# Supplementary material for: PRR11 promotes cell proliferation by regulating PTTG1 through interacting with E2F1 transcription factor in pan-cancer
Source: Front Mol Biosci. 2022 Aug 19;9:877320. doi: 10.3389/fmolb.2022.877320 (PMC9437250; doi:10.3389/fmolb.2022.877320)
Supplement: Supplementary file 2 [file DataSheet4.zip]

Archive with 44 entries (40 files):
- Figure 2/
- Figure 2/Figure 2G HepG2/
- Figure 2/Figure 2G HepG2/HG2 SiNC 2.fcs
- Figure 2/Figure 2G HepG2/HG2 SiNC 2.png
- Figure 2/Figure 2G HepG2/HG2 SiNC 3.fcs
- Figure 2/Figure 2G HepG2/HG2 SiNC 3.png
- Figure 2/Figure 2G HepG2/HG2 SiNC 4.fcs
- Figure 2/Figure 2G HepG2/HG2 SiNC 4.png
- Figure 2/Figure 2G HepG2/HG2 SiP 1.fcs
- Figure 2/Figure 2G HepG2/HG2 SiP 1.png
- Figure 2/Figure 2G HepG2/HG2 SiP 2.fcs
- Figure 2/Figure 2G HepG2/HG2 SiP 2.png
- Figure 2/Figure 2G HepG2/HG2 SiP 3.fcs
- Figure 2/Figure 2G HepG2/HG2 SiP 3.png
- Figure 2/Figure 2H NCI-H460/
- Figure 2/Figure 2H NCI-H460/H460 SiNC 1.fcs
- Figure 2/Figure 2H NCI-H460/H460 SiNC 1.jpg
- Figure 2/Figure 2H NCI-H460/H460 SiNC 2.fcs
- Figure 2/Figure 2H NCI-H460/H460 SiNC 2.jpg
- Figure 2/Figure 2H NCI-H460/H460 SiNC 4.fcs
- Figure 2/Figure 2H NCI-H460/H460 SiNC 4.jpg
- Figure 2/Figure 2H NCI-H460/H460 SiP 2.fcs
- Figure 2/Figure 2H NCI-H460/H460 SiP 2.jpg
- Figure 2/Figure 2H NCI-H460/H460 SiP 3.fcs
- Figure 2/Figure 2H NCI-H460/H460 SiP 3.jpg
- Figure 2/Figure 2H NCI-H460/H460 SiP 4.fcs
- Figure 2/Figure 2H NCI-H460/H460 SiP 4.jpg
- Figure 2/Figure 2I BxPC3/
- Figure 2/Figure 2I BxPC3/BXCP3 Si-NC 1.fcs
- Figure 2/Figure 2I BxPC3/BXCP3 Si-NC 1.jpg
- Figure 2/Figure 2I BxPC3/BXCP3 Si-NC 2.fcs
- Figure 2/Figure 2I BxPC3/BXCP3 Si-NC 2.jpg
- Figure 2/Figure 2I BxPC3/BXCP3 Si-NC 3.fcs
- Figure 2/Figure 2I BxPC3/BXCP3 Si-NC 3.jpg
- Figure 2/Figure 2I BxPC3/BXPC3 SiNC 2.fcs
- Figure 2/Figure 2I BxPC3/BXPC3 SiNC 2.jpg
- Figure 2/Figure 2I BxPC3/BXPC3 SiNC 4.fcs
- Figure 2/Figure 2I BxPC3/BXPC3 SiNC 4.jpg
- Figure 2/Figure 2I BxPC3/BXPC3 SiP 2.fcs
- Figure 2/Figure 2I BxPC3/BXPC3 SiP 2.jpg
- Figure 2/Figure 2I BxPC3/BXPC3 SiP 3.fcs
- Figure 2/Figure 2I BxPC3/BXPC3 SiP 3.jpg
- Figure 2/Figure 2I BxPC3/BXPC3 SiP 4.fcs
- Figure 2/Figure 2I BxPC3/BXPC3 SiP 4.jpg
