# Supplementary material for: PRR11 promotes cell proliferation by regulating PTTG1 through interacting with E2F1 transcription factor in pan-cancer
Source: Front Mol Biosci. 2022 Aug 19;9:877320. doi: 10.3389/fmolb.2022.877320 (PMC9437250; doi:10.3389/fmolb.2022.877320)
Supplement: Supplementary file 4 [file DataSheet2.ZIP]

Archive with 8 entries (7 files):
- Figure 6/Figure 6B DAPI.tif
- Figure 6/Figure 6B Merge.tif
- Figure 6/Figure 6B PRR11.tif
- Figure 6/Figure 6E E2F1 Antibody.png
- Figure 6/Figure 6E E2F1 Antibody.tif
- Figure 6/Figure 6E PRR11 Antibody.png
- Figure 6/Figure 6E a┬-actin antibody.png
- Figure 6/
