# Supplementary material for: PRR11 promotes cell proliferation by regulating PTTG1 through interacting with E2F1 transcription factor in pan-cancer
Source: Front Mol Biosci. 2022 Aug 19;9:877320. doi: 10.3389/fmolb.2022.877320 (PMC9437250; doi:10.3389/fmolb.2022.877320)
Supplement: Supplementary file 5 [file DataSheet5.zip]

Archive with 25 entries (22 files):
- Codes and Datasets/
- Codes and Datasets/Codes/
- Codes and Datasets/Codes/step1-box_plots.R
- Codes and Datasets/Codes/step1-survival.R
- Codes and Datasets/Codes/step1-tumor_normal_diff.R
- Codes and Datasets/Codes/step2-diff_intersection_go_kegg.R
- Codes and Datasets/Codes/step2-high_low_diff.R
- Codes and Datasets/Codes/step3-cell_lines_GO_KEGG.R
- Codes and Datasets/Codes/step3-cell_lines_diff.R
- Codes and Datasets/Codes/step3-volcano.R
- Codes and Datasets/Codes/step4-heatmap.R
- Codes and Datasets/Codes/step4-venn.R
- Codes and Datasets/Codes/step5-correlation.R
- Codes and Datasets/Codes/step6-GSE48075.R
- Codes and Datasets/Datasets/
- Codes and Datasets/Datasets/TCGA-CDR-SupplementalTableS1.xlsx
- Codes and Datasets/Datasets/available_datasets.xlsx
- Codes and Datasets/Datasets/cell_lines_counts.xlsx
- Codes and Datasets/Datasets/cell_lines_gene.xlsx
- Codes and Datasets/Datasets/gene_idName_length.xlsx
- Codes and Datasets/Datasets/protein_coding_gene_list.txt
- Codes and Datasets/Datasets/~$available_datasets.xlsx
- Codes and Datasets/cell_lines_counts.csv
- Codes and Datasets/cell_lines_gene.csv
- Codes and Datasets/gene_idName_length.csv
