# Supplementary material for: PRR11 promotes cell proliferation by regulating PTTG1 through interacting with E2F1 transcription factor in pan-cancer
Source: Front Mol Biosci. 2022 Aug 19;9:877320. doi: 10.3389/fmolb.2022.877320 (PMC9437250; doi:10.3389/fmolb.2022.877320)
Supplement: Supplementary file 5 [file DataSheet5.zip › Codes and Datasets/Codes/step1-box_plots.R]

library(ggplot2)
library(ggpubr)
library(gginnards)
#ENSG00000068489.11 --- PRR11
#ENSG00000101412.12 --- E2F1
#ENSG00000175063.15 --- UBE2C
#ENSG00000164611.11 --- PTTG1
datpath="E:/data/tumorNormal_counts/"
outpath= "E:/outfile/PTTG1/"   ##PRR11
files = dir(datpath, pattern = "TCGA-*")
scaleFUN <- function(x) sprintf("%.1f", x)
for (file in files){
  counts <- read.csv(paste0(datpath, file), row.names=1, check.names = F)
  group_list = sapply(strsplit(colnames(counts), "-"), function(x){x[[1]][1]})
  geneLength = read.csv("E:/data/gene_idName_length.csv", row.names = 1, header = T)
  geneLength <- geneLength[match(rownames(counts), rownames(geneLength)), ]
  tmp <- counts/geneLength$Gene_length
  tpm <- t(t(tmp)/colSums(tmp))*1000000
  tpm = log2(tpm+1)
  need = c("ENSG00000068489.11", "ENSG00000101412.12", "ENSG00000164611.11")
  df <- tpm[need, ]
  rownames(df) <- c("PRR11","E2F1","PTTG1")
  df = as.data.frame(t(df))
  df$stage = group_list
  df$stage = factor(df$stage, levels = c('normal', 'tumor'), labels = c(paste0('normal',"\n","(n=",table(df$stage)[1], ")"),  paste0('tumor',"\n","(n=",table(df$stage)[2], ")")))
  groups <- list(levels(df$stage))
  cancer = strsplit(file, "[[]")[[1]][1]
  cancer = substr(cancer, 6, 9)
p <-ggplot(df, aes(x=stage, y=PTTG1)) + geom_boxplot(width=0.5, outlier.colour = NA) +
    stat_boxplot(geom = 'errorbar', width=0.2)+
    geom_jitter(aes(colour=stage), position = position_jitter(0.2),size=0.05, show.legend = F) +
    scale_colour_manual(values=c('#33484C', "#FC4E07"))+ 
    stat_compare_means(comparisons=groups,method="t.test", label = 'p.format', 
                       hide.ns = F, size = 2)+
    ggtitle(cancer) +
    ylab('log(TPM+1)')+
    scale_y_continuous(labels=scaleFUN, limits = c(floor(min(df$PTTG1)),(max(df$PTTG1) + 1)), breaks = seq(floor(min(df$PTTG1)), (max(df$PTTG1) + 1), 2))+
    theme_classic(base_family = "serif") +
    theme(axis.title.x=element_blank(),
          axis.title.y=element_text(size=7),
          plot.title = element_text(size = 7,hjust = 0.5,vjust = 0),
          axis.text.x = element_text(size = 7),
          axis.text.y = element_text(size = 7))
p$layers[[which_layers(p, "GeomSignif")]]$aes_params$textsize =2
p$layers[[which_layers(p, "GeomSignif")]]$aes_params$family = "serif"
p + ggsave(paste0(cancer,"_PTTG1.pdf"),width =5 , height = 4,units = "cm", path = paste0(outpath))
}
