# Supplementary material for: PRR11 promotes cell proliferation by regulating PTTG1 through interacting with E2F1 transcription factor in pan-cancer
Source: Front Mol Biosci. 2022 Aug 19;9:877320. doi: 10.3389/fmolb.2022.877320 (PMC9437250; doi:10.3389/fmolb.2022.877320)
Supplement: Supplementary file 5 [file DataSheet5.zip › Codes and Datasets/Codes/step1-survival.R]

rm(list = ls())
library(survival)
library(survminer)
library("openxlsx")
datpath="E:/data/TPM_changed_gene_id.csv"
outpath="E:/outfile/PTTG1/" ##PRR11
#dir.create(paste0(datpath, "/", "output"))
files=dir(datpath, pattern = "TCGA-*")

clinical = read.xlsx("E:/data/TCGA-CDR-SupplementalTableS1.xlsx",1)
clinical = clinical[,c("bcr_patient_barcode", "type", "last_contact_days_to", "death_days_to", "OS","OS.time")]
rownames(clinical) = clinical[,1]
clinical = clinical[,-1]
clinical = clinical[!is.na(clinical$OS.time),]
clinical$OS.time = as.numeric(clinical$OS.time)
clinical$months = clinical$OS.time/30 


for (file in files){
  cancer = strsplit(file, "[.]")[[1]][1]
  dat<-read.csv(paste0(datpath,"/",file), header = T,check.names = F)
  dat<- dat[dat$Gene_name == "PTTG1",] ##PRR11
  rownames(dat) <- dat$Gene_name
  dat <- dat[,-1]
  dat = dat[,colnames(dat) %in% rownames(clinical)]
  cl=clinical[colnames(dat), ]
  dat=t(dat)
  dat = as.data.frame(dat)
  dat$group = ifelse(dat$PTTG1 > median(dat$PTTG1), "high", "low")
  
  meta = cbind(dat,cl)
  meta$months = as.numeric(meta$months)
#  meta$status = ifelse(meta$vital_status=="Alive", 0, 1)
  # surv_diff<- survdiff(Surv(months, OS)~group,  data = meta)
  # p.value <- 1 - pchisq(surv_diff$chisq, length(surv_diff$n) -1)
  # 
  # result$p.value[result$Cancer == cancer] = p.value
  
  
  fit <- survfit(Surv(months, OS)~group,  data = meta)
  
  ggsurvplot(fit, pval = T,xlab="Time (months)",
             legend.labs = c(paste0("high", "(N=",fit$n[1], ")"), paste0("low", "(N=", fit$n[2], ")")),
             #legend.labs = c(paste0("high", "(N=50", ")"), paste0("low", "(N=50", ")")),
             legend.title='',#paste0("Gene: PTTG1"),
             palette=c("#F95006", "#33484C"),
             legend = c(0.8,0.9),
             font.title = 8,
             font.legend = 7,
             censor=F,
             font.x = 8,
             font.y = 8,
             pval.size=3,
             font.tickslab = 8,
             pval.coord = c(0,0.1),
             title = strsplit(cancer, "[-]")[[1]][2],
             ggtheme = theme_classic(base_family = "serif") + theme(plot.title = element_text(hjust = 0.5,vjust = 0))) + 
    ggsave(paste0(outpath, cancer ,".pdf"), width=6, height=6, units = "cm")
}
