# Supplementary material for: PRR11 promotes cell proliferation by regulating PTTG1 through interacting with E2F1 transcription factor in pan-cancer
Source: Front Mol Biosci. 2022 Aug 19;9:877320. doi: 10.3389/fmolb.2022.877320 (PMC9437250; doi:10.3389/fmolb.2022.877320)
Supplement: Supplementary file 5 [file DataSheet5.zip › Codes and Datasets/Codes/step1-tumor_normal_diff.R]

library(DESeq2)
datpath="E:/data/tumorNormal_counts/"
outpath="E:/DESeq2_tumor_normal/"
protein_coding = read.csv("E:/data/protein_coding_gene_list.txt", header = F)
files=dir(datpath, pattern = "TCGA-*")

cancers = sapply(strsplit(files, "[[]"), function(x){x[1]})
result = data.frame(Cancer=cancers)

for (file in files){
  cancer = strsplit(file, "[[]")[[1]][1]
  counts <- read.csv(paste0(datpath,"/", file), row.names=1, check.names = F)
  data <- counts[protein_coding$V1,]
  group_list = sapply(strsplit(colnames(data), "-"), function(x){x[[1]][1]})
  condition = factor(group_list, levels = c("normal", "tumor"))
  result$nnorm[result$Cancer == cancer] = table(condition)[1]
  result$ntumor[result$Cancer == cancer] = table(condition)[2]
  colData<- data.frame(row.names = colnames(data),condition)
  dds <- DESeqDataSetFromMatrix(data, colData, design= ~ condition)
  dds2 <- DESeq(dds)
  res = results(dds2, contrast=c("condition", "tumor", "normal"))
  
  res2 = as.data.frame(res)
  
  need = c("ENSG00000068489.11", "ENSG00000108773.9","ENSG00000101412.12", "ENSG00000175063.15","ENSG00000164611.11")
  res2 <- res2[need,]
  rownames(res2) = c("PRR11", "KAT2A", "E2F1", "UBE2C", "PTTG1")
  result$PRR11_logFC[result$Cancer == cancer] = res2["PRR11", "log2FoldChange"]
  result$PRR11_FDR[result$Cancer == cancer] = res2["PRR11", "padj" ]
  
  result$KAT2A_logFC[result$Cancer == cancer] = res2["KAT2A", "log2FoldChange"]
  result$KAT2A_FDR[result$Cancer == cancer] = res2["KAT2A", "padj" ]
  
  result$E2F1_logFC[result$Cancer == cancer] = res2["E2F1", "log2FoldChange"]
  result$E2F1_FDR[result$Cancer == cancer] = res2["E2F1", "padj" ]
  
  result$UBE2C_logFC[result$Cancer == cancer] = res2["UBE2C", "log2FoldChange"]
  result$UBE2C_FDR[result$Cancer == cancer] = res2["UBE2C", "padj" ]
  
  result$PTTG1_logFC[result$Cancer == cancer] = res2["PTTG1", "log2FoldChange"]
  result$PTTG1_FDR[result$Cancer == cancer] = res2["PTTG1", "padj" ]
}


write.csv(result, file = paste0(outpath,"DESEq2_tumor-normal.csv"))
