# Supplementary material for: PRR11 promotes cell proliferation by regulating PTTG1 through interacting with E2F1 transcription factor in pan-cancer
Source: Front Mol Biosci. 2022 Aug 19;9:877320. doi: 10.3389/fmolb.2022.877320 (PMC9437250; doi:10.3389/fmolb.2022.877320)
Supplement: Supplementary file 5 [file DataSheet5.zip › Codes and Datasets/Codes/step2-diff_intersection_go_kegg.R]

inputpath = "E:/high_low_diff/"
cancers = dir(inputpath, pattern = "TCGA-")

result <- data.frame()
for (cancer in cancers){
  deg <- read.csv(paste(inputpath, cancer, sep = "/"), header = T, row.names = 1)
  deg <- deg[!is.na(deg$g),]
  gene_diff <- deg[deg$g != "stable",]
  gene_diff <- gene_diff[,c("log2FoldChange","padj","g")]
  print(dim(gene_diff))
  colnames(gene_diff) <- paste0(colnames(gene_diff), "_",strsplit(strsplit(cancer, "[-]")[[1]][2], "[.]")[[1]][1])
  result <- merge(result, gene_diff, by = "row.names", all = T)
  rownames(result) = result[,1]
  result = result[, -1]
}

h = !is.na(result)
result$count = rowSums(h)/3
s = result[rowSums(h) >= 12,]

id2name <- read.csv("E:/data/id_name.txt", header=T)
id2name <- id2name[match(rownames(s), id2name$Gene_ID),]
s$Gene_name <- id2name$Gene_name


write.csv(s, file = paste0(outpath = "E:/研究生/课题/树带师姐/课题/脚本/DESeq2_diff/", "intersection.csv"), na = "")

s <- read.csv("DESeq2_diff/intersection.csv", row.names = 1, check.names = F)


library(clusterProfiler)
library(org.Hs.eg.db)
library(stringr)
library(ggplot2)
df <- bitr(s$Gene_name, fromType = "SYMBOL", toType = "ENTREZID", OrgDb = org.Hs.eg.db)
go <- enrichGO(gene = df$ENTREZID,
               OrgDb = org.Hs.eg.db,
               ont = "all",
               pAdjustMethod = "BH",
               pvalueCutoff = 0.05,
               qvalueCutoff = 0.2,
               keyType = "ENTREZID",
               readable = T)

go@result = go@result[c(1,2,3,7,11,21,22,69,84,91,219,220,221,222,223,224,225,226,227,228,268,269,270,271,272,273,274,275,276,277),]
dotplot(go,split = "ONTOLOGY",showCategory=20) + facet_grid(ONTOLOGY~., scale="free")# + scale_y_discrete(labels=function(x) str_wrap(x, width=30))

kk <- enrichKEGG(gene = df$ENTREZID,
                 organism = "hsa",
                 pvalueCutoff = 0.05,
                 qvalueCutoff = 0.2,
                 pAdjustMethod = 'BH',
                 use_internal_data = FALSE)
dotplot(kk,showCategory=15)
write.csv(kk, file = paste0("GO_KEGG/","intersection_KEGG_result.csv"))

kk_readable = DOSE::setReadable(kk, OrgDb='org.Hs.eg.db',keyType='ENTREZID')
kk_frame = kk_readable@result
write.csv(kk_frame, file = paste0("GO_KEGG/","intersection_KEGG_result_2.csv"))
