# Supplementary material for: PRR11 promotes cell proliferation by regulating PTTG1 through interacting with E2F1 transcription factor in pan-cancer
Source: Front Mol Biosci. 2022 Aug 19;9:877320. doi: 10.3389/fmolb.2022.877320 (PMC9437250; doi:10.3389/fmolb.2022.877320)
Supplement: Supplementary file 5 [file DataSheet5.zip › Codes and Datasets/Codes/step2-high_low_diff.R]

library(DESeq2)
cancers = c("TCGA-BRCA.csv","TCGA-COAD.csv", "TCGA-HNSC.csv", "TCGA-KIRC.csv","TCGA-KIRP.csv",
            "TCGA-LIHC.csv", "TCGA-LUAD.csv","TCGA-LUSC.csv", "TCGA-PRAD.csv", "TCGA-STAD.csv",
            "TCGA-UCEC.csv")
protein_coding = read.csv("E:/data/protein_coding_gene_list(1).txt", header = F)


for (cancer in cancers){
  #读取tpm矩阵，根据高低表达设置分组
  tpm <- read.csv(paste0("E:/data/TPM_changed_gene_id/", cancer), header = T, check.names = F)
  tpm = tpm[tpm$Gene_name == "PRR11", ]
  rownames(tpm) = tpm[, 1]
  tpm = tpm[,-1]
  tpm = t(tpm)
  tpm = as.data.frame(tpm)
  # tpm = tpm[order(tpm$PRR11),,drop = F]
  tpm$group = ifelse(tpm$PRR11 >= quantile(tpm$PRR11, 0.7),"high",ifelse(tpm$PRR11 <= quantile(tpm$PRR11, 0.3), "low", NA))
  tpm = tpm[!is.na(tpm$group),]
  # 读取counts文件
  counts <- read.csv(paste0("E:/data/tumor_counts/", cancer), header = T, row.names=1, check.names = F)
  counts <- counts[,rownames(tpm)]
  data <- counts[protein_coding$V1,]
  # 设置对照组和实验组
  condition<-factor(tpm$group, levels = c("low", "high"))

  colData<- data.frame(row.names = colnames(data),condition)
  dds <- DESeqDataSetFromMatrix(data, colData, design= ~ condition)
  dds2 <- DESeq(dds)
  res = results(dds2, contrast=c("condition", "high", "low"))
  result = as.data.frame(res)
  # result = result[!is.na(result$padj),]
  result$g = ifelse(result$padj  > 0.05, "stable", 
                    ifelse(result$log2FoldChange > 1.5, "up", 
                           ifelse(result$log2FoldChange < -1.5, "down", "stable")))

  #id转换
  id2name <- read.csv("E:/data/id_name.txt", header=T)
  id2name <- id2name[match(rownames(result), id2name$Gene_ID),]
  result$Gene_name <- id2name$Gene_name
  # result = result[!duplicated(result$Gene_name),]
  # rownames(result) = result$Gene_name
  # result = subset(result, select = c(-Gene_name))
  write.csv(result,file = paste0("high_low_diff/", cancer))
}
