# Supplementary material for: PRR11 promotes cell proliferation by regulating PTTG1 through interacting with E2F1 transcription factor in pan-cancer
Source: Front Mol Biosci. 2022 Aug 19;9:877320. doi: 10.3389/fmolb.2022.877320 (PMC9437250; doi:10.3389/fmolb.2022.877320)
Supplement: Supplementary file 5 [file DataSheet5.zip › Codes and Datasets/Codes/step3-cell_lines_GO_KEGG.R]

library(ggplot2)
library(clusterProfiler)
library(org.Hs.eg.db)
library(openxlsx)
library(stringr)
deg <- read.csv("diff_result.csv")
deg$g = ifelse(deg$FDR  > 0.1, "stable", 
               ifelse(deg$logFC > 0.263, "up", 
                         ifelse(deg$logFC < -0.263, "down", "stable")))

gene_diff <- deg[deg$g != "stable",]
df <- bitr(gene_diff$Gene_name, fromType = "SYMBOL", toType = "ENTREZID", OrgDb = org.Hs.eg.db)
go <- enrichGO(gene = df$ENTREZID,
               OrgDb = org.Hs.eg.db,
               ont = "all",
               pAdjustMethod = "BH",
               pvalueCutoff = 0.05,
               qvalueCutoff = 0.2,
               keyType = "ENTREZID",
               readable = T)
go_frame <- as.data.frame(go)
barplot(go, split="ONTOLOGY", showCategory=10)+
  facet_grid(ONTOLOGY~., scale="free") +
  scale_x_discrete(labels=function(x) str_wrap(x, width=50))
ggsave(paste0("GO_barplot.pdf"), width = 10, height = 8, path =outpath)

dotplot(go,split = "ONTOLOGY",showCategory=7) +
  facet_grid(ONTOLOGY~., scale="free") + 
ggsave(paste0(cancer,"GO_dotplot.pdf"), width = 10, height = 8,path = outpath)
  
  
kk <- enrichKEGG(gene = df$ENTREZID,
                 organism = "hsa",
                 pvalueCutoff = 0.05,
                 qvalueCutoff = 0.2,
                 pAdjustMethod = 'BH',
                 use_internal_data = FALSE)
				 
barplot(kk,showCategory=20) + ggsave(paste0("KEGG_barplot.pdf"), width = 10, height = 8,path = outpath)
dotplot(kk,showCategory=20) + ggsave(paste0("KEGG_dotplot.pdf"), width = 10, height = 8,path = outpath)
