# Supplementary material for: PRR11 promotes cell proliferation by regulating PTTG1 through interacting with E2F1 transcription factor in pan-cancer
Source: Front Mol Biosci. 2022 Aug 19;9:877320. doi: 10.3389/fmolb.2022.877320 (PMC9437250; doi:10.3389/fmolb.2022.877320)
Supplement: Supplementary file 5 [file DataSheet5.zip › Codes and Datasets/Codes/step3-cell_lines_diff.R]

library(DESeq2)

all_counts <- read.csv("cell_lines_counts.csv", row.names = 1, check.names = F)
id2symbol = read.csv("simple.csv")
id2symbol_protein_coding = id2symbol[id2symbol$Gene_type == "protein_coding", ]
#data <- all_counts[,c(1,2,3,4,5,6)]
data = data[id2symbol_protein_coding$Gene_ID,]
dim(data)
 
condition<-factor(c(rep("control",3),rep("experiment",3)),
                  levels = c('control','experiment'))
colData<- data.frame(row.names = colnames(data),condition)
dds <- DESeqDataSetFromMatrix(data, colData, design= ~ condition)
dds2 <- DESeq(dds)
res = results(dds2, contrast=c("condition", "experiment", "control"))
result = as.data.frame(res)

id2symbol_diff = id2symbol[match(rownames(result), id2symbol$Gene_ID),]

result$Gene_name = id2symbol_diff$Gene_name
write.csv(result, file = "diff_result.csv")
