# Supplementary material for: PRR11 promotes cell proliferation by regulating PTTG1 through interacting with E2F1 transcription factor in pan-cancer
Source: Front Mol Biosci. 2022 Aug 19;9:877320. doi: 10.3389/fmolb.2022.877320 (PMC9437250; doi:10.3389/fmolb.2022.877320)
Supplement: Supplementary file 5 [file DataSheet5.zip › Codes and Datasets/Codes/step3-volcano.R]

rm(list = ls())
library(openxlsx)
library(ggplot2)
NC_SiP = read.csv("NC_SiP.csv", na.strings = " ")
NC_SiP = NC_SiP[!is.na(NC_SiP$padj),]
NC_SiP$g = ifelse(NC_SiP$padj  > 0.1, "stable", 
                         ifelse(NC_SiP$log2FoldChange > 0.263, "up", 
                                ifelse(NC_SiP$log2FoldChange < -0.263, "down", "stable")))
# NC_SiP = NC_SiP[NC_SiP$g != "stable",]
NC_SiP = NC_SiP[order(NC_SiP$padj, decreasing = F),]
NC_SiP = NC_SiP[!duplicated(NC_SiP$Gene_name),]
table(NC_SiP$g)

# "PRR11", "PTTG1","DIAPH3", "MKI67", "ATAD2", "BRIP1"
data = NC_SiP
data$name = data$Gene_name
data$name[!(data$name %in% c("PRR11", "PTTG1","MKI67","BRIP1"))] = NA
g = ggplot(data=data, 
           aes(x=log2FoldChange, y=-log2(padj), 
               color=g)) +
  geom_point(alpha=0.5, size=1.75) +
  geom_text(aes(label = name), size=3, hjust=-0.2, colour = "green")+
  geom_point(data = data[!is.na(data$name),], color = 'green', size = 2) +
  theme_set(theme_set(theme_classic(base_size=20,base_family = "serif")))+
  xlab("log2 fold change") + ylab("-log10 FDR") +
  ggtitle("HepG2") + 
  theme(plot.title = element_text(size=15,hjust = 0.5))+
  scale_colour_manual(values = c('blue','black','red'))
