# Supplementary material for: PRR11 promotes cell proliferation by regulating PTTG1 through interacting with E2F1 transcription factor in pan-cancer
Source: Front Mol Biosci. 2022 Aug 19;9:877320. doi: 10.3389/fmolb.2022.877320 (PMC9437250; doi:10.3389/fmolb.2022.877320)
Supplement: Supplementary file 5 [file DataSheet5.zip › Codes and Datasets/Codes/step4-heatmap.R]

library(openxlsx)
inputpath = "E:/data/diff_result/"
cancers = dir(inputpath, pattern = "TCGA-")
gene_set <- read.xlsx("gene_list.xlsx", colNames=F)
rownames(gene_set) <- gene_set[,1]
gene_set = gene_set[,-1]
gene_set = as.data.frame(t(gene_set))

gene_need = gene_set$Cell_Cycle_All
gene_need = gene_need[!is.na(gene_need)]


BN_BP = read.csv("BN_BP.csv", na.strings = " ")
BN_BP = BN_BP[BN_BP$Gene_name %in% gene_need, ]
BN_BP = BN_BP[order(BN_BP$log2FoldChange, decreasing = F),]
BN_BP = BN_BP[!duplicated(BN_BP$Gene_name),]
gene_need = BN_BP$Gene_name


N_P = read.csv("N_P.csv",na.strings = " ")
N_P = N_P[N_P$Gene_name %in% gene_need, ]
N_P = N_P[order(N_P$log2FoldChange, decreasing = F),]
N_P = N_P[!duplicated(N_P$Gene_name),]
rownames(N_P) = N_P$Gene_name
N_P = N_P[gene_need,]


NC_SiP = read.csv("NC_SiP.csv", na.strings = " ")
NC_SiP = NC_SiP[NC_SiP$Gene_name %in% gene_need, ]
NC_SiP = NC_SiP[order(NC_SiP$log2FoldChange, decreasing = F),]
NC_SiP = NC_SiP[!duplicated(NC_SiP$Gene_name),]

rownames(NC_SiP) = NC_SiP$Gene_name
NC_SiP = NC_SiP[gene_need,]


result <- data.frame(gene = gene_need)
for (cancer in cancers){
  deg <- read.csv(paste0(inputpath, cancer), header = T, row.names = 1)
  cancer = strsplit(strsplit(cancer, "[.]")[[1]][1], "[-]")[[1]][2]
  
  print(table(gene_need %in% deg$Gene_name))
  deg <- deg[deg$Gene_name %in% gene_need,]
  rownames(deg) <- deg$Gene_name
  deg <- deg[gene_need,]
  print(identical(rownames(deg), result$gene))
  result[[cancer]] = deg$log2FoldChange
}
rownames(result) = result[,1]
result = result[,-1]

data = result
data$HepG2 = NC_SiP$log2FoldChange
data$`NCI-H460` = N_P$log2FoldChange
data$BxPC3 = BN_BP$log2FoldChange

library(pheatmap)
pheatmap(data,cluster_cols = F,cluster_rows = T, 
         fontsize = 7,
         angle_col =45,
         scale = "row",
         # border_color = "grey",
         #border = F,
         cellwidth = 8,
         cellheight = 8, 
         #treeheight_row = 10,
         #treeheight_col = 10,
         show_colnames = T,
         show_rownames = T)
