# Supplementary material for: PRR11 promotes cell proliferation by regulating PTTG1 through interacting with E2F1 transcription factor in pan-cancer
Source: Front Mol Biosci. 2022 Aug 19;9:877320. doi: 10.3389/fmolb.2022.877320 (PMC9437250; doi:10.3389/fmolb.2022.877320)
Supplement: Supplementary file 5 [file DataSheet5.zip › Codes and Datasets/Codes/step4-venn.R]

rm(list = ls())
library(openxlsx)
library(readxl)
library(VennDiagram)
install.packages("venn")
library(venn)
rm(list = ls())
gene_set = read.xlsx('all_diff_result.xlsx',
                     colNames = T, check.names = F)
data<-as.data.frame(gene_set) 
TCGA <- data$`TCGA-4.Cs`[!is.na(data$`TCGA-4.Cs`)]
HepG2 = data$HepG2[!is.na(data$HepG2)]
NCI = data$`NCI-H460`[!is.na(data$`NCI-H460`)]
Bx = data$BxPC3[!is.na(data$BxPC3)]


# data[is.na(data)]<- 0  #将NA值替换为0

venn(list(TCGA,HepG2,NCI,Bx),
     zcolor = c('red', 'green', 'blue', 'orange'),
     opacity = 0.5,
     snames = c("TCGA-4 Cs", "HepG2", "NCI-H460", "BxPC3"),
     box = F,
     ilcs = 1, sncs = 1.5,
     ilabels = T)

result <- venn(list(TCGA = data$`TCGA-4.Cs`,HepG2 = data$HepG2, NCI = data$`NCI-H460`,Bx = data$BxPC3))
str(result)


venn.plot <-venn.diagram(
  list(TCGA = data$`TCGA-4.Cs`,HepG2 = data$HepG2, NCI = data$`NCI-H460`, Bx = data$BxPC3),
  filename = "zz.tiff",
  fill = c('red', 'green', 'blue', 'orange'),
  alpha = 0.5,
  imagetype = "tiff",
  cex = 1,
  lwd=0,
  lty=0,
  fontfamily = "serif",
  fontface = "bold",
  cat.default.pos = "text",
  cat.col = rep('black',4),
  cat.cex = 1.5,
  cat.fontfamily = "serif",
  cat.pos = 0)
