# Supplementary material for: PRR11 promotes cell proliferation by regulating PTTG1 through interacting with E2F1 transcription factor in pan-cancer
Source: Front Mol Biosci. 2022 Aug 19;9:877320. doi: 10.3389/fmolb.2022.877320 (PMC9437250; doi:10.3389/fmolb.2022.877320)
Supplement: Supplementary file 5 [file DataSheet5.zip › Codes and Datasets/Codes/step5-correlation.R]

library(cowplot)
library(ggpubr)
rm(list = ls())
datpath="E:/data/TPM_changed_gene_id.csv/"
outpath = "E:/correlation/"

files=dir(datpath, pattern = "TCGA-*")

need = c("PRR11", "PTTG1", "SMC4", "DIAPH3", "MKI67", "ATAD2", "BRIP1")
plist<-list()
i = 1
for (file in files){
  counts <- read.csv(paste0(datpath, file), check.names = F)
  if (dim(counts)[2] < 200){
    next
  }
  cancer = strsplit(file, "[.]")[[1]][1]
  cancer = strsplit(cancer, "[-]")[[1]][2]
  #dir.create(path = paste0(outpath, cancer))
  dat<- counts[counts$Gene_name %in% need,]
  rownames(dat) = dat[, 1]
  dat = dat[, -1]
  dat = as.data.frame(t(dat))
  dat = log2(dat + 1)
  for (n in 2:7){
    p <-ggscatter(dat,x=need[1],y=need[n],
                color = "black",
                title = cancer,
                size=0.6,
                add="reg.line",
                add.params = list(color = "#E9695F"),
                conf.int=F,
                #conf.int.level=0.95,
                cor.coef=T,
                cor.coeff.args =list(method = "spearman",label.x.npc = "left", label.y.npc = "top",label.sep = "\n"),
                cor.coef.size = 2.5,
                #cor.method="spearman",
                ggtheme=theme_classic(base_family = "serif") + 
                  theme(axis.title.x=element_text(size=7),
                        axis.title.y=element_text(size=7),
                        plot.title = element_text(size = 7,hjust = 0.5,vjust = 0),
                        axis.text.x = element_text(size = 7),
                        axis.text.y = element_text(size = 7)))
    plist[[i]]<-p
    i = i+1
  }
}
plot_grid(plotlist=plist,labels = "AUTO", ncol = 4,label_size = 11,hjust = -2.5) + 
  ggsave("spearman.pdf", width =20, height = 20, path = outpath)
