# Supplementary material for: PRR11 promotes cell proliferation by regulating PTTG1 through interacting with E2F1 transcription factor in pan-cancer
Source: Front Mol Biosci. 2022 Aug 19;9:877320. doi: 10.3389/fmolb.2022.877320 (PMC9437250; doi:10.3389/fmolb.2022.877320)
Supplement: Supplementary file 5 [file DataSheet5.zip › Codes and Datasets/Codes/step6-GSE48075.R]

library(GEOquery)
f <- 'GSE48075.Rdata'
if(T){
  gset = getGEO('GSE48075', destdir = ".",
                    AnnotGPL = F,
                    getGPL = F)
  
  save(gset,file = f)
}

exprSet=exprs(gset[[1]])
pdata=pData(gset[[1]])
exprSet = as.data.frame(exprSet)
pdata = pdata[,c(40,43,47)]
pdata = pdata[!(is.na(pdata$`os censor:ch1`)), ]
exprSet = exprSet[,rownames(pdata)]

colnames(pdata) <- c("dss_event","os_event" ,"time")
clinical = pdata
# ILMN_1782403,ILMN_1753196,ILMN_2042771
dat = exprSet[c("ILMN_1782403", "ILMN_1753196","ILMN_2042771"),]
dat = as.data.frame(t(dat))
colnames(dat) = c("PRR11", "PTTG1", "PTTG1_2")
identical(rownames(dat), rownames(clinical))
meta = cbind(dat,clinical)
meta$time=as.numeric(meta$time)
meta$PRR11_group = ifelse(meta$PRR11 > median(meta$PRR11), "high", "low")
meta$PTTG1 = (meta$PTTG1 + meta$PTTG1_2)/2
meta$PTTG1_group = ifelse(meta$PTTG1 > median(meta$PTTG1), "high", "low")

library(survival)
library(survminer)
#简单生存分析绘图
fit <- survfit(Surv(time, os_event == "uncensored")~PRR11_group, data=meta)
ggsurvplot(fit, pval = T,xlab="Time (months)",
           # legend.labs = c(paste0("high", "(N=",fit$n[1], ")"), paste0("low", "(N=", fit$n[2], ")")),
           legend.labs = c(paste0("high", "(N=36", ")"), paste0("low", "(N=37", ")")),
           legend.title= paste0("Gene: PRR11"),
           palette=c("#F95006", "#33484C"),
           legend = c(0.8,0.9),
           font.title = 8,
           # font.legend = 7,
           # font.x = 8,
           # font.y = 8,
           # pval.size=3,
           # font.tickslab = 8,
           pval.coord = c(0,0.1),
           # title = strsplit(cancer, "[-]")[[1]][2],
           ggtheme = theme_classic(base_family = "serif") + theme(plot.title = element_text(hjust = 0.5,vjust = 0)))

library(ggpubr)
ggscatter(meta,x="PRR11",y="PTTG1",
          color = "black",
          # title = ,
          size=1,
          add="reg.line",
          add.params = list(color = "#E9695F"),
          conf.int=F,
          #conf.int.level=0.95,
          cor.coef=T,
          cor.coeff.args =list(method = "spearman",label.x.npc = "left", label.y.npc = "top",label.sep = "\n"),
          # cor.coef.size = 2.5,
          #cor.method="spearman",
          ggtheme=theme_classic(base_family = "serif")) 
