# Supplementary material for: PRR11 promotes cell proliferation by regulating PTTG1 through interacting with E2F1 transcription factor in pan-cancer
Source: Front Mol Biosci. 2022 Aug 19;9:877320. doi: 10.3389/fmolb.2022.877320 (PMC9437250; doi:10.3389/fmolb.2022.877320)
Supplement: Supplementary file 5 [file DataSheet5.zip › Codes and Datasets/Datasets/available_datasets.xlsx]

## Sheet: Sheet1
Table S3. Basic information of datasets included in this study.
Source	Dataset ID	Number of patients	Platforms
GEO	GSE48075	142	GPL6947 Illumina HumanHT-12 V3.0 expression beadchip
TCGA	TCGA_ACC	79	Illumina RNAseq
	TCGA_BLCA	433	Illumina RNAseq
	TCGA_BRCA	1222	Illumina RNAseq
	TCGA_CESC	309	Illumina RNAseq
	TCGA_CHOL	45	Illumina RNAseq
	TCGA_COAD	521	Illumina RNAseq
	TCGA_DLBC	48	Illumina RNAseq
	TCGA_ESCA	173	Illumina RNAseq
	TCGA_GBM	174	Illumina RNAseq
	TCGA_HNSC	546	Illumina RNAseq
	TCGA_KICH	89	Illumina RNAseq
	TCGA_KIRC	611	Illumina RNAseq
	TCGA_KIRP	321	Illumina RNAseq
	TCGA_LAML	151	Illumina RNAseq
	TCGA_LGG	529	Illumina RNAseq
	TCGA_LIHC	424	Illumina RNAseq
	TCGA_LUAD	594	Illumina RNAseq
	TCGA_LUSC	551	Illumina RNAseq
	TCGA_MESO	86	Illumina RNAseq
	TCGA_OV	379	Illumina RNAseq
	TCGA_PAAD	182	Illumina RNAseq
	TCGA_PCPG	186	Illumina RNAseq
	TCGA_PRAD	551	Illumina RNAseq
	TCGA_READ	177	Illumina RNAseq
	TCGA_SARC	265	Illumina RNAseq
	TCGA_SKCM	472	Illumina RNAseq
	TCGA_STAD	407	Illumina RNAseq
	TCGA_TGCT	156	Illumina RNAseq
	TCGA_THCA	568	Illumina RNAseq
	TCGA_THYM	121	Illumina RNAseq
	TCGA_UCEC	587	Illumina RNAseq
	TCGA_UCS	56	Illumina RNAseq
	TCGA_UVM	80	Illumina RNAseq
