# Supplementary material for: PRR11 promotes cell proliferation by regulating PTTG1 through interacting with E2F1 transcription factor in pan-cancer
Source: Front Mol Biosci. 2022 Aug 19;9:877320. doi: 10.3389/fmolb.2022.877320 (PMC9437250; doi:10.3389/fmolb.2022.877320)
Supplement: Supplementary file 5 [file DataSheet5.zip › Codes and Datasets/Datasets/cell_lines_gene.xlsx]

## Sheet: cell_lines_gene
Chromosome_name	Annotiation_source	Feature_type	Gene_type	Genomic_start_location	Genomic_end_location	Gene_ID	Gene_name
chr1	HAVANA	gene	transcribed_unprocessed_pseudogene	11869	14409	ENSG00000223972.5	DDX11L1
chr1	HAVANA	gene	unprocessed_pseudogene	14404	29570	ENSG00000227232.5	WASH7P
chr1	ENSEMBL	gene	miRNA	17369	17436	ENSG00000278267.1	MIR6859-1
chr1	HAVANA	gene	lncRNA	29554	31109	ENSG00000243485.5	MIR1302-2HG
chr1	ENSEMBL	gene	miRNA	30366	30503	ENSG00000284332.1	MIR1302-2
chr1	HAVANA	gene	lncRNA	34554	36081	ENSG00000237613.2	FAM138A
chr1	HAVANA	gene	unprocessed_pseudogene	52473	53312	ENSG00000268020.3	OR4G4P
chr1	HAVANA	gene	transcribed_unprocessed_pseudogene	57598	64116	ENSG00000240361.2	OR4G11P
chr1	HAVANA	gene	protein_coding	65419	71585	ENSG00000186092.6	OR4F5
chr1	HAVANA	gene	lncRNA	89295	133723	ENSG00000238009.6	AL627309.1
chr1	HAVANA	gene	lncRNA	89551	91105	ENSG00000239945.1	AL627309.3
chr1	HAVANA	gene	processed_pseudogene	131025	134836	ENSG00000233750.3	CICP27
chr1	HAVANA	gene	processed_pseudogene	135141	135895	ENSG00000268903.1	AL627309.6
chr1	HAVANA	gene	processed_pseudogene	137682	137965	ENSG00000269981.1	AL627309.7
chr1	HAVANA	gene	lncRNA	139790	140339	ENSG00000239906.1	AL627309.2
chr1	HAVANA	gene	lncRNA	141474	173862	ENSG00000241860.7	AL627309.5
chr1	ENSEMBL	gene	snRNA	157784	157887	ENSG00000222623.1	RNU6-1100P
chr1	HAVANA	gene	lncRNA	160446	161525	ENSG00000241599.1	AL627309.4
chr1	HAVANA	gene	unprocessed_pseudogene	182696	184174	ENSG00000279928.2	FO538757.1
chr1	HAVANA	gene	unprocessed_pseudogene	185217	195411	ENSG00000279457.4	WASH9P
chr1	ENSEMBL	gene	miRNA	187891	187958	ENSG00000273874.1	MIR6859-2
chr1	HAVANA	gene	transcribed_processed_pseudogene	257864	359681	ENSG00000228463.10	AP006222.1
chr1	HAVANA	gene	lncRNA	266855	268655	ENSG00000286448.1	AP006222.2
chr1	HAVANA	gene	processed_pseudogene	347982	348366	ENSG00000236679.2	RPL23AP24
chr1	HAVANA	gene	lncRNA	358857	366052	ENSG00000236601.2	AL732372.1
chr1	HAVANA	gene	transcribed_unprocessed_pseudogene	365389	522928	ENSG00000237094.12	AL732372.2
chr1	HAVANA	gene	processed_pseudogene	439870	440232	ENSG00000269732.1	WBP1LP7
chr1	HAVANA	gene	protein_coding	450703	451697	ENSG00000284733.1	OR4F29
chr1	HAVANA	gene	processed_pseudogene	487101	489906	ENSG00000233653.3	CICP7
chr1	HAVANA	gene	unprocessed_pseudogene	491225	493241	ENSG00000250575.1	AL732372.3
chr1	ENSEMBL	gene	snRNA	516376	516479	ENSG00000278757.1	U6
chr1	HAVANA	gene	transcribed_processed_pseudogene	586071	827796	ENSG00000230021.10	AL669831.3
chr1	HAVANA	gene	lncRNA	587629	594768	ENSG00000235146.2	AC114498.1
chr1	HAVANA	gene	unprocessed_pseudogene	629062	629433	ENSG00000225972.1	MTND1P23
chr1	HAVANA	gene	unprocessed_pseudogene	629640	630683	ENSG00000225630.1	MTND2P28
chr1	HAVANA	gene	unprocessed_pseudogene	631074	632616	ENSG00000237973.1	MTCO1P12
chr1	ENSEMBL	gene	miRNA	632325	632413	ENSG00000278791.1	AC114498.2
chr1	HAVANA	gene	unprocessed_pseudogene	632757	633438	ENSG00000229344.1	MTCO2P12
chr1	HAVANA	gene	unprocessed_pseudogene	633535	633741	ENSG00000240409.1	MTATP8P1
chr1	HAVANA	gene	unprocessed_pseudogene	633696	634376	ENSG00000248527.1	MTATP6P1
chr1	HAVANA	gene	unprocessed_pseudogene	634376	634922	ENSG00000198744.5	MTCO3P12
chr1	HAVANA	gene	processed_pseudogene	674842	675265	ENSG00000268663.1	WBP1LP6
chr1	HAVANA	gene	protein_coding	685679	686673	ENSG00000284662.1	OR4F16
chr1	HAVANA	gene	processed_pseudogene	722092	724903	ENSG00000229376.3	CICP3
chr1	HAVANA	gene	transcribed_unprocessed_pseudogene	725885	778626	ENSG00000228327.3	AL669831.1
chr1	ENSEMBL	gene	snRNA	758233	758336	ENSG00000223181.1	RNU6-1199P
chr1	HAVANA	gene	lncRNA	760911	761989	ENSG00000229905.1	AL669831.2
chr1	HAVANA	gene	lncRNA	778747	810065	ENSG00000237491.10	LINC01409
chr1	HAVANA	gene	transcribed_processed_pseudogene	781937	782050	ENSG00000285268.1	AL669831.6
chr1	HAVANA	gene	transcribed_unprocessed_pseudogene	800879	817712	ENSG00000230092.7	AL669831.4
chr1	HAVANA	gene	lncRNA	817371	819837	ENSG00000177757.2	FAM87B
chr1	HAVANA	gene	lncRNA	825138	859446	ENSG00000228794.10	LINC01128
chr1	HAVANA	gene	lncRNA	826206	827522	ENSG00000225880.5	LINC00115
chr1	HAVANA	gene	lncRNA	860226	868202	ENSG00000288531.1	AL669831.7
chr1	HAVANA	gene	lncRNA	868071	876903	ENSG00000230368.2	FAM41C
chr1	HAVANA	gene	unprocessed_pseudogene	873292	874349	ENSG00000234711.1	TUBB8P11
chr1	HAVANA	gene	transcribed_unprocessed_pseudogene	874529	877234	ENSG00000283040.1	AL669831.5
chr1	HAVANA	gene	lncRNA	904834	915976	ENSG00000272438.1	AL645608.6
chr1	HAVANA	gene	lncRNA	911435	914948	ENSG00000230699.2	AL645608.2
chr1	HAVANA	gene	lncRNA	914171	914971	ENSG00000241180.1	AL645608.4
chr1	HAVANA	gene	lncRNA	916865	921016	ENSG00000223764.2	LINC02593
chr1	HAVANA	gene	protein_coding	923928	944581	ENSG00000187634.12	SAMD11
chr1	HAVANA	gene	protein_coding	944203	959309	ENSG00000188976.11	NOC2L
chr1	HAVANA	gene	protein_coding	960584	965719	ENSG00000187961.14	KLHL17
chr1	HAVANA	gene	protein_coding	966482	975865	ENSG00000187583.11	PLEKHN1
chr1	HAVANA	gene	protein_coding	975204	982093	ENSG00000187642.9	PERM1
chr1	HAVANA	gene	lncRNA	995966	998051	ENSG00000272512.1	AL645608.7
chr1	HAVANA	gene	protein_coding	998962	1000172	ENSG00000188290.11	HES4
chr1	HAVANA	gene	protein_coding	1001138	1014540	ENSG00000187608.10	ISG15
chr1	HAVANA	gene	processed_pseudogene	1008076	1008229	ENSG00000231702.2	AL645608.3
chr1	HAVANA	gene	lncRNA	1011997	1013193	ENSG00000224969.1	AL645608.1
chr1	HAVANA	gene	protein_coding	1020120	1056118	ENSG00000188157.15	AGRN
chr1	HAVANA	gene	lncRNA	1055033	1056116	ENSG00000242590.1	AL645608.5
chr1	HAVANA	gene	transcribed_unprocessed_pseudogene	1059708	1069355	ENSG00000217801.10	AL390719.1
chr1	HAVANA	gene	lncRNA	1062208	1063288	ENSG00000273443.1	AL645608.8
chr1	HAVANA	gene	protein_coding	1070967	1074306	ENSG00000237330.3	RNF223
chr1	HAVANA	gene	protein_coding	1081818	1116361	ENSG00000131591.18	C1orf159
chr1	HAVANA	gene	lncRNA	1097585	1104598	ENSG00000285812.1	AL390719.3
chr1	HAVANA	gene	lncRNA	1137017	1144056	ENSG00000223823.1	LINC01342
chr1	ENSEMBL	gene	miRNA	1167104	1167198	ENSG00000207730.3	MIR200B
chr1	ENSEMBL	gene	miRNA	1167863	1167952	ENSG00000207607.3	MIR200A
chr1	ENSEMBL	gene	miRNA	1169005	1169087	ENSG00000198976.1	MIR429
chr1	HAVANA	gene	lncRNA	1169357	1170343	ENSG00000272141.1	AL390719.2
chr1	HAVANA	gene	lncRNA	1173056	1179555	ENSG00000205231.1	TTLL10-AS1
chr1	HAVANA	gene	protein_coding	1173880	1197936	ENSG00000162571.14	TTLL10
chr1	HAVANA	gene	protein_coding	1203508	1206592	ENSG00000186891.14	TNFRSF18
chr1	HAVANA	gene	protein_coding	1211340	1214153	ENSG00000186827.11	TNFRSF4
chr1	HAVANA	gene	protein_coding	1216909	1232067	ENSG00000078808.19	SDF4
chr1	HAVANA	gene	protein_coding	1232237	1235041	ENSG00000176022.7	B3GALT6
chr1	HAVANA	gene	protein_coding	1242446	1246722	ENSG00000184163.3	C1QTNF12
chr1	HAVANA	gene	lncRNA	1249777	1251334	ENSG00000260179.1	AL162741.1
chr1	HAVANA	gene	protein_coding	1253909	1273864	ENSG00000160087.21	UBE2J2
chr1	HAVANA	gene	lncRNA	1275223	1280420	ENSG00000230415.1	LINC01786
chr1	HAVANA	gene	protein_coding	1280436	1292029	ENSG00000162572.21	SCNN1D
chr1	HAVANA	gene	protein_coding	1292390	1309609	ENSG00000131584.19	ACAP3
chr1	ENSEMBL	gene	miRNA	1296110	1296170	ENSG00000278073.1	MIR6726
chr1	HAVANA	gene	protein_coding	1308597	1311677	ENSG00000169972.12	PUSL1
chr1	HAVANA	gene	protein_coding	1311585	1324687	ENSG00000127054.21	INTS11
chr1	ENSEMBL	gene	miRNA	1312502	1312566	ENSG00000283712.1	MIR6727
chr1	HAVANA	gene	lncRNA	1317581	1318689	ENSG00000240731.1	AL139287.1
chr1	HAVANA	gene	protein_coding	1324756	1328896	ENSG00000224051.7	CPTP
chr1	HAVANA	gene	protein_coding	1331280	1335314	ENSG00000169962.5	TAS1R3
chr1	HAVANA	gene	protein_coding	1335276	1349418	ENSG00000107404.20	DVL1
chr1	ENSEMBL	gene	miRNA	1339650	1339708	ENSG00000284372.1	MIR6808
chr1	HAVANA	gene	protein_coding	1352689	1361777	ENSG00000162576.17	MXRA8
chr1	HAVANA	gene	protein_coding	1373730	1375495	ENSG00000175756.13	AURKAIP1
chr1	HAVANA	gene	processed_pseudogene	1378666	1379032	ENSG00000223663.2	NDUFB4P8
chr1	HAVANA	gene	protein_coding	1385711	1399335	ENSG00000221978.12	CCNL2
chr1	HAVANA	gene	lncRNA	1399520	1402046	ENSG00000224870.7	MRPL20-AS1
chr1	HAVANA	gene	protein_coding	1401909	1407293	ENSG00000242485.6	MRPL20
chr1	ENSEMBL	gene	misc_RNA	1405460	1405752	ENSG00000264293.2	RN7SL657P
chr1	HAVANA	gene	lncRNA	1409096	1410618	ENSG00000272455.1	MRPL20-DT
chr1	HAVANA	gene	protein_coding	1418420	1421769	ENSG00000235098.8	ANKRD65
chr1	HAVANA	gene	lncRNA	1420245	1422691	ENSG00000225905.1	AL391244.1
chr1	HAVANA	gene	protein_coding	1426128	1427787	ENSG00000205116.3	TMEM88B
chr1	HAVANA	gene	lncRNA	1430539	1434573	ENSG00000225285.1	LINC01770
chr1	HAVANA	gene	protein_coding	1434861	1442882	ENSG00000179403.12	VWA1
chr1	HAVANA	gene	protein_coding	1449689	1470163	ENSG00000215915.10	ATAD3C
chr1	HAVANA	gene	protein_coding	1471765	1497848	ENSG00000160072.20	ATAD3B
chr1	HAVANA	gene	transcribed_unprocessed_pseudogene	1503250	1509452	ENSG00000284740.1	AL645728.2
chr1	HAVANA	gene	protein_coding	1512162	1534685	ENSG00000197785.14	ATAD3A
chr1	HAVANA	gene	protein_coding	1534778	1540624	ENSG00000205090.9	TMEM240
chr1	HAVANA	gene	protein_coding	1541673	1574863	ENSG00000160075.12	SSU72
chr1	HAVANA	gene	lncRNA	1574102	1577075	ENSG00000215014.5	AL645728.1
chr1	HAVANA	gene	processed_pseudogene	1583510	1583909	ENSG00000274481.1	AL691432.3
chr1	HAVANA	gene	protein_coding	1598012	1600135	ENSG00000228594.4	FNDC10
chr1	HAVANA	gene	lncRNA	1600314	1602703	ENSG00000286989.1	AL691432.4
chr1	HAVANA	gene	lncRNA	1613758	1615795	ENSG00000272106.1	AL691432.2
chr1	HAVANA	gene	protein_coding	1615415	1630610	ENSG00000197530.12	MIB2
chr1	HAVANA	gene	protein_coding	1632163	1635263	ENSG00000189409.14	MMP23B
chr1	HAVANA	gene	protein_coding	1635225	1659012	ENSG00000248333.9	CDK11B
chr1	HAVANA	gene	lncRNA	1659325	1662602	ENSG00000272004.1	FO704657.1
chr1	HAVANA	gene	protein_coding	1659529	1692795	ENSG00000189339.12	SLC35E2B
chr1	HAVANA	gene	transcribed_processed_pseudogene	1671990	1674397	ENSG00000269737.2	AL691432.1
chr1	HAVANA	gene	unprocessed_pseudogene	1699942	1701782	ENSG00000215914.4	MMP23A
chr1	HAVANA	gene	protein_coding	1702379	1724357	ENSG00000008128.23	CDK11A
chr1	HAVANA	gene	lncRNA	1702736	1737688	ENSG00000268575.1	AL031282.2
chr1	HAVANA	gene	transcribed_processed_pseudogene	1724512	1737251	ENSG00000227775.3	AL031282.1
chr1	HAVANA	gene	transcribed_unprocessed_pseudogene	1724838	1745992	ENSG00000215790.8	SLC35E2A
chr1	HAVANA	gene	protein_coding	1751232	1780457	ENSG00000008130.15	NADK
chr1	HAVANA	gene	protein_coding	1785285	1891117	ENSG00000078369.18	GNB1
chr1	HAVANA	gene	lncRNA	1891471	1892658	ENSG00000231050.1	AL109917.1
chr1	HAVANA	gene	protein_coding	1915108	1917296	ENSG00000169885.10	CALML6
chr1	HAVANA	gene	protein_coding	1917590	1919279	ENSG00000178821.13	TMEM52
chr1	HAVANA	gene	protein_coding	1921951	2003837	ENSG00000142609.18	CFAP74
chr1	HAVANA	gene	lncRNA	2013213	2015639	ENSG00000233542.2	AL391845.2
chr1	HAVANA	gene	protein_coding	2019329	2030758	ENSG00000187730.9	GABRD
chr1	HAVANA	gene	lncRNA	2049203	2050070	ENSG00000226969.1	AL391845.1
chr1	HAVANA	gene	protein_coding	2050411	2185395	ENSG00000067606.17	PRKCZ
chr1	HAVANA	gene	lncRNA	2141084	2145279	ENSG00000271806.1	AL590822.2
chr1	HAVANA	gene	lncRNA	2181794	2184389	ENSG00000182873.5	PRKCZ-AS1
chr1	HAVANA	gene	protein_coding	2184461	2212720	ENSG00000162585.17	FAAP20
chr1	HAVANA	gene	lncRNA	2212523	2220738	ENSG00000234396.3	AL590822.1
chr1	HAVANA	gene	protein_coding	2228319	2310213	ENSG00000157933.10	SKI
chr1	HAVANA	gene	lncRNA	2315040	2323085	ENSG00000287356.1	AL590822.3
chr1	HAVANA	gene	protein_coding	2321253	2391707	ENSG00000116151.14	MORN1
chr1	HAVANA	gene	lncRNA	2326201	2326693	ENSG00000272161.1	AL589739.1
chr1	HAVANA	gene	transcribed_processed_pseudogene	2350414	2352820	ENSG00000269896.2	AL513477.1
chr1	HAVANA	gene	lncRNA	2363061	2363628	ENSG00000272420.1	AL513477.2
chr1	HAVANA	gene	protein_coding	2391775	2405442	ENSG00000157916.20	RER1
chr1	HAVANA	gene	protein_coding	2403964	2413797	ENSG00000157911.11	PEX10
chr1	HAVANA	gene	protein_coding	2425980	2505532	ENSG00000149527.18	PLCH2
chr1	HAVANA	gene	lncRNA	2492300	2493258	ENSG00000224387.1	AL139246.1
chr1	HAVANA	gene	lncRNA	2493437	2494479	ENSG00000229393.1	AL139246.4
chr1	HAVANA	gene	protein_coding	2508537	2526597	ENSG00000157881.16	PANK4
chr1	HAVANA	gene	protein_coding	2528745	2530263	ENSG00000197921.6	HES5
chr1	HAVANA	gene	lncRNA	2530064	2547460	ENSG00000272449.2	AL139246.5
chr1	HAVANA	gene	lncRNA	2549920	2557031	ENSG00000238164.6	TNFRSF14-AS1
chr1	HAVANA	gene	protein_coding	2555639	2565382	ENSG00000157873.17	TNFRSF14
chr1	HAVANA	gene	TEC	2566410	2569888	ENSG00000225931.3	AL139246.2
chr1	HAVANA	gene	lncRNA	2581560	2584533	ENSG00000228037.1	AL139246.3
chr1	HAVANA	gene	protein_coding	2586491	2591469	ENSG00000157870.17	PRXL2B
chr1	HAVANA	gene	protein_coding	2590639	2633016	ENSG00000142606.16	MMEL1
chr1	HAVANA	gene	lncRNA	2632568	2636620	ENSG00000237058.1	MMEL1-AS1
chr1	HAVANA	gene	protein_coding	2635976	2801717	ENSG00000215912.12	TTC34
chr1	HAVANA	gene	lncRNA	2768091	2784733	ENSG00000285945.1	AC242022.2
chr1	HAVANA	gene	lncRNA	2773603	2776473	ENSG00000283259.1	AC242022.1
chr1	HAVANA	gene	lncRNA	2811850	2812692	ENSG00000233234.1	AL592464.2
chr1	HAVANA	gene	lncRNA	2814056	2817767	ENSG00000287396.1	AL592464.3
chr1	HAVANA	gene	lncRNA	2814432	2814998	ENSG00000231630.1	AL592464.1
chr1	HAVANA	gene	lncRNA	2960658	2968707	ENSG00000284745.1	AL589702.1
chr1	HAVANA	gene	protein_coding	3021467	3022903	ENSG00000169717.7	ACTRT2
chr1	HAVANA	gene	lncRNA	3059615	3068437	ENSG00000177133.11	PRDM16-DT
chr1	HAVANA	gene	protein_coding	3069168	3438621	ENSG00000142611.17	PRDM16
chr1	ENSEMBL	gene	miRNA	3127975	3128035	ENSG00000283572.1	MIR4251
chr1	HAVANA	gene	lncRNA	3132927	3133709	ENSG00000226286.1	AL008733.1
chr1	HAVANA	gene	TEC	3205988	3208664	ENSG00000279839.1	AL512383.1
chr1	HAVANA	gene	lncRNA	3306636	3310096	ENSG00000272235.1	AL590438.1
chr1	HAVANA	gene	lncRNA	3313052	3323149	ENSG00000287828.1	AL354743.2
chr1	HAVANA	gene	lncRNA	3367815	3373928	ENSG00000286518.1	AL354743.1
chr1	HAVANA	gene	protein_coding	3454665	3481113	ENSG00000130762.15	ARHGEF16
chr1	HAVANA	gene	lncRNA	3487246	3487627	ENSG00000272088.1	AL512413.1
chr1	HAVANA	gene	protein_coding	3487951	3611508	ENSG00000162591.16	MEGF6
chr1	ENSEMBL	gene	miRNA	3560695	3560790	ENSG00000207776.1	MIR551A
chr1	HAVANA	gene	lncRNA	3623190	3624743	ENSG00000238260.1	AL513320.1
chr1	HAVANA	gene	protein_coding	3625015	3630127	ENSG00000158109.15	TPRG1L
chr1	HAVANA	gene	protein_coding	3630767	3652761	ENSG00000116213.16	WRAP73
chr1	HAVANA	gene	protein_coding	3652516	3736201	ENSG00000078900.15	TP73
chr1	HAVANA	gene	lncRNA	3658938	3668772	ENSG00000227589.1	TP73-AS3
chr1	HAVANA	gene	lncRNA	3712200	3714298	ENSG00000235131.1	TP73-AS2
chr1	HAVANA	gene	transcribed_unitary_pseudogene	3735511	3747373	ENSG00000227372.12	TP73-AS1
chr1	ENSEMBL	gene	misc_RNA	3736943	3737103	ENSG00000276189.1	AL136528.1
chr1	HAVANA	gene	protein_coding	3746460	3771645	ENSG00000162592.10	CCDC27
chr1	HAVANA	gene	protein_coding	3772749	3775982	ENSG00000235169.11	SMIM1
chr1	HAVANA	gene	protein_coding	3778559	3796498	ENSG00000130764.10	LRRC47
chr1	ENSEMBL	gene	misc_RNA	3782815	3783111	ENSG00000266075.2	RN7SL574P
chr1	HAVANA	gene	lncRNA	3785008	3785538	ENSG00000272153.1	AL365330.1
chr1	HAVANA	gene	protein_coding	3812086	3857396	ENSG00000116198.14	CEP104
chr1	HAVANA	gene	protein_coding	3857267	3885429	ENSG00000169598.17	DFFB
chr1	HAVANA	gene	protein_coding	3889125	3900293	ENSG00000198912.11	C1orf174
chr1	HAVANA	gene	lncRNA	3900352	3917225	ENSG00000236423.6	LINC01134
chr1	HAVANA	gene	lncRNA	3940486	3955262	ENSG00000233304.7	LINC01346
chr1	HAVANA	gene	lncRNA	3944547	3949024	ENSG00000226374.3	LINC01345
chr1	HAVANA	gene	lncRNA	3976133	4012704	ENSG00000284668.2	LINC02780
chr1	HAVANA	gene	lncRNA	4012921	4019508	ENSG00000284703.1	AL805961.1
chr1	HAVANA	gene	processed_pseudogene	4175528	4175899	ENSG00000229280.1	EEF1DP6
chr1	HAVANA	gene	lncRNA	4412027	4424689	ENSG00000235054.4	LINC01777
chr1	HAVANA	gene	lncRNA	4479131	4484375	ENSG00000284694.1	AL355602.1
chr1	HAVANA	gene	lncRNA	4551735	4552145	ENSG00000227169.2	Z98747.1
chr1	HAVANA	gene	lncRNA	4571481	4594016	ENSG00000232596.3	LINC01646
chr1	HAVANA	gene	protein_coding	4654609	4792534	ENSG00000196581.11	AJAP1
chr1	HAVANA	gene	lncRNA	4730211	4734992	ENSG00000287586.1	Z98886.1
chr1	HAVANA	gene	lncRNA	4963954	4973298	ENSG00000284739.1	BX005132.1
chr1	HAVANA	gene	lncRNA	4973381	4981568	ENSG00000284674.1	LINC02781
chr1	HAVANA	gene	lncRNA	5086459	5090899	ENSG00000231510.1	LINC02782
chr1	HAVANA	gene	lncRNA	5301928	5307394	ENSG00000284616.1	AL139823.1
chr1	HAVANA	gene	lncRNA	5478736	5493057	ENSG00000284692.2	Z98259.3
chr1	HAVANA	gene	lncRNA	5480787	5482028	ENSG00000284666.1	Z98259.2
chr1	HAVANA	gene	lncRNA	5492978	5494674	ENSG00000260972.1	Z98259.1
chr1	HAVANA	gene	unprocessed_pseudogene	5554747	5554881	ENSG00000283356.1	Z97988.2
chr1	HAVANA	gene	lncRNA	5561709	5668295	ENSG00000236948.2	AL365255.1
chr1	ENSEMBL	gene	miRNA	5564071	5564143	ENSG00000264341.1	Z97988.1
chr1	ENSEMBL	gene	miRNA	5862672	5862741	ENSG00000264101.1	MIR4689
chr1	HAVANA	gene	protein_coding	5862811	5992473	ENSG00000131697.18	NPHP4
chr1	HAVANA	gene	protein_coding	5990927	6101193	ENSG00000069424.15	KCNAB2
chr1	HAVANA	gene	protein_coding	6101787	6180321	ENSG00000116254.18	CHD5
chr1	HAVANA	gene	protein_coding	6159430	6197757	ENSG00000285629.1	AL031847.1
chr1	HAVANA	gene	protein_coding	6185020	6209389	ENSG00000116251.11	RPL22
chr1	HAVANA	gene	lncRNA	6204840	6205780	ENSG00000226944.1	RNF207-AS1
chr1	HAVANA	gene	protein_coding	6205475	6221299	ENSG00000158286.13	RNF207
chr1	HAVANA	gene	protein_coding	6221193	6235972	ENSG00000116237.16	ICMT
chr1	HAVANA	gene	lncRNA	6234692	6239444	ENSG00000225077.3	LINC00337
chr1	HAVANA	gene	protein_coding	6244179	6245578	ENSG00000173673.8	HES3
chr1	HAVANA	gene	protein_coding	6247353	6261098	ENSG00000158292.7	GPR153
chr1	HAVANA	gene	protein_coding	6264269	6393767	ENSG00000097021.20	ACOT7
chr1	HAVANA	gene	lncRNA	6393555	6394391	ENSG00000271746.1	AL031848.2
chr1	HAVANA	gene	protein_coding	6412418	6424670	ENSG00000069812.11	HES2
chr1	HAVANA	gene	protein_coding	6424776	6461367	ENSG00000187017.17	ESPN
chr1	ENSEMBL	gene	miRNA	6429834	6429896	ENSG00000265392.1	MIR4252
chr1	HAVANA	gene	lncRNA	6443034	6447006	ENSG00000231868.1	AL031848.1
chr1	HAVANA	gene	protein_coding	6460786	6466175	ENSG00000215788.11	TNFRSF25
chr1	HAVANA	gene	protein_coding	6467122	6520074	ENSG00000171680.23	PLEKHG5
chr1	HAVANA	gene	protein_coding	6521347	6554513	ENSG00000162408.11	NOL9
chr1	ENSEMBL	gene	snRNA	6540854	6540964	ENSG00000253022.1	RNU6-731P
chr1	HAVANA	gene	processed_pseudogene	6547905	6548619	ENSG00000229519.2	AL591866.1
chr1	HAVANA	gene	protein_coding	6555307	6579755	ENSG00000173662.21	TAS1R1
chr1	HAVANA	gene	protein_coding	6579994	6589280	ENSG00000204859.13	ZBTB48
chr1	HAVANA	gene	protein_coding	6590724	6614607	ENSG00000162413.16	KLHL21
chr1	HAVANA	gene	protein_coding	6613731	6624030	ENSG00000116273.6	PHF13
chr1	HAVANA	gene	protein_coding	6624866	6635586	ENSG00000041988.15	THAP3
chr1	HAVANA	gene	protein_coding	6634168	6701924	ENSG00000007923.16	DNAJC11
chr1	HAVANA	gene	lncRNA	6724637	6730012	ENSG00000228750.7	LINC01672
chr1	HAVANA	gene	lncRNA	6767954	6770038	ENSG00000284744.1	AL591163.1
chr1	HAVANA	gene	lncRNA	6783892	6784843	ENSG00000237436.1	CAMTA1-DT
chr1	HAVANA	gene	protein_coding	6785454	7769706	ENSG00000171735.19	CAMTA1
chr1	HAVANA	gene	processed_pseudogene	6834333	6834618	ENSG00000227950.1	AL590128.1
chr1	HAVANA	gene	lncRNA	7008376	7014279	ENSG00000237365.1	AL512330.1
chr1	ENSEMBL	gene	snRNA	7219360	7219524	ENSG00000207056.1	RNU1-8P
chr1	HAVANA	gene	lncRNA	7368942	7370270	ENSG00000237402.1	CAMTA1-IT1
chr1	HAVANA	gene	lncRNA	7382487	7389754	ENSG00000237728.2	CAMTA1-AS2
chr1	HAVANA	gene	lncRNA	7441096	7441554	ENSG00000225126.1	CAMTA1-AS1
chr1	HAVANA	gene	lncRNA	7693124	7694844	ENSG00000270171.1	AL359881.3
chr1	HAVANA	gene	lncRNA	7698303	7698872	ENSG00000270035.1	AL359881.2
chr1	HAVANA	gene	lncRNA	7700704	7700970	ENSG00000269978.1	AL359881.1
chr1	HAVANA	gene	protein_coding	7771296	7781432	ENSG00000049245.13	VAMP3
chr1	HAVANA	gene	lncRNA	7776383	7776775	ENSG00000269925.1	Z98884.2
chr1	HAVANA	gene	protein_coding	7784320	7845177	ENSG00000049246.14	PER3
chr1	HAVANA	gene	lncRNA	7810242	7827342	ENSG00000236266.1	Z98884.1
chr1	HAVANA	gene	protein_coding	7843083	7853512	ENSG00000049247.14	UTS2
chr1	HAVANA	gene	protein_coding	7915871	7943165	ENSG00000049249.9	TNFRSF9
chr1	HAVANA	gene	processed_pseudogene	7942372	7942726	ENSG00000270330.1	AL009183.1
chr1	HAVANA	gene	protein_coding	7954291	7985505	ENSG00000116288.13	PARK7
chr1	ENSEMBL	gene	misc_RNA	7982881	7982983	ENSG00000200344.1	Y_RNA
chr1	HAVANA	gene	lncRNA	7991134	8005312	ENSG00000284747.1	AL034417.4
chr1	HAVANA	gene	lncRNA	7998187	7999934	ENSG00000284716.1	AL034417.3
chr1	HAVANA	gene	protein_coding	8004404	8026309	ENSG00000116285.13	ERRFI1
chr1	HAVANA	gene	lncRNA	8026738	8122702	ENSG00000238290.1	AL034417.2
chr1	HAVANA	gene	processed_pseudogene	8057245	8058463	ENSG00000232848.1	AL034417.1
chr1	HAVANA	gene	processed_pseudogene	8189824	8192770	ENSG00000229305.1	AL358876.1
chr1	HAVANA	gene	lncRNA	8201518	8215210	ENSG00000227634.3	LINC01714
chr1	ENSEMBL	gene	snRNA	8206434	8206597	ENSG00000200975.1	RNU1-7P
chr1	HAVANA	gene	lncRNA	8218190	8220529	ENSG00000233645.1	AL358876.2
chr1	ENSEMBL	gene	snRNA	8292157	8292263	ENSG00000251977.1	RNU6-991P
chr1	HAVANA	gene	protein_coding	8318114	8344167	ENSG00000162426.16	SLC45A1
chr1	ENSEMBL	gene	misc_RNA	8328067	8328179	ENSG00000252254.1	Y_RNA
chr1	HAVANA	gene	protein_coding	8352397	8848921	ENSG00000142599.19	RERE
chr1	HAVANA	gene	lncRNA	8424645	8435013	ENSG00000232912.6	RERE-AS1
chr1	ENSEMBL	gene	snoRNA	8511795	8511919	ENSG00000221083.1	AL096855.1
chr1	HAVANA	gene	processed_pseudogene	8512653	8513021	ENSG00000270282.1	AL096855.2
chr1	HAVANA	gene	processed_pseudogene	8750430	8751087	ENSG00000234619.1	RPL7P11
chr1	HAVANA	gene	processed_pseudogene	8786211	8786913	ENSG00000224315.2	RPL7P7
chr1	ENSEMBL	gene	misc_RNA	8796571	8796673	ENSG00000222511.2	Y_RNA
chr1	HAVANA	gene	unprocessed_pseudogene	8798475	8799506	ENSG00000226545.1	AL357552.1
chr1	HAVANA	gene	lncRNA	8805860	8807051	ENSG00000228423.2	AL357552.2
chr1	HAVANA	gene	processed_pseudogene	8831007	8831375	ENSG00000229716.2	RPL23AP19
chr1	HAVANA	gene	protein_coding	8861000	8879190	ENSG00000074800.16	ENO1
chr1	ENSEMBL	gene	miRNA	8866502	8866590	ENSG00000274258.1	MIR6728
chr1	HAVANA	gene	lncRNA	8878835	8879894	ENSG00000230679.1	ENO1-AS1
chr1	ENSEMBL	gene	snRNA	8883427	8883533	ENSG00000201725.1	RNU6-304P
chr1	HAVANA	gene	processed_pseudogene	8893409	8894151	ENSG00000238249.2	HMGN2P17
chr1	HAVANA	gene	processed_pseudogene	8907393	8907744	ENSG00000232208.2	AL139415.1
chr1	HAVANA	gene	processed_pseudogene	8909742	8909904	ENSG00000232663.2	AL139415.2
chr1	HAVANA	gene	protein_coding	8945867	8975092	ENSG00000131686.15	CA6
chr1	ENSEMBL	gene	misc_RNA	8979576	8979874	ENSG00000265141.2	RN7SL451P
chr1	HAVANA	gene	protein_coding	9003300	9026345	ENSG00000197241.3	SLC2A7
chr1	HAVANA	gene	protein_coding	9035106	9088478	ENSG00000142583.18	SLC2A5
chr1	ENSEMBL	gene	scaRNA	9082696	9082879	ENSG00000252404.1	AL158048.1
chr1	HAVANA	gene	protein_coding	9100305	9129102	ENSG00000180758.12	GPR157
chr1	HAVANA	gene	lncRNA	9148011	9198906	ENSG00000228526.7	MIR34AHG
chr1	ENSEMBL	gene	miRNA	9151668	9151777	ENSG00000284357.1	MIR34A
chr1	HAVANA	gene	lncRNA	9182004	9196284	ENSG00000234546.4	LNCTAM34A
chr1	HAVANA	gene	protein_coding	9234774	9271337	ENSG00000049239.13	H6PD
chr1	HAVANA	gene	protein_coding	9292894	9369532	ENSG00000171621.14	SPSB1
chr1	HAVANA	gene	lncRNA	9421098	9422862	ENSG00000284652.1	BX323043.1
chr1	HAVANA	gene	lncRNA	9425094	9440564	ENSG00000284693.1	LINC02606
chr1	ENSEMBL	gene	rRNA_pseudogene	9437669	9437778	ENSG00000252956.1	RNA5SP40
chr1	HAVANA	gene	lncRNA	9501092	9503471	ENSG00000235263.1	AL928921.1
chr1	HAVANA	gene	protein_coding	9539465	9585173	ENSG00000171612.7	SLC25A33
chr1	HAVANA	gene	processed_pseudogene	9576427	9576985	ENSG00000231181.1	AL954705.1
chr1	HAVANA	gene	protein_coding	9588911	9614877	ENSG00000188807.13	TMEM201
chr1	HAVANA	gene	protein_coding	9651731	9729114	ENSG00000171608.16	PIK3CD
chr1	HAVANA	gene	lncRNA	9652610	9654586	ENSG00000179840.5	PIK3CD-AS1
chr1	HAVANA	gene	processed_pseudogene	9660828	9662626	ENSG00000233268.3	AL691449.1
chr1	HAVANA	gene	lncRNA	9672426	9687555	ENSG00000231789.2	PIK3CD-AS2
chr1	HAVANA	gene	protein_coding	9728926	9823984	ENSG00000171603.18	CLSTN1
chr1	HAVANA	gene	processed_pseudogene	9780822	9781240	ENSG00000271264.1	MZT1P1
chr1	HAVANA	gene	TEC	9826289	9828271	ENSG00000280113.2	AL357140.3
chr1	HAVANA	gene	protein_coding	9848276	9910336	ENSG00000178585.15	CTNNBIP1
chr1	HAVANA	gene	lncRNA	9848318	9850154	ENSG00000223989.1	AL357140.1
chr1	HAVANA	gene	lncRNA	9900614	9908034	ENSG00000285701.1	AL357140.4
chr1	HAVANA	gene	protein_coding	9922113	9943407	ENSG00000162441.12	LZIC
chr1	HAVANA	gene	lncRNA	9942923	9949974	ENSG00000228150.1	AL357140.2
chr1	HAVANA	gene	protein_coding	9943428	9985501	ENSG00000173614.14	NMNAT1
chr1	ENSEMBL	gene	misc_RNA	9947318	9947636	ENSG00000202415.1	RN7SKP269
chr1	HAVANA	gene	unitary_pseudogene	9950572	9960787	ENSG00000283611.2	TMEM274P
chr1	ENSEMBL	gene	miRNA	9967381	9967458	ENSG00000265521.1	MIR5697
chr1	HAVANA	gene	lncRNA	9983141	9984568	ENSG00000241326.1	AL603962.1
chr1	HAVANA	gene	protein_coding	9997206	10016021	ENSG00000162444.12	RBP7
chr1	HAVANA	gene	protein_coding	10032832	10181239	ENSG00000130939.20	UBE4B
chr1	HAVANA	gene	processed_pseudogene	10054445	10054781	ENSG00000224340.1	AL590639.1
chr1	HAVANA	gene	processed_pseudogene	10058671	10059648	ENSG00000233623.2	PGAM1P11
chr1	ENSEMBL	gene	snRNA	10163268	10163374	ENSG00000201746.1	RNU6-828P
chr1	HAVANA	gene	protein_coding	10210570	10381603	ENSG00000054523.18	KIF1B
chr1	ENSEMBL	gene	miRNA	10227718	10227803	ENSG00000264881.1	AL358013.1
chr1	ENSEMBL	gene	snRNA	10298966	10299072	ENSG00000199562.1	RNU6-37P
chr1	ENSEMBL	gene	misc_RNA	10306465	10306757	ENSG00000264501.2	RN7SL731P
chr1	HAVANA	gene	lncRNA	10381906	10387150	ENSG00000284735.1	AL139424.3
chr1	HAVANA	gene	lncRNA	10395416	10397432	ENSG00000284642.1	AL139424.2
chr1	HAVANA	gene	protein_coding	10398592	10420511	ENSG00000142657.21	PGD
chr1	HAVANA	gene	lncRNA	10429881	10430677	ENSG00000271989.1	AL139424.1
chr1	HAVANA	gene	protein_coding	10430102	10452153	ENSG00000251503.8	CENPS-CORT
chr1	HAVANA	gene	protein_coding	10430433	10442808	ENSG00000175279.22	CENPS
chr1	HAVANA	gene	protein_coding	10450031	10451998	ENSG00000241563.4	CORT
chr1	HAVANA	gene	protein_coding	10456522	10472529	ENSG00000160049.12	DFFA
chr1	HAVANA	gene	lncRNA	10458555	10459338	ENSG00000203469.2	AL354956.1
chr1	HAVANA	gene	protein_coding	10472288	10630758	ENSG00000142655.13	PEX14
chr1	HAVANA	gene	lncRNA	10612222	10616452	ENSG00000287727.1	AL139423.2
chr1	ENSEMBL	gene	misc_RNA	10616836	10617115	ENSG00000243267.3	RN7SL614P
chr1	HAVANA	gene	protein_coding	10636604	10796650	ENSG00000130940.15	CASZ1
chr1	HAVANA	gene	lncRNA	10639241	10654333	ENSG00000272078.1	AL139423.1
chr1	HAVANA	gene	processed_pseudogene	10895761	10895998	ENSG00000225158.2	HSPE1P24
chr1	HAVANA	gene	protein_coding	10946471	10982037	ENSG00000175262.14	C1orf127
chr1	HAVANA	gene	processed_pseudogene	10990978	10991797	ENSG00000215785.2	CFL1P6
chr1	HAVANA	gene	protein_coding	11012344	11025739	ENSG00000120948.18	TARDBP
chr1	HAVANA	gene	protein_coding	11012662	11030528	ENSG00000277726.4	AL109811.3
chr1	HAVANA	gene	protein_coding	11026523	11047239	ENSG00000009724.17	MASP2
chr1	HAVANA	gene	lncRNA	11029659	11030528	ENSG00000271895.2	AL109811.2
chr1	HAVANA	gene	protein_coding	11054584	11060020	ENSG00000116649.10	SRM
chr1	HAVANA	gene	protein_coding	11066618	11099869	ENSG00000171824.14	EXOSC10
chr1	HAVANA	gene	lncRNA	11068471	11073097	ENSG00000226849.1	AL109811.1
chr1	HAVANA	gene	lncRNA	11099675	11102100	ENSG00000230337.1	EXOSC10-AS1
chr1	HAVANA	gene	protein_coding	11106535	11262551	ENSG00000198793.13	MTOR
chr1	HAVANA	gene	lncRNA	11143898	11149537	ENSG00000225602.5	MTOR-AS1
chr1	ENSEMBL	gene	snRNA	11152350	11152452	ENSG00000253086.1	RNU6-537P
chr1	HAVANA	gene	protein_coding	11189355	11195981	ENSG00000171819.5	ANGPTL7
chr1	ENSEMBL	gene	snRNA	11226254	11226360	ENSG00000207451.1	RNU6-291P
chr1	HAVANA	gene	processed_pseudogene	11232963	11233112	ENSG00000238173.1	RPL39P6
chr1	HAVANA	gene	protein_coding	11273198	11296049	ENSG00000120942.14	UBIAD1
chr1	HAVANA	gene	processed_pseudogene	11278616	11279351	ENSG00000238199.1	UBE2V2P3
chr1	HAVANA	gene	lncRNA	11311734	11319093	ENSG00000284646.1	AL031291.1
chr1	HAVANA	gene	processed_pseudogene	11425257	11425821	ENSG00000224338.2	MTCYBP45
chr1	HAVANA	gene	protein_coding	11479155	11537551	ENSG00000204624.8	DISP3
chr1	HAVANA	gene	lncRNA	11500803	11502016	ENSG00000285833.1	AL590989.1
chr1	HAVANA	gene	lncRNA	11609468	11613358	ENSG00000235643.2	LINC01647
chr1	HAVANA	gene	lncRNA	11623558	11643416	ENSG00000284708.1	AL031731.1
chr1	HAVANA	gene	protein_coding	11637018	11655785	ENSG00000116661.11	FBXO2
chr1	HAVANA	gene	protein_coding	11654375	11663327	ENSG00000132879.14	FBXO44
chr1	HAVANA	gene	protein_coding	11664200	11674354	ENSG00000116663.11	FBXO6
chr1	HAVANA	gene	protein_coding	11674480	11691650	ENSG00000116670.15	MAD2L2
chr1	HAVANA	gene	protein_coding	11691710	11725857	ENSG00000162490.7	DRAXIN
chr1	HAVANA	gene	protein_coding	11736084	11754802	ENSG00000177674.16	AGTRAP
chr1	HAVANA	gene	protein_coding	11761787	11789585	ENSG00000215910.7	C1orf167
chr1	HAVANA	gene	lncRNA	11777077	11779619	ENSG00000177553.6	C1orf167-AS1
chr1	HAVANA	gene	protein_coding	11785723	11806455	ENSG00000177000.13	MTHFR
chr1	HAVANA	gene	protein_coding	11806096	11848079	ENSG00000011021.23	CLCN6
chr1	ENSEMBL	gene	misc_RNA	11843812	11843984	ENSG00000276470.1	AL021155.2
chr1	ENSEMBL	gene	misc_RNA	11845549	11845697	ENSG00000278852.1	AL021155.3
chr1	HAVANA	gene	protein_coding	11845709	11848345	ENSG00000175206.10	NPPA
chr1	ENSEMBL	gene	misc_RNA	11847442	11847549	ENSG00000275915.1	AL021155.1
chr1	HAVANA	gene	protein_coding	11857464	11858945	ENSG00000120937.9	NPPB
chr1	HAVANA	gene	processed_pseudogene	11877770	11880406	ENSG00000224904.1	SBF1P2
chr1	HAVANA	gene	lncRNA	11907940	11914298	ENSG00000285646.2	AL021155.4
chr1	ENSEMBL	gene	snRNA	11908152	11908271	ENSG00000199347.1	RNU5E-1
chr1	ENSEMBL	gene	snRNA	11909808	11909927	ENSG00000201801.1	RNU5E-4P
chr1	HAVANA	gene	protein_coding	11919591	11926428	ENSG00000116685.16	KIAA2013
chr1	HAVANA	gene	protein_coding	11934205	11975538	ENSG00000083444.17	PLOD1
chr1	HAVANA	gene	lncRNA	11979533	11980127	ENSG00000287384.1	AL096840.2
chr1	HAVANA	gene	protein_coding	11980181	12015211	ENSG00000116688.18	MFN2
chr1	HAVANA	gene	processed_pseudogene	12017216	12017308	ENSG00000270914.1	AL096840.1
chr1	HAVANA	gene	protein_coding	12019466	12032045	ENSG00000116691.11	MIIP
chr1	ENSEMBL	gene	misc_RNA	12024012	12024124	ENSG00000202461.1	Y_RNA
chr1	ENSEMBL	gene	miRNA	12029158	12029222	ENSG00000276869.1	MIR6729
chr1	ENSEMBL	gene	misc_RNA	12036740	12037014	ENSG00000243539.3	RN7SL649P
chr1	HAVANA	gene	protein_coding	12063303	12144207	ENSG00000120949.15	TNFRSF8
chr1	ENSEMBL	gene	snRNA	12077881	12077984	ENSG00000201135.1	RNU6-777P
chr1	HAVANA	gene	processed_pseudogene	12080293	12080547	ENSG00000227875.2	RPL23AP89
chr1	HAVANA	gene	lncRNA	12088441	12092264	ENSG00000285604.1	AL357835.1
chr1	ENSEMBL	gene	miRNA	12166943	12167038	ENSG00000283789.1	MIR7846
chr1	HAVANA	gene	protein_coding	12166991	12209228	ENSG00000028137.19	TNFRSF1B
chr1	ENSEMBL	gene	miRNA	12191713	12191773	ENSG00000263676.1	MIR4632
chr1	HAVANA	gene	processed_pseudogene	12220794	12221109	ENSG00000225196.2	RPL10P17
chr1	ENSEMBL	gene	snoRNA	12221148	12221271	ENSG00000252969.1	SNORA70
chr1	HAVANA	gene	protein_coding	12230030	12512047	ENSG00000048707.15	VPS13D
chr1	ENSEMBL	gene	snoRNA	12507246	12507397	ENSG00000239149.1	SNORA59A
chr1	HAVANA	gene	lncRNA	12527724	12528420	ENSG00000229484.1	LINC02766
chr1	HAVANA	gene	protein_coding	12567910	12618210	ENSG00000162496.9	DHRS3
chr1	ENSEMBL	gene	snRNA	12569972	12570072	ENSG00000221340.1	RNU6ATAC18P
chr1	ENSEMBL	gene	miRNA	12578957	12579023	ENSG00000276830.1	MIR6730
chr1	HAVANA	gene	lncRNA	12618900	12619244	ENSG00000272482.1	AC254633.1
chr1	HAVANA	gene	protein_coding	12644547	12667086	ENSG00000204518.2	AADACL4
chr1	HAVANA	gene	processed_pseudogene	12692909	12693020	ENSG00000226166.2	AC244670.1
chr1	HAVANA	gene	protein_coding	12716110	12728760	ENSG00000188984.12	AADACL3
chr1	HAVANA	gene	protein_coding	12746200	12763699	ENSG00000157330.10	C1orf158
chr1	HAVANA	gene	protein_coding	12773738	12777906	ENSG00000116726.5	PRAMEF12
chr1	HAVANA	gene	protein_coding	12791397	12796628	ENSG00000116721.9	PRAMEF1
chr1	HAVANA	gene	lncRNA	12822686	12823159	ENSG00000228338.1	LINC01784
chr1	HAVANA	gene	protein_coding	12824605	12831410	ENSG00000239810.3	PRAMEF11
chr1	HAVANA	gene	unprocessed_pseudogene	12838125	12841357	ENSG00000231103.2	PRAMEF30P
chr1	HAVANA	gene	protein_coding	12847377	12848720	ENSG00000179172.10	HNRNPCL1
chr1	HAVANA	gene	protein_coding	12857086	12861909	ENSG00000120952.4	PRAMEF2
chr1	HAVANA	gene	protein_coding	12879212	12886201	ENSG00000243073.4	PRAMEF4
chr1	HAVANA	gene	protein_coding	12892896	12898270	ENSG00000187545.5	PRAMEF10
chr1	HAVANA	gene	protein_coding	12916610	12920482	ENSG00000204510.5	PRAMEF7
chr1	ENSEMBL	gene	snRNA	12922554	12922660	ENSG00000207434.1	RNU6-1072P
chr1	HAVANA	gene	unprocessed_pseudogene	12926162	12928253	ENSG00000234064.1	PRAMEF29P
chr1	HAVANA	gene	protein_coding	12938472	12947580	ENSG00000232423.6	PRAMEF6
chr1	HAVANA	gene	unprocessed_pseudogene	13029339	13032130	ENSG00000274178.2	PRAMEF28P
chr1	HAVANA	gene	protein_coding	13049476	13056575	ENSG00000274764.6	PRAMEF27
chr1	HAVANA	gene	protein_coding	13060869	13062229	ENSG00000277058.2	HNRNPCL3
chr1	HAVANA	gene	protein_coding	13068677	13077884	ENSG00000229571.7	PRAMEF25
chr1	HAVANA	gene	unprocessed_pseudogene	13095179	13097971	ENSG00000277862.1	PRAMEF34P
chr1	HAVANA	gene	unprocessed_pseudogene	13104403	13105689	ENSG00000236179.1	PRAMEF35P
chr1	HAVANA	gene	protein_coding	13115488	13116854	ENSG00000275774.3	HNRNPCL2
chr1	HAVANA	gene	transcribed_unprocessed_pseudogene	13128818	13131615	ENSG00000229978.1	PRAMEF36P
chr1	HAVANA	gene	lncRNA	13146981	13147460	ENSG00000233336.1	AC245056.1
chr1	HAVANA	gene	protein_coding	13148905	13155961	ENSG00000280267.4	PRAMEF26
chr1	HAVANA	gene	protein_coding	13163914	13165631	ENSG00000179412.11	HNRNPCL4
chr1	HAVANA	gene	protein_coding	13172455	13179464	ENSG00000204505.4	PRAMEF9
chr1	HAVANA	gene	protein_coding	13196188	13201409	ENSG00000279169.3	PRAMEF13
chr1	HAVANA	gene	protein_coding	13222705	13226106	ENSG00000279804.2	PRAMEF18
chr1	HAVANA	gene	unprocessed_pseudogene	13245863	13248652	ENSG00000250894.1	PRAMEF31P
chr1	HAVANA	gene	protein_coding	13254212	13263314	ENSG00000270601.4	PRAMEF5
chr1	HAVANA	gene	unprocessed_pseudogene	13273539	13275627	ENSG00000231219.1	PRAMEF32P
chr1	ENSEMBL	gene	snRNA	13279125	13279231	ENSG00000207511.1	RNU6-771P
chr1	HAVANA	gene	protein_coding	13281035	13285174	ENSG00000182330.10	PRAMEF8
chr1	HAVANA	gene	protein_coding	13303539	13308907	ENSG00000237700.2	PRAMEF33
chr1	HAVANA	gene	protein_coding	13315581	13322598	ENSG00000204501.7	PRAMEF15
chr1	HAVANA	gene	lncRNA	13324039	13324518	ENSG00000228229.2	AC243961.1
chr1	HAVANA	gene	protein_coding	13341892	13347134	ENSG00000204481.8	PRAMEF14
chr1	HAVANA	gene	protein_coding	13369067	13371900	ENSG00000204480.8	PRAMEF19
chr1	HAVANA	gene	protein_coding	13389632	13392629	ENSG00000204479.4	PRAMEF17
chr1	HAVANA	gene	protein_coding	13416351	13421328	ENSG00000204478.10	PRAMEF20
chr1	HAVANA	gene	protein_coding	13474973	13514003	ENSG00000162494.6	LRRC38
chr1	HAVANA	gene	lncRNA	13513220	13516270	ENSG00000259961.1	AL354712.1
chr1	HAVANA	gene	processed_pseudogene	13555001	13555694	ENSG00000215909.3	BRWD1P1
chr1	HAVANA	gene	protein_coding	13583465	13617957	ENSG00000162493.16	PDPN
chr1	ENSEMBL	gene	rRNA_pseudogene	13623184	13623284	ENSG00000222952.1	RNA5SP41
chr1	HAVANA	gene	lncRNA	13657311	13659910	ENSG00000237445.2	AL359771.1
chr1	ENSEMBL	gene	scaRNA	13696070	13696199	ENSG00000253085.1	AL359771.2
chr1	HAVANA	gene	protein_coding	13700198	13825079	ENSG00000116731.22	PRDM2
chr1	HAVANA	gene	protein_coding	13892792	15118043	ENSG00000189337.17	KAZN
chr1	ENSEMBL	gene	snRNA	14124233	14124335	ENSG00000252151.1	RNU6-1265P
chr1	HAVANA	gene	lncRNA	14221887	14304445	ENSG00000231606.2	AL357873.1
chr1	HAVANA	gene	lncRNA	14338825	14419973	ENSG00000234593.3	KAZN-AS1
chr1	HAVANA	gene	processed_pseudogene	14692129	14692613	ENSG00000235829.1	TBCAP2
chr1	HAVANA	gene	lncRNA	14774469	14777727	ENSG00000287756.1	AL031293.1
chr1	HAVANA	gene	lncRNA	15111815	15153618	ENSG00000175147.13	TMEM51-AS1
chr1	HAVANA	gene	protein_coding	15152532	15220478	ENSG00000171729.14	TMEM51
chr1	HAVANA	gene	lncRNA	15164344	15171317	ENSG00000204464.7	C1orf195
chr1	HAVANA	gene	processed_pseudogene	15191828	15192845	ENSG00000215720.4	MFFP1
chr1	HAVANA	gene	processed_pseudogene	15226373	15227549	ENSG00000278480.1	ZBTB2P1
chr1	HAVANA	gene	protein_coding	15247272	15400283	ENSG00000142621.19	FHAD1
chr1	HAVANA	gene	lncRNA	15326680	15343876	ENSG00000233485.1	FHAD1-AS1
chr1	HAVANA	gene	lncRNA	15334166	15335464	ENSG00000236045.1	AL031283.2
chr1	HAVANA	gene	lncRNA	15402979	15409433	ENSG00000228140.2	AL031283.1
chr1	HAVANA	gene	protein_coding	15409888	15430339	ENSG00000142634.13	EFHD2
chr1	HAVANA	gene	protein_coding	15438442	15449242	ENSG00000162438.12	CTRC
chr1	HAVANA	gene	protein_coding	15456728	15472091	ENSG00000142615.8	CELA2A
chr1	HAVANA	gene	protein_coding	15465909	15491395	ENSG00000215704.10	CELA2B
chr1	HAVANA	gene	protein_coding	15490832	15526534	ENSG00000132906.18	CASP9
chr1	HAVANA	gene	protein_coding	15526813	15592379	ENSG00000116138.13	DNAJC16
chr1	ENSEMBL	gene	scaRNA	15542165	15542304	ENSG00000251866.1	SCARNA21B
chr1	HAVANA	gene	lncRNA	15565611	15565956	ENSG00000272510.1	AL121992.3
chr1	HAVANA	gene	protein_coding	15571699	15585051	ENSG00000116771.6	AGMAT
chr1	HAVANA	gene	lncRNA	15586136	15603626	ENSG00000237301.1	AL121992.1
chr1	HAVANA	gene	processed_pseudogene	15604597	15605043	ENSG00000235084.3	CHCHD2P6
chr1	ENSEMBL	gene	snRNA	15608078	15608145	ENSG00000252417.1	RNU7-179P
chr1	HAVANA	gene	processed_pseudogene	15614643	15614867	ENSG00000236500.1	CD24P1
chr1	HAVANA	gene	protein_coding	15617458	15669044	ENSG00000197312.12	DDI2
chr1	HAVANA	gene	protein_coding	15659869	15661722	ENSG00000215695.1	RSC1A1
chr1	HAVANA	gene	lncRNA	15682873	15683128	ENSG00000271742.1	AL121992.2
chr1	HAVANA	gene	protein_coding	15684320	15734769	ENSG00000116786.13	PLEKHM2
chr1	HAVANA	gene	lncRNA	15720312	15736896	ENSG00000237938.5	AL450998.2
chr1	HAVANA	gene	protein_coding	15736258	15741392	ENSG00000162461.8	SLC25A34
chr1	HAVANA	gene	lncRNA	15740051	15749896	ENSG00000224459.1	SLC25A34-AS1
chr1	HAVANA	gene	protein_coding	15742499	15747982	ENSG00000162460.7	TMEM82
chr1	HAVANA	gene	protein_coding	15756607	15786594	ENSG00000162458.13	FBLIM1
chr1	HAVANA	gene	processed_pseudogene	15792796	15793285	ENSG00000224321.1	RPL12P14
chr1	HAVANA	gene	protein_coding	15807169	15809348	ENSG00000233954.6	UQCRHL
chr1	HAVANA	gene	processed_pseudogene	15828232	15828669	ENSG00000178715.8	AL450998.1
chr1	HAVANA	gene	lncRNA	15834474	15848147	ENSG00000179743.4	FLJ37453
chr1	HAVANA	gene	protein_coding	15836095	15940456	ENSG00000065526.12	SPEN
chr1	HAVANA	gene	unprocessed_pseudogene	15917698	15917908	ENSG00000270620.1	AL034555.1
chr1	HAVANA	gene	protein_coding	15941869	15976132	ENSG00000116809.12	ZBTB17
chr1	HAVANA	gene	processed_pseudogene	15969632	15970194	ENSG00000234607.2	AL355994.4
chr1	HAVANA	gene	unprocessed_pseudogene	15988182	15988441	ENSG00000231353.1	AL355994.1
chr1	HAVANA	gene	processed_pseudogene	15989140	15989375	ENSG00000275503.1	AL355994.5
chr1	HAVANA	gene	unprocessed_pseudogene	15989871	15994751	ENSG00000224966.4	TBC1D3P6
chr1	HAVANA	gene	protein_coding	16004236	16008807	ENSG00000183888.4	SRARP
chr1	HAVANA	gene	lncRNA	16006160	16006671	ENSG00000233078.1	AL355994.3
chr1	HAVANA	gene	protein_coding	16014028	16019594	ENSG00000173641.18	HSPB7
chr1	HAVANA	gene	protein_coding	16018875	16034050	ENSG00000186510.12	CLCNKA
chr1	HAVANA	gene	unprocessed_pseudogene	16035178	16040029	ENSG00000232456.1	AL355994.2
chr1	HAVANA	gene	protein_coding	16043736	16057308	ENSG00000184908.18	CLCNKB
chr1	HAVANA	gene	protein_coding	16057769	16073651	ENSG00000185519.9	FAM131C
chr1	HAVANA	gene	protein_coding	16124337	16156069	ENSG00000142627.13	EPHA2
chr1	HAVANA	gene	lncRNA	16155211	16157329	ENSG00000227959.1	AL451042.2
chr1	HAVANA	gene	lncRNA	16159266	16161883	ENSG00000224621.1	AL451042.1
chr1	HAVANA	gene	lncRNA	16197854	16198357	ENSG00000234166.1	ARHGEF19-AS1
chr1	HAVANA	gene	protein_coding	16197854	16212652	ENSG00000142632.17	ARHGEF19
chr1	HAVANA	gene	transcribed_unprocessed_pseudogene	16215909	16228027	ENSG00000237276.8	ANO7L1
chr1	HAVANA	gene	lncRNA	16228674	16231335	ENSG00000288398.1	AL109627.1
chr1	HAVANA	gene	protein_coding	16231692	16237183	ENSG00000132881.12	CPLANE2
chr1	HAVANA	gene	processed_pseudogene	16241213	16241398	ENSG00000233929.1	MT1XP1
chr1	HAVANA	gene	protein_coding	16246840	16352480	ENSG00000037637.11	FBXO42
chr1	HAVANA	gene	protein_coding	16352575	16398145	ENSG00000055070.17	SZRD1
chr1	HAVANA	gene	processed_pseudogene	16369150	16369530	ENSG00000226457.1	RPL22P3
chr1	HAVANA	gene	protein_coding	16387117	16437424	ENSG00000187144.11	SPATA21
chr1	HAVANA	gene	protein_coding	16440721	16460078	ENSG00000157191.20	NECAP2
chr1	HAVANA	gene	lncRNA	16460948	16468481	ENSG00000226029.1	LINC01772
chr1	HAVANA	gene	transcribed_unprocessed_pseudogene	16467436	16499257	ENSG00000080947.15	CROCCP3
chr1	ENSEMBL	gene	snRNA	16514122	16514285	ENSG00000206652.1	RNU1-1
chr1	HAVANA	gene	lncRNA	16514645	16515754	ENSG00000261135.1	AL137802.2
chr1	HAVANA	gene	lncRNA	16515034	16521788	ENSG00000285853.1	AL137802.3
chr1	HAVANA	gene	lncRNA	16520694	16521796	ENSG00000224174.2	AL137802.1
chr1	HAVANA	gene	lncRNA	16533886	16536172	ENSG00000233421.4	LINC01783
chr1	ENSEMBL	gene	snRNA	16534081	16534224	ENSG00000277344.1	RNU1-6P
chr1	HAVANA	gene	unprocessed_pseudogene	16548651	16552531	ENSG00000225710.1	AL355149.1
chr1	HAVANA	gene	protein_coding	16562319	16613562	ENSG00000219481.10	NBPF1
chr1	HAVANA	gene	lncRNA	16617391	16617729	ENSG00000271732.1	AL137798.1
chr1	HAVANA	gene	transcribed_unprocessed_pseudogene	16618253	16657232	ENSG00000215908.10	CROCCP2
chr1	HAVANA	gene	transcribed_unprocessed_pseudogene	16642767	16643109	ENSG00000283773.1	AL137798.3
chr1	HAVANA	gene	unprocessed_pseudogene	16645622	16650289	ENSG00000186301.8	MST1P2
chr1	HAVANA	gene	lncRNA	16656879	16667524	ENSG00000282143.1	AL137798.2
chr1	ENSEMBL	gene	snRNA	16666785	16666948	ENSG00000207513.1	RNU1-3
chr1	HAVANA	gene	unprocessed_pseudogene	16681097	16688749	ENSG00000280114.1	AL021920.2
chr1	HAVANA	gene	processed_pseudogene	16685621	16686055	ENSG00000236698.1	EIF1AXP1
chr1	HAVANA	gene	transcribed_unprocessed_pseudogene	16687339	16720157	ENSG00000268869.6	ESPNP
chr1	HAVANA	gene	lncRNA	16701546	16705594	ENSG00000279151.1	AL021920.1
chr1	HAVANA	gene	lncRNA	16739938	16750589	ENSG00000282740.1	AL021920.3
chr1	HAVANA	gene	protein_coding	16740273	16972964	ENSG00000058453.17	CROCC
chr1	HAVANA	gene	transcribed_unprocessed_pseudogene	16740280	16750968	ENSG00000227684.2	CROCCP4
chr1	ENSEMBL	gene	snRNA	16740516	16740679	ENSG00000207389.1	RNU1-4
chr1	HAVANA	gene	transcribed_unprocessed_pseudogene	16754910	16770237	ENSG00000186715.11	MST1L
chr1	HAVANA	gene	lncRNA	16851257	16853129	ENSG00000223643.6	BX284668.1
chr1	HAVANA	gene	unprocessed_pseudogene	16855407	16859284	ENSG00000230239.1	BX284668.3
chr1	ENSEMBL	gene	miRNA	16858949	16859021	ENSG00000263811.1	MIR3675
chr1	HAVANA	gene	lncRNA	16870945	16883659	ENSG00000228549.4	BX284668.2
chr1	ENSEMBL	gene	snRNA	16873708	16873851	ENSG00000277234.1	RNU1-5P
chr1	HAVANA	gene	lncRNA	16887577	16889706	ENSG00000238142.2	BX284668.5
chr1	HAVANA	gene	processed_pseudogene	16889095	16889602	ENSG00000235241.1	BX284668.4
chr1	ENSEMBL	gene	snRNA	16895980	16896143	ENSG00000207005.1	RNU1-2
chr1	HAVANA	gene	lncRNA	16904339	16904776	ENSG00000272426.1	BX284668.6
chr1	HAVANA	gene	protein_coding	16974502	16980632	ENSG00000117122.14	MFAP2
chr1	HAVANA	gene	lncRNA	16976302	16977792	ENSG00000286898.1	AL049569.2
chr1	HAVANA	gene	lncRNA	16978926	17005091	ENSG00000226526.1	AL049569.1
chr1	HAVANA	gene	protein_coding	16985958	17011928	ENSG00000159363.19	ATP13A2
chr1	HAVANA	gene	protein_coding	17005068	17011757	ENSG00000288636.1	AL049569.3
chr1	HAVANA	gene	protein_coding	17018722	17054032	ENSG00000117118.10	SDHB
chr1	HAVANA	gene	protein_coding	17066761	17119451	ENSG00000117115.13	PADI2
chr1	HAVANA	gene	lncRNA	17189783	17197617	ENSG00000204362.6	LINC02783
chr1	HAVANA	gene	lncRNA	17193232	17201733	ENSG00000282843.1	AL590644.2
chr1	HAVANA	gene	protein_coding	17205128	17246007	ENSG00000142623.11	PADI1
chr1	HAVANA	gene	protein_coding	17249098	17284233	ENSG00000142619.4	PADI3
chr1	ENSEMBL	gene	miRNA	17277889	17277975	ENSG00000266634.1	MIR3972
chr1	HAVANA	gene	protein_coding	17308195	17364004	ENSG00000159339.13	PADI4
chr1	HAVANA	gene	protein_coding	17372196	17401699	ENSG00000276747.1	PADI6
chr1	HAVANA	gene	lncRNA	17406760	17407382	ENSG00000227751.1	RCC2-AS1
chr1	HAVANA	gene	protein_coding	17406760	17439677	ENSG00000179051.14	RCC2
chr1	HAVANA	gene	protein_coding	17539698	17697874	ENSG00000074964.17	ARHGEF10L
chr1	HAVANA	gene	lncRNA	17717625	17749978	ENSG00000236648.2	LINC02810
chr1	HAVANA	gene	protein_coding	17755333	17827063	ENSG00000117148.8	ACTL8
chr1	HAVANA	gene	lncRNA	18015712	18045612	ENSG00000284653.1	AL357509.1
chr1	HAVANA	gene	lncRNA	18065657	18074412	ENSG00000261781.1	LINC01654
chr1	HAVANA	gene	protein_coding	18107798	18378483	ENSG00000117154.12	IGSF21
chr1	HAVANA	gene	TEC	18109389	18115861	ENSG00000280222.1	AL365209.1
chr1	HAVANA	gene	lncRNA	18166929	18179346	ENSG00000230035.2	IGSF21-AS1
chr1	HAVANA	gene	lncRNA	18385829	18388514	ENSG00000225387.1	AL591896.1
chr1	HAVANA	gene	protein_coding	18480982	18486126	ENSG00000179023.8	KLHDC7A
chr1	HAVANA	gene	processed_pseudogene	18513118	18513383	ENSG00000235282.3	DYNLL1P3
chr1	HAVANA	gene	processed_pseudogene	18595414	18595636	ENSG00000225478.2	AL031737.1
chr1	HAVANA	gene	protein_coding	18630846	18748866	ENSG00000009709.12	PAX7
chr1	HAVANA	gene	protein_coding	18839599	18859682	ENSG00000179002.5	TAS1R2
chr1	HAVANA	gene	protein_coding	18871430	18902724	ENSG00000159423.17	ALDH4A1
chr1	ENSEMBL	gene	miRNA	18883202	18883275	ENSG00000265606.1	MIR4695
chr1	ENSEMBL	gene	miRNA	18897071	18897148	ENSG00000221662.1	MIR1290
chr1	HAVANA	gene	protein_coding	18904280	18956676	ENSG00000169991.11	IFFO2
chr1	HAVANA	gene	lncRNA	19072110	19075511	ENSG00000272084.1	AL137127.1
chr1	HAVANA	gene	protein_coding	19074510	19210266	ENSG00000127481.15	UBR4
chr1	HAVANA	gene	lncRNA	19210501	19240704	ENSG00000230424.1	EMC1-AS1
chr1	HAVANA	gene	protein_coding	19215660	19251527	ENSG00000127463.15	EMC1
chr1	HAVANA	gene	protein_coding	19251805	19260128	ENSG00000053372.5	MRTO4
chr1	HAVANA	gene	unprocessed_pseudogene	19260521	19262307	ENSG00000286064.1	AL035413.2
chr1	HAVANA	gene	polymorphic_pseudogene	19265982	19274194	ENSG00000211454.15	AKR7L
chr1	HAVANA	gene	protein_coding	19282573	19288770	ENSG00000162482.5	AKR7A3
chr1	HAVANA	gene	processed_pseudogene	19297080	19297903	ENSG00000270728.1	AL035413.1
chr1	HAVANA	gene	protein_coding	19303965	19312146	ENSG00000053371.12	AKR7A2
chr1	ENSEMBL	gene	snRNA	19305076	19305182	ENSG00000200403.1	RNU6-1099P
chr1	HAVANA	gene	protein_coding	19312326	19329300	ENSG00000040487.13	SLC66A1
chr1	HAVANA	gene	protein_coding	19338775	19485539	ENSG00000077549.19	CAPZB
chr1	ENSEMBL	gene	misc_RNA	19424384	19424671	ENSG00000240490.3	RN7SL277P
chr1	HAVANA	gene	protein_coding	19484403	19629821	ENSG00000173436.15	MICOS10
chr1	ENSEMBL	gene	snRNA	19510593	19510733	ENSG00000201609.1	RNU4-28P
chr1	HAVANA	gene	lncRNA	19591802	19596832	ENSG00000235185.1	AL031727.2
chr1	HAVANA	gene	protein_coding	19596979	19658456	ENSG00000158747.15	NBL1
chr1	HAVANA	gene	protein_coding	19597067	19656927	ENSG00000270136.6	MICOS10-NBL1
chr1	HAVANA	gene	processed_pseudogene	19608114	19608568	ENSG00000226396.1	AL031727.1
chr1	HAVANA	gene	protein_coding	19664875	19680966	ENSG00000158748.4	HTR6
chr1	HAVANA	gene	protein_coding	19682213	19799945	ENSG00000162542.13	TMCO4
chr1	HAVANA	gene	protein_coding	19814029	19815283	ENSG00000178828.7	RNF186
chr1	HAVANA	gene	lncRNA	19814367	19819502	ENSG00000235434.1	AL391883.1
chr1	HAVANA	gene	protein_coding	19882395	19912945	ENSG00000169914.6	OTUD3
chr1	HAVANA	gene	protein_coding	19920009	19923617	ENSG00000188784.4	PLA2G2E
chr1	ENSEMBL	gene	misc_RNA	19970969	19971269	ENSG00000242688.3	RN7SL304P
chr1	HAVANA	gene	protein_coding	19975431	19980416	ENSG00000188257.12	PLA2G2A
chr1	HAVANA	gene	protein_coding	20028179	20091911	ENSG00000127472.11	PLA2G5
chr1	HAVANA	gene	protein_coding	20111939	20119566	ENSG00000117215.15	PLA2G2D
chr1	HAVANA	gene	protein_coding	20139323	20150381	ENSG00000158786.5	PLA2G2F
chr1	HAVANA	gene	lncRNA	20154171	20160568	ENSG00000227066.2	Z98257.1
chr1	HAVANA	gene	protein_coding	20161253	20186518	ENSG00000187980.7	PLA2G2C
chr1	HAVANA	gene	protein_coding	20186096	20196050	ENSG00000162543.6	UBXN10
chr1	HAVANA	gene	lncRNA	20243095	20244664	ENSG00000228105.2	LINC01757
chr1	HAVANA	gene	lncRNA	20272018	20275005	ENSG00000284710.1	Z98257.2
chr1	HAVANA	gene	protein_coding	20290919	20354894	ENSG00000158816.15	VWA5B1
chr1	HAVANA	gene	lncRNA	20294211	20323187	ENSG00000226664.1	AL020998.1
chr1	HAVANA	gene	lncRNA	20360579	20431234	ENSG00000236963.7	LINC01141
chr1	HAVANA	gene	lncRNA	20412304	20413253	ENSG00000226487.1	AL139254.1
chr1	HAVANA	gene	lncRNA	20476222	20478937	ENSG00000284641.1	AL139254.2
chr1	HAVANA	gene	lncRNA	20478779	20480397	ENSG00000284743.1	AL139254.3
chr1	HAVANA	gene	protein_coding	20482391	20486210	ENSG00000162545.6	CAMK2N1
chr1	HAVANA	gene	protein_coding	20499448	20508151	ENSG00000090432.7	MUL1
chr1	HAVANA	gene	processed_pseudogene	20525989	20526751	ENSG00000215520.3	RPS4XP4
chr1	HAVANA	gene	protein_coding	20552573	20555020	ENSG00000183114.8	FAM43B
chr1	HAVANA	gene	protein_coding	20589086	20618903	ENSG00000158825.6	CDA
chr1	HAVANA	gene	protein_coding	20633458	20651511	ENSG00000158828.8	PINK1
chr1	ENSEMBL	gene	miRNA	20633679	20633788	ENSG00000284005.1	MIR6084
chr1	HAVANA	gene	lncRNA	20642657	20652193	ENSG00000117242.7	PINK1-AS
chr1	HAVANA	gene	protein_coding	20651767	20661544	ENSG00000244038.11	DDOST
chr1	HAVANA	gene	protein_coding	20664014	20718017	ENSG00000117245.13	KIF17
chr1	HAVANA	gene	unprocessed_pseudogene	20692734	20694013	ENSG00000235432.1	AL663074.2
chr1	HAVANA	gene	protein_coding	20719731	20732837	ENSG00000189410.12	SH2D5
chr1	HAVANA	gene	lncRNA	20732880	20733952	ENSG00000233069.1	AL663074.1
chr1	HAVANA	gene	protein_coding	20740266	20787323	ENSG00000127483.19	HP1BP3
chr1	HAVANA	gene	protein_coding	20806292	21176888	ENSG00000075151.21	EIF4G3
chr1	ENSEMBL	gene	snRNA	20841241	20841302	ENSG00000251914.1	RNU7-200P
chr1	ENSEMBL	gene	miRNA	20988314	20988432	ENSG00000221808.1	MIR1256
chr1	HAVANA	gene	processed_pseudogene	21003550	21003934	ENSG00000233072.1	RPS15AP6
chr1	HAVANA	gene	processed_pseudogene	21073639	21073753	ENSG00000236073.2	AL627311.1
chr1	HAVANA	gene	processed_pseudogene	21161475	21162081	ENSG00000235112.1	HSPE1P27
chr1	HAVANA	gene	lncRNA	21177054	21178164	ENSG00000287192.1	AL031005.2
chr1	HAVANA	gene	protein_coding	21217247	21345572	ENSG00000117298.16	ECE1
chr1	HAVANA	gene	lncRNA	21266082	21267251	ENSG00000236936.1	AL031005.1
chr1	HAVANA	gene	lncRNA	21293290	21299874	ENSG00000231105.2	ECE1-AS1
chr1	HAVANA	gene	processed_pseudogene	21397987	21398362	ENSG00000236216.5	PPP1R11P1
chr1	HAVANA	gene	unprocessed_pseudogene	21411460	21413293	ENSG00000228823.1	AL592309.1
chr1	HAVANA	gene	lncRNA	21415898	21417492	ENSG00000236009.1	AL592309.2
chr1	HAVANA	gene	unprocessed_pseudogene	21424625	21427967	ENSG00000227001.3	NBPF2P
chr1	HAVANA	gene	processed_pseudogene	21428303	21429536	ENSG00000187952.9	HS6ST1P1
chr1	HAVANA	gene	unprocessed_pseudogene	21434318	21437558	ENSG00000186543.7	CROCCP5
chr1	HAVANA	gene	protein_coding	21440128	21485005	ENSG00000142794.19	NBPF3
chr1	HAVANA	gene	processed_pseudogene	21459756	21460082	ENSG00000176378.8	PFN1P10
chr1	HAVANA	gene	protein_coding	21509397	21578410	ENSG00000162551.14	ALPL
chr1	HAVANA	gene	lncRNA	21586472	21591187	ENSG00000233431.1	LINC02596
chr1	HAVANA	gene	protein_coding	21596215	21669363	ENSG00000076864.19	RAP1GAP
chr1	HAVANA	gene	protein_coding	21678298	21783606	ENSG00000090686.16	USP48
chr1	HAVANA	gene	processed_pseudogene	21768269	21768575	ENSG00000231978.2	AL590103.1
chr1	HAVANA	gene	protein_coding	21812265	21825225	ENSG00000187942.12	LDLRAD2
chr1	HAVANA	gene	protein_coding	21822244	21937310	ENSG00000142798.20	HSPG2
chr1	HAVANA	gene	processed_pseudogene	21908098	21908580	ENSG00000232037.3	AL590556.1
chr1	HAVANA	gene	transcribed_unitary_pseudogene	21950679	21956871	ENSG00000283234.1	AL590556.2
chr1	HAVANA	gene	protein_coding	21977022	21998642	ENSG00000219073.8	CELA3B
chr1	HAVANA	gene	lncRNA	21983606	22030617	ENSG00000285959.1	AL590556.3
chr1	ENSEMBL	gene	misc_RNA	21987481	21987777	ENSG00000273610.1	RN7SL386P
chr1	ENSEMBL	gene	snRNA	21987816	21987919	ENSG00000201919.1	RNU6-1022P
chr1	HAVANA	gene	protein_coding	22001657	22012542	ENSG00000142789.20	CELA3A
chr1	ENSEMBL	gene	misc_RNA	22010650	22010946	ENSG00000278124.1	RN7SL186P
chr1	ENSEMBL	gene	snRNA	22010985	22011088	ENSG00000201273.1	RNU6-776P
chr1	HAVANA	gene	lncRNA	22023990	22026048	ENSG00000228397.3	LINC01635
chr1	HAVANA	gene	lncRNA	22024558	22031223	ENSG00000218510.8	LINC00339
chr1	HAVANA	gene	protein_coding	22025511	22101360	ENSG00000070831.17	CDC42
chr1	HAVANA	gene	lncRNA	22028317	22052927	ENSG00000285752.1	CDC42-AS1
chr1	HAVANA	gene	transcribed_processed_pseudogene	22030527	22030748	ENSG00000285794.1	AL031281.1
chr1	HAVANA	gene	lncRNA	22059197	22064199	ENSG00000230068.2	CDC42-IT1
chr1	HAVANA	gene	processed_pseudogene	22068340	22068827	ENSG00000271428.1	MPHOSPH6P1
chr1	HAVANA	gene	protein_coding	22117313	22143969	ENSG00000162552.15	WNT4
chr1	HAVANA	gene	lncRNA	22142850	22157401	ENSG00000285873.1	AL445253.1
chr1	ENSEMBL	gene	miRNA	22266239	22266300	ENSG00000266564.1	MIR4418
chr1	HAVANA	gene	processed_pseudogene	22322840	22323331	ENSG00000234397.3	PPIAP34
chr1	HAVANA	gene	TEC	22364630	22366482	ENSG00000279625.1	AL591122.1
chr1	HAVANA	gene	protein_coding	22428838	22531157	ENSG00000184677.18	ZBTB40
chr1	HAVANA	gene	lncRNA	22517474	22519708	ENSG00000237200.1	ZBTB40-IT1
chr1	HAVANA	gene	protein_coding	22563489	22603595	ENSG00000070886.12	EPHA8
chr1	ENSEMBL	gene	miRNA	22633258	22633366	ENSG00000276835.2	MIR6127
chr1	HAVANA	gene	protein_coding	22636628	22639678	ENSG00000173372.17	C1QA
chr1	HAVANA	gene	protein_coding	22643633	22648110	ENSG00000159189.12	C1QC
chr1	HAVANA	gene	protein_coding	22652762	22661637	ENSG00000173369.17	C1QB
chr1	HAVANA	gene	protein_coding	22710839	22921500	ENSG00000133216.17	EPHB2
chr1	ENSEMBL	gene	miRNA	22719517	22719598	ENSG00000265422.1	MIR4684
chr1	HAVANA	gene	lncRNA	22835713	22836849	ENSG00000225952.1	AL512444.1
chr1	ENSEMBL	gene	miRNA	22863159	22863226	ENSG00000264014.1	MIR4253
chr1	HAVANA	gene	protein_coding	22953043	22965338	ENSG00000215906.8	LACTBL1
chr1	HAVANA	gene	protein_coding	23010834	23015852	ENSG00000227868.6	TEX46
chr1	HAVANA	gene	protein_coding	23019443	23083689	ENSG00000004487.17	KDM1A
chr1	HAVANA	gene	lncRNA	23020147	23088058	ENSG00000240553.1	AL031428.1
chr1	ENSEMBL	gene	miRNA	23044305	23044372	ENSG00000263793.1	MIR3115
chr1	ENSEMBL	gene	miRNA	23057858	23057934	ENSG00000266802.1	AL031428.2
chr1	HAVANA	gene	protein_coding	23084023	23177808	ENSG00000169641.13	LUZP1
chr1	HAVANA	gene	processed_pseudogene	23140325	23141142	ENSG00000229010.1	AL161672.1
chr1	ENSEMBL	gene	snRNA	23162704	23162810	ENSG00000206935.1	RNU6-514P
chr1	ENSEMBL	gene	snRNA	23163953	23164053	ENSG00000252578.1	RNU6-135P
chr1	HAVANA	gene	protein_coding	23191895	23194729	ENSG00000179546.4	HTR1D
chr1	HAVANA	gene	processed_pseudogene	23244765	23245224	ENSG00000215381.3	AL109936.1
chr1	HAVANA	gene	lncRNA	23281307	23287488	ENSG00000261326.4	LINC01355
chr1	HAVANA	gene	lncRNA	23297797	23302866	ENSG00000284726.1	AL109936.9
chr1	HAVANA	gene	protein_coding	23303771	23344336	ENSG00000125944.21	HNRNPR
chr1	HAVANA	gene	protein_coding	23359448	23369836	ENSG00000125945.15	ZNF436
chr1	HAVANA	gene	lncRNA	23368997	23371839	ENSG00000249087.7	ZNF436-AS1
chr1	ENSEMBL	gene	misc_RNA	23370254	23370346	ENSG00000201405.1	Y_RNA
chr1	HAVANA	gene	lncRNA	23378380	23379029	ENSG00000271420.1	AL109936.2
chr1	HAVANA	gene	protein_coding	23380909	23424748	ENSG00000204219.11	TCEA3
chr1	HAVANA	gene	processed_pseudogene	23410832	23412146	ENSG00000232482.2	AL357134.1
chr1	HAVANA	gene	protein_coding	23428563	23484568	ENSG00000088280.19	ASAP3
chr1	HAVANA	gene	protein_coding	23506438	23531233	ENSG00000007968.7	E2F2
chr1	HAVANA	gene	lncRNA	23549139	23550915	ENSG00000235052.1	AL021154.1
chr1	HAVANA	gene	protein_coding	23557926	23559501	ENSG00000117318.9	ID3
chr1	HAVANA	gene	lncRNA	23576436	23593621	ENSG00000285802.1	AL450043.1
chr1	HAVANA	gene	lncRNA	23581495	23640568	ENSG00000197880.9	MDS2
chr1	HAVANA	gene	unprocessed_pseudogene	23670294	23680259	ENSG00000229239.2	AL451000.1
chr1	HAVANA	gene	protein_coding	23691742	23696835	ENSG00000142676.14	RPL11
chr1	HAVANA	gene	lncRNA	23706901	23778296	ENSG00000236810.6	ELOA-AS1
chr1	HAVANA	gene	protein_coding	23743155	23762059	ENSG00000011007.12	ELOA
chr1	HAVANA	gene	protein_coding	23778418	23788232	ENSG00000057757.10	PITHD1
chr1	HAVANA	gene	protein_coding	23791145	23795539	ENSG00000011009.11	LYPLA2
chr1	HAVANA	gene	protein_coding	23795599	23800781	ENSG00000117308.15	GALE
chr1	HAVANA	gene	protein_coding	23801885	23838620	ENSG00000117305.15	HMGCL
chr1	HAVANA	gene	protein_coding	23845077	23868290	ENSG00000179163.12	FUCA1
chr1	HAVANA	gene	protein_coding	23870515	23913362	ENSG00000188822.8	CNR2
chr1	HAVANA	gene	processed_pseudogene	23901471	23902737	ENSG00000229106.1	BTBD6P1
chr1	HAVANA	gene	lncRNA	23907111	23907885	ENSG00000232557.3	AL590609.2
chr1	ENSEMBL	gene	miRNA	23929070	23929147	ENSG00000264926.1	MIR378F
chr1	HAVANA	gene	processed_pseudogene	23949016	23949383	ENSG00000230228.2	H3P1
chr1	HAVANA	gene	protein_coding	23956839	23963462	ENSG00000189266.13	PNRC2
chr1	HAVANA	gene	protein_coding	23964347	23980927	ENSG00000188529.15	SRSF10
chr1	HAVANA	gene	processed_pseudogene	24007881	24008519	ENSG00000215905.4	AL590609.1
chr1	HAVANA	gene	lncRNA	24040835	24086799	ENSG00000225315.2	AL591178.1
chr1	HAVANA	gene	protein_coding	24056035	24112135	ENSG00000142661.19	MYOM3
chr1	HAVANA	gene	lncRNA	24066774	24083565	ENSG00000230703.1	MYOM3-AS1
chr1	HAVANA	gene	protein_coding	24119771	24143140	ENSG00000142677.4	IL22RA1
chr1	HAVANA	gene	protein_coding	24154168	24187959	ENSG00000185436.12	IFNLR1
chr1	HAVANA	gene	lncRNA	24200240	24211693	ENSG00000230023.2	LINC02800
chr1	HAVANA	gene	lncRNA	24307556	24321901	ENSG00000232298.2	GRHL3-AS1
chr1	HAVANA	gene	protein_coding	24319357	24364482	ENSG00000158055.16	GRHL3
chr1	HAVANA	gene	protein_coding	24356999	24416934	ENSG00000001460.18	STPG1
chr1	HAVANA	gene	protein_coding	24415802	24472976	ENSG00000001461.17	NIPAL3
chr1	HAVANA	gene	lncRNA	24496254	24535400	ENSG00000286061.1	RCAN3AS
chr1	HAVANA	gene	protein_coding	24502351	24541040	ENSG00000117602.13	RCAN3
chr1	HAVANA	gene	lncRNA	24538802	24556024	ENSG00000264443.1	NCMAP-DT
chr1	HAVANA	gene	protein_coding	24556087	24609328	ENSG00000184454.7	NCMAP
chr1	HAVANA	gene	processed_pseudogene	24563627	24563974	ENSG00000227312.2	AL445686.1
chr1	ENSEMBL	gene	misc_RNA	24625411	24625513	ENSG00000239106.1	Y_RNA
chr1	HAVANA	gene	protein_coding	24631716	24673281	ENSG00000133226.17	SRRM1
chr1	HAVANA	gene	lncRNA	24704894	24717596	ENSG00000284699.1	AL445648.1
chr1	HAVANA	gene	protein_coding	24745382	24844321	ENSG00000169504.15	CLIC4
chr1	ENSEMBL	gene	snRNA	24777873	24777979	ENSG00000238482.1	RNU6-1208P
chr1	HAVANA	gene	protein_coding	24899511	24965121	ENSG00000020633.19	RUNX3
chr1	ENSEMBL	gene	miRNA	24919345	24919416	ENSG00000278034.1	MIR6731
chr1	HAVANA	gene	lncRNA	24961345	24963097	ENSG00000229162.1	RUNX3-AS1
chr1	HAVANA	gene	lncRNA	24968423	24970865	ENSG00000261025.1	AL445471.1
chr1	ENSEMBL	gene	miRNA	25023503	25023586	ENSG00000264371.1	MIR4425
chr1	HAVANA	gene	lncRNA	25041136	25047404	ENSG00000285823.1	LINC02793
chr1	HAVANA	gene	lncRNA	25043707	25113120	ENSG00000233755.1	AL050344.1
chr1	HAVANA	gene	processed_pseudogene	25125053	25125454	ENSG00000233419.3	IFITM3P7
chr1	HAVANA	gene	lncRNA	25208139	25209437	ENSG00000231953.2	AL031432.1
chr1	HAVANA	gene	protein_coding	25222276	25232502	ENSG00000117614.10	SYF2
chr1	HAVANA	gene	lncRNA	25232586	25234775	ENSG00000284602.1	AL031432.4
chr1	HAVANA	gene	lncRNA	25239494	25240253	ENSG00000284657.1	AL031432.5
chr1	HAVANA	gene	protein_coding	25242249	25338213	ENSG00000117616.18	RSRP1
chr1	HAVANA	gene	lncRNA	25247837	25248321	ENSG00000272432.1	AL031432.3
chr1	HAVANA	gene	unprocessed_pseudogene	25266102	25267136	ENSG00000261349.1	AL031432.2
chr1	HAVANA	gene	protein_coding	25272393	25330445	ENSG00000187010.21	RHD
chr1	HAVANA	gene	processed_pseudogene	25294164	25294643	ENSG00000224183.1	SDHDP6
chr1	HAVANA	gene	unprocessed_pseudogene	25336429	25337465	ENSG00000259984.1	AL928711.1
chr1	HAVANA	gene	protein_coding	25338317	25362361	ENSG00000183726.11	TMEM50A
chr1	HAVANA	gene	protein_coding	25362249	25430192	ENSG00000188672.19	RHCE
chr1	HAVANA	gene	processed_pseudogene	25398721	25399198	ENSG00000238084.4	AL031284.1
chr1	HAVANA	gene	protein_coding	25430858	25500209	ENSG00000204178.11	MACO1
chr1	HAVANA	gene	protein_coding	25543606	25568886	ENSG00000157978.12	LDLRAP1
chr1	HAVANA	gene	lncRNA	25581478	25590356	ENSG00000225643.1	AL606491.1
chr1	HAVANA	gene	protein_coding	25617468	25786207	ENSG00000117643.14	MAN1C1
chr1	HAVANA	gene	lncRNA	25644544	25659111	ENSG00000233478.1	AL031280.1
chr1	HAVANA	gene	protein_coding	25800176	25818221	ENSG00000162430.17	SELENON
chr1	HAVANA	gene	protein_coding	25811470	25823744	ENSG00000255054.3	AL020996.2
chr1	HAVANA	gene	lncRNA	25816749	25820797	ENSG00000228172.5	AL020996.1
chr1	HAVANA	gene	protein_coding	25818640	25832942	ENSG00000117640.18	MTFR1L
chr1	HAVANA	gene	lncRNA	25831913	25832134	ENSG00000272478.1	AL020996.3
chr1	HAVANA	gene	protein_coding	25831913	25859458	ENSG00000127423.11	AUNIP
chr1	HAVANA	gene	lncRNA	25859613	25863420	ENSG00000236528.1	AL033528.2
chr1	HAVANA	gene	protein_coding	25861484	25875708	ENSG00000182749.6	PAQR7
chr1	ENSEMBL	gene	misc_RNA	25877496	25877605	ENSG00000207302.1	Y_RNA
chr1	HAVANA	gene	protein_coding	25884181	25906991	ENSG00000117632.23	STMN1
chr1	HAVANA	gene	processed_pseudogene	25887360	25887610	ENSG00000229786.1	SNRPFP2
chr1	HAVANA	gene	processed_pseudogene	25888970	25889109	ENSG00000223624.1	AL033528.1
chr1	ENSEMBL	gene	miRNA	25906362	25906454	ENSG00000283938.1	MIR3917
chr1	HAVANA	gene	protein_coding	25959767	25998117	ENSG00000158006.14	PAFAH2
chr1	ENSEMBL	gene	snRNA	25964197	25964300	ENSG00000207237.1	RNU6-110P
chr1	ENSEMBL	gene	scaRNA	26006006	26006130	ENSG00000252190.1	AL592064.1
chr1	ENSEMBL	gene	scaRNA	26006216	26006299	ENSG00000252691.1	AL592064.2
chr1	HAVANA	gene	protein_coding	26019884	26036464	ENSG00000158008.10	EXTL1
chr1	HAVANA	gene	protein_coding	26037252	26046118	ENSG00000158014.15	SLC30A2
chr1	HAVANA	gene	lncRNA	26046665	26049099	ENSG00000284309.1	AL391650.2
chr1	HAVANA	gene	protein_coding	26051301	26068436	ENSG00000158022.7	TRIM63
chr1	HAVANA	gene	protein_coding	26111165	26125555	ENSG00000175087.10	PDIK1L
chr1	HAVANA	gene	protein_coding	26159079	26163962	ENSG00000197245.6	FAM110D
chr1	HAVANA	gene	protein_coding	26164101	26168963	ENSG00000282872.2	C1orf232
chr1	HAVANA	gene	protein_coding	26169516	26171831	ENSG00000236782.7	AL391650.1
chr1	HAVANA	gene	protein_coding	26169908	26170873	ENSG00000142684.9	ZNF593
chr1	HAVANA	gene	protein_coding	26177484	26189884	ENSG00000142675.18	CNKSR1
chr1	HAVANA	gene	protein_coding	26190561	26202968	ENSG00000188782.9	CATSPER4
chr1	HAVANA	gene	transcribed_unprocessed_pseudogene	26209741	26229840	ENSG00000236155.6	ZPLD2P
chr1	HAVANA	gene	unprocessed_pseudogene	26218581	26220476	ENSG00000278572.1	AL355877.2
chr1	HAVANA	gene	protein_coding	26234200	26278808	ENSG00000130695.16	CEP85
chr1	HAVANA	gene	processed_pseudogene	26263041	26263398	ENSG00000270733.1	AL355877.1
chr1	HAVANA	gene	protein_coding	26280086	26281522	ENSG00000142669.15	SH3BGRL3
chr1	HAVANA	gene	protein_coding	26281328	26318363	ENSG00000158062.20	UBXN11
chr1	HAVANA	gene	protein_coding	26317958	26320523	ENSG00000169442.9	CD52
chr1	HAVANA	gene	protein_coding	26321698	26360080	ENSG00000176092.16	CRYBG2
chr1	HAVANA	gene	processed_pseudogene	26326688	26327033	ENSG00000225854.2	AL451139.1
chr1	HAVANA	gene	protein_coding	26361634	26374522	ENSG00000176083.18	ZNF683
chr1	HAVANA	gene	protein_coding	26410817	26429728	ENSG00000131914.11	LIN28A
chr1	HAVANA	gene	protein_coding	26432282	26471306	ENSG00000117682.17	DHDDS
chr1	HAVANA	gene	processed_pseudogene	26454653	26455187	ENSG00000223583.1	AL513365.1
chr1	HAVANA	gene	lncRNA	26462756	26468014	ENSG00000225891.2	DHDDS-AS1
chr1	HAVANA	gene	protein_coding	26472440	26476642	ENSG00000198830.11	HMGN2
chr1	HAVANA	gene	processed_pseudogene	26519354	26520250	ENSG00000224129.1	DPPA2P2
chr1	HAVANA	gene	protein_coding	26529761	26575030	ENSG00000117676.14	RPS6KA1
chr1	ENSEMBL	gene	miRNA	26554542	26554593	ENSG00000238705.1	MIR1976
chr1	ENSEMBL	gene	misc_RNA	26593243	26593546	ENSG00000243905.3	RN7SL679P
chr1	ENSEMBL	gene	misc_RNA	26593940	26594041	ENSG00000252802.1	Y_RNA
chr1	ENSEMBL	gene	snRNA	26602369	26602432	ENSG00000252429.2	RNU7-29P
chr1	HAVANA	gene	processed_pseudogene	26640377	26640614	ENSG00000229247.2	AL627313.1
chr1	ENSEMBL	gene	snoRNA	26642286	26642389	ENSG00000238316.1	AL627082.2
chr1	HAVANA	gene	processed_pseudogene	26647447	26647681	ENSG00000235069.2	AL627082.1
chr1	HAVANA	gene	lncRNA	26692132	26694131	ENSG00000260063.1	AL512408.1
chr1	HAVANA	gene	protein_coding	26693236	26782104	ENSG00000117713.20	ARID1A
chr1	HAVANA	gene	protein_coding	26787054	26800659	ENSG00000060642.11	PIGV
chr1	ENSEMBL	gene	misc_RNA	26814822	26815112	ENSG00000241188.3	RN7SL165P
chr1	HAVANA	gene	unprocessed_pseudogene	26817300	26817476	ENSG00000287810.1	AL034380.2
chr1	HAVANA	gene	protein_coding	26826688	26857604	ENSG00000204160.12	ZDHHC18
chr1	HAVANA	gene	protein_coding	26863149	26864456	ENSG00000175793.12	SFN
chr1	HAVANA	gene	protein_coding	26876132	26890283	ENSG00000142751.15	GPN2
chr1	HAVANA	gene	lncRNA	26876133	26878245	ENSG00000226698.1	AL034380.1
chr1	HAVANA	gene	protein_coding	26890488	26900467	ENSG00000198746.13	GPATCH3
chr1	HAVANA	gene	protein_coding	26900238	26946871	ENSG00000090273.14	NUDC
chr1	HAVANA	gene	protein_coding	26911489	26913975	ENSG00000131910.5	NR0B2
chr1	HAVANA	gene	protein_coding	26949562	26960468	ENSG00000175707.9	KDF1
chr1	HAVANA	gene	unprocessed_pseudogene	26980165	26980975	ENSG00000172746.6	RPL12P13
chr1	HAVANA	gene	processed_pseudogene	26983628	26984024	ENSG00000224064.1	AL356390.1
chr1	HAVANA	gene	processed_pseudogene	26985897	26986340	ENSG00000225294.1	OSTCP2
chr1	HAVANA	gene	protein_coding	26993692	27000886	ENSG00000253368.4	TRNP1
chr1	HAVANA	gene	protein_coding	27005020	27012850	ENSG00000158246.8	TENT5B
chr1	HAVANA	gene	protein_coding	27098809	27166981	ENSG00000090020.11	SLC9A1
chr1	HAVANA	gene	processed_pseudogene	27176751	27177277	ENSG00000229985.2	AL590640.2
chr1	HAVANA	gene	processed_pseudogene	27200834	27201473	ENSG00000214973.3	CHCHD3P3
chr1	HAVANA	gene	processed_pseudogene	27206930	27207796	ENSG00000225159.1	NPM1P39
chr1	HAVANA	gene	processed_pseudogene	27211265	27211484	ENSG00000225990.2	SNRPEP7
chr1	HAVANA	gene	lncRNA	27229106	27234352	ENSG00000224311.1	AL590640.1
chr1	HAVANA	gene	protein_coding	27234632	27308636	ENSG00000142784.16	WDTC1
chr1	ENSEMBL	gene	misc_RNA	27255464	27255567	ENSG00000252098.1	Y_RNA
chr1	HAVANA	gene	processed_pseudogene	27311240	27311838	ENSG00000243659.1	FO393419.3
chr1	HAVANA	gene	protein_coding	27322145	27336400	ENSG00000186501.14	TMEM222
chr1	ENSEMBL	gene	snRNA	27325219	27325325	ENSG00000206888.1	RNU6-48P
chr1	HAVANA	gene	processed_pseudogene	27325329	27325796	ENSG00000241547.1	ACTG1P20
chr1	HAVANA	gene	protein_coding	27342020	27353937	ENSG00000142765.18	SYTL1
chr1	HAVANA	gene	protein_coding	27354067	27366961	ENSG00000142733.17	MAP3K6
chr1	HAVANA	gene	protein_coding	27369110	27374824	ENSG00000142748.13	FCN3
chr1	HAVANA	gene	protein_coding	27379176	27383333	ENSG00000174950.11	CD164L2
chr1	HAVANA	gene	processed_pseudogene	27389468	27390145	ENSG00000231207.1	FO393419.1
chr1	HAVANA	gene	protein_coding	27392622	27395814	ENSG00000181773.7	GPR3
chr1	HAVANA	gene	protein_coding	27404230	27490167	ENSG00000158195.11	WASF2
chr1	HAVANA	gene	lncRNA	27457198	27459582	ENSG00000241169.1	FO393419.2
chr1	HAVANA	gene	lncRNA	27525805	27530561	ENSG00000237429.1	BX293535.1
chr1	HAVANA	gene	protein_coding	27534035	27604431	ENSG00000126705.15	AHDC1
chr1	HAVANA	gene	protein_coding	27612064	27635185	ENSG00000000938.13	FGR
chr1	HAVANA	gene	processed_pseudogene	27649419	27649610	ENSG00000235912.1	AL031729.1
chr1	HAVANA	gene	lncRNA	27660328	27662722	ENSG00000233975.1	LINC02574
chr1	HAVANA	gene	protein_coding	27666064	27672198	ENSG00000126709.15	IFI6
chr1	HAVANA	gene	lncRNA	27669468	27703063	ENSG00000225886.3	AL445490.1
chr1	ENSEMBL	gene	snRNA	27675603	27675709	ENSG00000206767.1	RNU6-949P
chr1	HAVANA	gene	processed_pseudogene	27686810	27687471	ENSG00000226662.2	CHMP1AP1
chr1	ENSEMBL	gene	snRNA	27693731	27693835	ENSG00000207095.1	RNU6-424P
chr1	HAVANA	gene	lncRNA	27724822	27725756	ENSG00000287244.1	AL020997.5
chr1	HAVANA	gene	protein_coding	27725961	27763116	ENSG00000009780.16	FAM76A
chr1	HAVANA	gene	processed_pseudogene	27739091	27739439	ENSG00000231344.1	AL020997.1
chr1	HAVANA	gene	processed_pseudogene	27739954	27740629	ENSG00000230833.1	RPEP3
chr1	HAVANA	gene	protein_coding	27773219	27824443	ENSG00000117758.14	STX12
chr1	HAVANA	gene	lncRNA	27773858	27774041	ENSG00000269971.1	AL020997.2
chr1	HAVANA	gene	lncRNA	27819983	27820341	ENSG00000270031.1	AL020997.3
chr1	ENSEMBL	gene	snRNA	27824538	27824643	ENSG00000223062.1	RNU6-1245P
chr1	HAVANA	gene	lncRNA	27827812	27831209	ENSG00000286433.1	AL020997.4
chr1	HAVANA	gene	protein_coding	27830782	27851676	ENSG00000117751.18	PPP1R8
chr1	ENSEMBL	gene	scaRNA	27834401	27834566	ENSG00000252947.1	SCARNA1
chr1	HAVANA	gene	protein_coding	27872543	27886685	ENSG00000130775.16	THEMIS2
chr1	HAVANA	gene	protein_coding	27891524	27914746	ENSG00000117748.10	RPA2
chr1	HAVANA	gene	protein_coding	27935000	27959157	ENSG00000130768.15	SMPDL3B
chr1	HAVANA	gene	lncRNA	27938875	27960193	ENSG00000227050.1	AL512288.1
chr1	HAVANA	gene	protein_coding	27959588	27968093	ENSG00000158156.9	XKR8
chr1	HAVANA	gene	protein_coding	27970344	28088637	ENSG00000158161.16	EYA3
chr1	HAVANA	gene	processed_pseudogene	27990158	27990524	ENSG00000238231.2	AL512288.2
chr1	ENSEMBL	gene	misc_RNA	28031884	28032180	ENSG00000240750.3	RN7SL559P
chr1	HAVANA	gene	processed_pseudogene	28095742	28096422	ENSG00000228589.3	SPCS2P4
chr1	HAVANA	gene	processed_pseudogene	28109739	28110298	ENSG00000228943.1	AL137792.2
chr1	HAVANA	gene	processed_pseudogene	28120449	28121321	ENSG00000214812.3	AL137792.1
chr1	ENSEMBL	gene	snRNA	28142737	28142841	ENSG00000253005.1	RNU6-176P
chr1	HAVANA	gene	protein_coding	28147166	28193936	ENSG00000169403.12	PTAFR
chr1	HAVANA	gene	protein_coding	28199456	28233029	ENSG00000126698.11	DNAJC8
chr1	HAVANA	gene	protein_coding	28236109	28246906	ENSG00000130770.18	ATP5IF1
chr1	HAVANA	gene	lncRNA	28239509	28241453	ENSG00000270605.1	AL353622.1
chr1	HAVANA	gene	lncRNA	28247144	28247568	ENSG00000271398.1	AL353622.2
chr1	HAVANA	gene	protein_coding	28259518	28282491	ENSG00000130766.5	SESN2
chr1	HAVANA	gene	protein_coding	28329002	28335965	ENSG00000130772.14	MED18
chr1	HAVANA	gene	protein_coding	28369582	28500364	ENSG00000204138.13	PHACTR4
chr1	ENSEMBL	gene	misc_RNA	28422555	28422655	ENSG00000206779.1	Y_RNA
chr1	HAVANA	gene	processed_pseudogene	28453541	28453934	ENSG00000229820.2	CR391992.1
chr1	ENSEMBL	gene	snRNA	28481362	28481480	ENSG00000221216.1	RNU6ATAC27P
chr1	HAVANA	gene	protein_coding	28505943	28539300	ENSG00000180198.16	RCC1
chr1	HAVANA	gene	lncRNA	28505980	28510892	ENSG00000242125.3	SNHG3
chr1	ENSEMBL	gene	snoRNA	28507366	28507571	ENSG00000274266.1	SNORA73A
chr1	ENSEMBL	gene	snoRNA	28508559	28508762	ENSG00000200087.1	SNORA73B
chr1	HAVANA	gene	processed_pseudogene	28526318	28527227	ENSG00000231468.2	PRDX3P2
chr1	HAVANA	gene	TEC	28544460	28546542	ENSG00000279443.1	AL513497.1
chr1	HAVANA	gene	protein_coding	28553085	28578545	ENSG00000180098.9	TRNAU1AP
chr1	HAVANA	gene	lncRNA	28578538	28583132	ENSG00000197989.14	SNHG12
chr1	ENSEMBL	gene	snoRNA	28578749	28578822	ENSG00000221539.1	SNORD99
chr1	ENSEMBL	gene	snoRNA	28579764	28579893	ENSG00000278274.1	SNORA61
chr1	ENSEMBL	gene	snoRNA	28580381	28580512	ENSG00000273544.1	SNORA44
chr1	ENSEMBL	gene	snoRNA	28580920	28581054	ENSG00000280498.1	SNORA16A
chr1	ENSEMBL	gene	snoRNA	28580920	28581056	ENSG00000274582.1	SNORA16A
chr1	HAVANA	gene	protein_coding	28589323	28643085	ENSG00000120656.12	TAF12
chr1	HAVANA	gene	protein_coding	28592200	28595443	ENSG00000188060.7	RAB42
chr1	HAVANA	gene	lncRNA	28643228	28648581	ENSG00000229388.1	LINC01715
chr1	HAVANA	gene	lncRNA	28648600	28648730	ENSG00000270103.3	AL360012.1
chr1	ENSEMBL	gene	snRNA	28648600	28648733	ENSG00000274978.1	RNU11
chr1	HAVANA	gene	protein_coding	28668778	28719353	ENSG00000162419.13	GMEB1
chr1	ENSEMBL	gene	scaRNA	28689665	28689794	ENSG00000252777.1	AL645729.1
chr1	HAVANA	gene	protein_coding	28736621	28769775	ENSG00000198492.16	YTHDF2
chr1	HAVANA	gene	protein_coding	28812142	28871267	ENSG00000116329.11	OPRD1
chr1	HAVANA	gene	lncRNA	28870483	28877336	ENSG00000233427.1	AL009181.1
chr1	ENSEMBL	gene	misc_RNA	28881726	28881835	ENSG00000199756.1	Y_RNA
chr1	HAVANA	gene	protein_coding	28887091	29120046	ENSG00000159023.22	EPB41
chr1	HAVANA	gene	processed_pseudogene	28982278	28982608	ENSG00000225616.2	AL138785.1
chr1	ENSEMBL	gene	misc_RNA	28985710	28985810	ENSG00000206704.1	Y_RNA
chr1	ENSEMBL	gene	misc_RNA	29041199	29041480	ENSG00000277958.1	Metazoa_SRP
chr1	HAVANA	gene	protein_coding	29119429	29123903	ENSG00000253304.2	TMEM200B
chr1	HAVANA	gene	lncRNA	29144494	29146994	ENSG00000225750.1	AL357500.1
chr1	HAVANA	gene	protein_coding	29147743	29181900	ENSG00000116350.17	SRSF4
chr1	ENSEMBL	gene	misc_RNA	29171285	29171453	ENSG00000277916.1	AL357500.2
chr1	HAVANA	gene	protein_coding	29192657	29230942	ENSG00000116353.16	MECR
chr1	HAVANA	gene	lncRNA	29223933	29224816	ENSG00000237934.1	AL590729.1
chr1	HAVANA	gene	protein_coding	29236516	29326813	ENSG00000060656.20	PTPRU
chr1	HAVANA	gene	lncRNA	29329620	29350114	ENSG00000230523.1	LINC01756
chr1	HAVANA	gene	unprocessed_pseudogene	29488193	29496893	ENSG00000225011.4	AL671862.1
chr1	HAVANA	gene	lncRNA	29708851	29709547	ENSG00000228176.1	AC092265.1
chr1	HAVANA	gene	lncRNA	29755175	29790597	ENSG00000284676.1	AL645944.2
chr1	HAVANA	gene	processed_pseudogene	29904865	29905357	ENSG00000270927.1	AL645944.1
chr1	HAVANA	gene	lncRNA	30013952	30037612	ENSG00000233399.2	LINC01648
chr1	HAVANA	gene	lncRNA	30140263	30141607	ENSG00000233372.1	AL137076.1
chr1	HAVANA	gene	processed_pseudogene	30226523	30226615	ENSG00000231251.1	AL021921.1
chr1	HAVANA	gene	lncRNA	30409560	30411638	ENSG00000236335.1	AL161638.2
chr1	HAVANA	gene	lncRNA	30415825	30421108	ENSG00000231949.1	AL161638.1
chr1	HAVANA	gene	protein_coding	30711277	30723585	ENSG00000162510.6	MATN1
chr1	HAVANA	gene	lncRNA	30718504	30726827	ENSG00000186056.10	MATN1-AS1
chr1	HAVANA	gene	lncRNA	30731693	30733427	ENSG00000287510.1	AL137857.1
chr1	HAVANA	gene	protein_coding	30732469	30757774	ENSG00000162511.8	LAPTM5
chr1	ENSEMBL	gene	miRNA	30739156	30739232	ENSG00000264773.1	MIR4420
chr1	HAVANA	gene	lncRNA	30810378	30815553	ENSG00000229607.1	AL137027.1
chr1	HAVANA	gene	lncRNA	30824217	30834864	ENSG00000223382.5	LINC01778
chr1	ENSEMBL	gene	misc_RNA	30843823	30844110	ENSG00000222784.1	RN7SKP91
chr1	HAVANA	gene	lncRNA	30858158	30860254	ENSG00000235143.1	AL445235.1
chr1	HAVANA	gene	protein_coding	30869466	30908758	ENSG00000162512.16	SDC3
chr1	ENSEMBL	gene	misc_RNA	30918469	30918735	ENSG00000266210.2	RN7SL371P
chr1	HAVANA	gene	protein_coding	30931506	31065991	ENSG00000134644.16	PUM1
chr1	HAVANA	gene	processed_pseudogene	31036734	31037240	ENSG00000237329.2	AL356320.2
chr1	HAVANA	gene	processed_pseudogene	31050872	31051034	ENSG00000232768.1	AL356320.1
chr1	HAVANA	gene	processed_pseudogene	31094987	31095558	ENSG00000215900.4	SELENOWP1
chr1	HAVANA	gene	processed_pseudogene	31108188	31108623	ENSG00000225142.2	AC114495.1
chr1	HAVANA	gene	protein_coding	31179745	31239887	ENSG00000084628.10	NKAIN1
chr1	HAVANA	gene	protein_coding	31259568	31296788	ENSG00000060688.13	SNRNP40
chr1	HAVANA	gene	processed_pseudogene	31263245	31263681	ENSG00000229447.2	AC114495.2
chr1	HAVANA	gene	protein_coding	31296982	31364953	ENSG00000121766.16	ZCCHC17
chr1	HAVANA	gene	lncRNA	31333067	31346799	ENSG00000229044.1	AL451070.1
chr1	HAVANA	gene	protein_coding	31365253	31376850	ENSG00000121769.8	FABP3
chr1	HAVANA	gene	protein_coding	31409565	31434680	ENSG00000168528.12	SERINC2
chr1	HAVANA	gene	processed_pseudogene	31487589	31488930	ENSG00000215899.3	AC209007.1
chr1	ENSEMBL	gene	snRNA	31497577	31497683	ENSG00000206981.1	RNU6-40P
chr1	HAVANA	gene	transcribed_unitary_pseudogene	31500085	31509648	ENSG00000260386.6	LDC1P
chr1	ENSEMBL	gene	misc_RNA	31503631	31503744	ENSG00000265961.1	Y_RNA
chr1	HAVANA	gene	lncRNA	31506226	31583306	ENSG00000284543.1	LINC01226
chr1	HAVANA	gene	lncRNA	31571585	31577898	ENSG00000229167.2	AC114488.1
chr1	HAVANA	gene	protein_coding	31576485	31587686	ENSG00000142910.16	TINAGL1
chr1	HAVANA	gene	protein_coding	31617686	31632518	ENSG00000121764.11	HCRTR1
chr1	HAVANA	gene	protein_coding	31629866	31644896	ENSG00000162517.13	PEF1
chr1	HAVANA	gene	lncRNA	31644049	31660162	ENSG00000235790.7	PEF1-AS1
chr1	HAVANA	gene	lncRNA	31644694	31649371	ENSG00000264078.1	AC114488.2
chr1	HAVANA	gene	protein_coding	31652263	31704319	ENSG00000084636.18	COL16A1
chr1	HAVANA	gene	protein_coding	31727117	31764893	ENSG00000121753.12	ADGRB2
chr1	ENSEMBL	gene	miRNA	31758660	31758735	ENSG00000266580.1	MIR4254
chr1	HAVANA	gene	lncRNA	31789130	31791322	ENSG00000254545.1	AL354919.2
chr1	HAVANA	gene	protein_coding	31790422	31816051	ENSG00000134668.12	SPOCD1
chr1	HAVANA	gene	lncRNA	31842019	31855568	ENSG00000203620.2	AL354919.1
chr1	HAVANA	gene	lncRNA	31851913	31921841	ENSG00000269967.1	AL136115.2
chr1	HAVANA	gene	protein_coding	31906421	31944856	ENSG00000184007.22	PTP4A2
chr1	HAVANA	gene	lncRNA	31933020	31933975	ENSG00000228634.1	AL136115.1
chr1	HAVANA	gene	lncRNA	31972189	31987034	ENSG00000284702.1	AL136115.3
chr1	HAVANA	gene	protein_coding	32013868	32060850	ENSG00000121774.18	KHDRBS1
chr1	HAVANA	gene	lncRNA	32052291	32073474	ENSG00000203325.3	AL445248.1
chr1	HAVANA	gene	protein_coding	32072031	32102866	ENSG00000121775.18	TMEM39B
chr1	ENSEMBL	gene	miRNA	32086949	32087007	ENSG00000266203.1	MIR5585
chr1	ENSEMBL	gene	misc_RNA	32087523	32087813	ENSG00000276493.1	Metazoa_SRP
chr1	HAVANA	gene	protein_coding	32108056	32176563	ENSG00000025800.14	KPNA6
chr1	HAVANA	gene	lncRNA	32170733	32176568	ENSG00000250135.1	AL049795.2
chr1	HAVANA	gene	protein_coding	32179675	32198285	ENSG00000084652.16	TXLNA
chr1	HAVANA	gene	protein_coding	32200595	32205387	ENSG00000160050.15	CCDC28B
chr1	HAVANA	gene	lncRNA	32204769	32206814	ENSG00000224066.1	AL049795.1
chr1	HAVANA	gene	protein_coding	32205671	32208682	ENSG00000160051.12	IQCC
chr1	HAVANA	gene	protein_coding	32209094	32216196	ENSG00000222046.2	DCDC2B
chr1	HAVANA	gene	protein_coding	32214472	32222359	ENSG00000160055.20	TMEM234
chr1	HAVANA	gene	protein_coding	32221077	32245397	ENSG00000084623.12	EIF3I
chr1	HAVANA	gene	transcribed_unprocessed_pseudogene	32231658	32241620	ENSG00000220785.7	MTMR9LP
chr1	HAVANA	gene	protein_coding	32247222	32248856	ENSG00000183615.6	FAM167B
chr1	HAVANA	gene	protein_coding	32251239	32286165	ENSG00000182866.17	LCK
chr1	ENSEMBL	gene	misc_RNA	32269338	32269597	ENSG00000277617.1	Metazoa_SRP
chr1	ENSEMBL	gene	misc_RNA	32286452	32286561	ENSG00000252450.1	Y_RNA
chr1	HAVANA	gene	protein_coding	32292083	32333635	ENSG00000116478.12	HDAC1
chr1	HAVANA	gene	protein_coding	32333839	32336233	ENSG00000175130.7	MARCKSL1
chr1	HAVANA	gene	lncRNA	32349194	32350663	ENSG00000233775.1	AL109945.1
chr1	HAVANA	gene	protein_coding	32351521	32364312	ENSG00000162526.7	TSSK3
chr1	HAVANA	gene	protein_coding	32361270	32364278	ENSG00000225828.1	FAM229A
chr1	HAVANA	gene	protein_coding	32364633	32394731	ENSG00000160058.19	BSDC1
chr1	HAVANA	gene	processed_pseudogene	32402109	32403115	ENSG00000224333.1	GAPDHP20
chr1	HAVANA	gene	processed_pseudogene	32421979	32422319	ENSG00000270850.1	AL356986.1
chr1	HAVANA	gene	unprocessed_pseudogene	32423214	32426789	ENSG00000229259.1	LRRC37A12P
chr1	ENSEMBL	gene	misc_RNA	32457835	32458135	ENSG00000263529.2	RN7SL122P
chr1	HAVANA	gene	protein_coding	32465057	32600792	ENSG00000254553.1	AL033529.1
chr1	HAVANA	gene	protein_coding	32465072	32496686	ENSG00000273274.2	ZBTB8B
chr1	HAVANA	gene	protein_coding	32539427	32605941	ENSG00000160062.15	ZBTB8A
chr1	HAVANA	gene	protein_coding	32600172	32650903	ENSG00000176261.15	ZBTB8OS
chr1	ENSEMBL	gene	misc_RNA	32639951	32640052	ENSG00000200591.1	Y_RNA
chr1	HAVANA	gene	protein_coding	32651142	32686211	ENSG00000162521.19	RBBP4
chr1	HAVANA	gene	protein_coding	32679906	32703596	ENSG00000162520.15	SYNC
chr1	HAVANA	gene	lncRNA	32717734	32725237	ENSG00000224409.1	AC114489.1
chr1	HAVANA	gene	protein_coding	32741830	32774970	ENSG00000162522.11	KIAA1522
chr1	HAVANA	gene	protein_coding	32775237	32818153	ENSG00000134684.11	YARS1
chr1	HAVANA	gene	protein_coding	32816767	32858875	ENSG00000116497.18	S100PBP
chr1	HAVANA	gene	protein_coding	32862268	32872482	ENSG00000160097.20	FNDC5
chr1	HAVANA	gene	protein_coding	32885994	32898441	ENSG00000121905.10	HPCA
chr1	HAVANA	gene	protein_coding	32894594	32901438	ENSG00000121900.19	TMEM54
chr1	HAVANA	gene	lncRNA	32925454	32951638	ENSG00000287691.1	AL031602.2
chr1	HAVANA	gene	protein_coding	32936445	32964809	ENSG00000116514.17	RNF19B
chr1	HAVANA	gene	TEC	32973553	32974463	ENSG00000278966.2	AL031602.1
chr1	HAVANA	gene	processed_pseudogene	32979947	32980472	ENSG00000217644.5	AL355864.1
chr1	HAVANA	gene	unprocessed_pseudogene	32986952	32988233	ENSG00000239670.1	AL355864.2
chr1	HAVANA	gene	lncRNA	32987075	33032469	ENSG00000236065.2	AL020995.1
chr1	HAVANA	gene	protein_coding	33007940	33080996	ENSG00000004455.17	AK2
chr1	ENSEMBL	gene	misc_RNA	33029232	33029576	ENSG00000276645.1	Metazoa_SRP
chr1	HAVANA	gene	protein_coding	33081104	33123492	ENSG00000142920.17	AZIN2
chr1	HAVANA	gene	TEC	33141871	33143230	ENSG00000278997.1	AL662907.1
chr1	HAVANA	gene	protein_coding	33145399	33182059	ENSG00000116525.14	TRIM62
chr1	HAVANA	gene	TEC	33162851	33166298	ENSG00000279179.1	AL662907.2
chr1	HAVANA	gene	lncRNA	33194788	33200353	ENSG00000284721.1	AL662907.3
chr1	HAVANA	gene	protein_coding	33256492	33300719	ENSG00000160094.15	ZNF362
chr1	HAVANA	gene	lncRNA	33261212	33261680	ENSG00000270115.1	AL513327.2
chr1	HAVANA	gene	protein_coding	33306766	33321098	ENSG00000184389.9	A3GALT2
chr1	HAVANA	gene	lncRNA	33307348	33349245	ENSG00000225313.5	AL513327.1
chr1	HAVANA	gene	protein_coding	33323623	33431052	ENSG00000134686.18	PHC2
chr1	ENSEMBL	gene	miRNA	33332393	33332492	ENSG00000284154.1	MIR3605
chr1	ENSEMBL	gene	misc_RNA	33336566	33336864	ENSG00000222112.1	RN7SKP16
chr1	HAVANA	gene	lncRNA	33350352	33363245	ENSG00000233246.1	PHC2-AS1
chr1	HAVANA	gene	unitary_pseudogene	33466249	33468954	ENSG00000234512.1	TLR12P
chr1	HAVANA	gene	protein_coding	33472645	33496507	ENSG00000121903.14	ZSCAN20
chr1	HAVANA	gene	processed_pseudogene	33512008	33512743	ENSG00000235907.2	AC115285.1
chr1	HAVANA	gene	protein_coding	33513999	34165842	ENSG00000121904.17	CSMD2
chr1	HAVANA	gene	processed_pseudogene	33838523	33840140	ENSG00000227000.2	HSPD1P14
chr1	HAVANA	gene	protein_coding	33860475	33864791	ENSG00000176256.10	HMGB4
chr1	HAVANA	gene	lncRNA	33868953	33893726	ENSG00000231163.6	CSMD2-AS1
chr1	ENSEMBL	gene	rRNA_pseudogene	34112949	34113063	ENSG00000201148.1	RNA5SP42
chr1	HAVANA	gene	protein_coding	34166883	34219131	ENSG00000142698.15	C1orf94
chr1	HAVANA	gene	processed_pseudogene	34276859	34277292	ENSG00000270241.1	AC115286.1
chr1	HAVANA	gene	lncRNA	34640157	34685732	ENSG00000287703.1	AC099565.1
chr1	ENSEMBL	gene	miRNA	34669599	34669694	ENSG00000207941.1	MIR552
chr1	HAVANA	gene	protein_coding	34712737	34859755	ENSG00000163866.9	SMIM12
chr1	HAVANA	gene	protein_coding	34755047	34758512	ENSG00000189280.3	GJB5
chr1	HAVANA	gene	protein_coding	34759740	34762327	ENSG00000189433.7	GJB4
chr1	HAVANA	gene	lncRNA	34761426	34788097	ENSG00000255811.1	AL121988.1
chr1	HAVANA	gene	protein_coding	34781214	34786369	ENSG00000188910.8	GJB3
chr1	HAVANA	gene	protein_coding	34792999	34795747	ENSG00000187513.9	GJA4
chr1	HAVANA	gene	lncRNA	34850694	34851555	ENSG00000230163.1	AL122010.1
chr1	HAVANA	gene	protein_coding	34865436	34929650	ENSG00000116544.12	DLGAP3
chr1	HAVANA	gene	protein_coding	34974356	34985313	ENSG00000284773.1	AC114490.3
chr1	HAVANA	gene	transcribed_unitary_pseudogene	34975699	34978706	ENSG00000241014.2	AC114490.1
chr1	HAVANA	gene	protein_coding	34981533	35031741	ENSG00000271741.1	AC114490.2
chr1	HAVANA	gene	protein_coding	34981535	34985353	ENSG00000243749.1	TMEM35B
chr1	HAVANA	gene	protein_coding	34986165	35031945	ENSG00000163867.17	ZMYM6
chr1	HAVANA	gene	protein_coding	35032172	35115859	ENSG00000197056.11	ZMYM1
chr1	HAVANA	gene	processed_pseudogene	35053468	35059271	ENSG00000233940.1	RPL12P45
chr1	HAVANA	gene	processed_pseudogene	35122022	35122484	ENSG00000228348.1	EFCAB14P1
chr1	HAVANA	gene	lncRNA	35141515	35146435	ENSG00000284640.1	AL590434.1
chr1	HAVANA	gene	protein_coding	35176378	35193145	ENSG00000116560.11	SFPQ
chr1	ENSEMBL	gene	misc_RNA	35195969	35196062	ENSG00000201868.1	Y_RNA
chr1	HAVANA	gene	protein_coding	35268709	35422058	ENSG00000146463.12	ZMYM4
chr1	ENSEMBL	gene	misc_RNA	35292196	35292498	ENSG00000240374.3	RN7SL503P
chr1	ENSEMBL	gene	snoRNA	35310274	35310425	ENSG00000201542.1	SNORA62
chr1	HAVANA	gene	processed_pseudogene	35350722	35351607	ENSG00000229994.1	RPL5P4
chr1	HAVANA	gene	lncRNA	35358822	35366077	ENSG00000227409.1	ZMYM4-AS1
chr1	ENSEMBL	gene	misc_RNA	35399997	35400319	ENSG00000278702.1	Metazoa_SRP
chr1	HAVANA	gene	protein_coding	35433492	35557950	ENSG00000142687.18	KIAA0319L
chr1	HAVANA	gene	processed_pseudogene	35509742	35511438	ENSG00000236274.1	AC004865.1
chr1	HAVANA	gene	protein_coding	35557473	35567274	ENSG00000020129.16	NCDN
chr1	HAVANA	gene	lncRNA	35569813	35577729	ENSG00000239636.1	TFAP2E-AS1
chr1	HAVANA	gene	protein_coding	35573314	35595328	ENSG00000116819.8	TFAP2E
chr1	HAVANA	gene	protein_coding	35599541	35641526	ENSG00000126067.12	PSMB2
chr1	HAVANA	gene	protein_coding	35713877	35718894	ENSG00000142686.8	C1orf216
chr1	HAVANA	gene	protein_coding	35720218	35769978	ENSG00000092853.14	CLSPN
chr1	HAVANA	gene	lncRNA	35739389	35743576	ENSG00000232335.1	AL354864.1
chr1	HAVANA	gene	protein_coding	35808016	35857890	ENSG00000134698.11	AGO4
chr1	HAVANA	gene	protein_coding	35869808	35930532	ENSG00000092847.13	AGO1
chr1	HAVANA	gene	processed_pseudogene	35873270	35873752	ENSG00000271164.1	CFAP97P1
chr1	HAVANA	gene	lncRNA	35908980	35910872	ENSG00000286899.1	AL139286.2
chr1	HAVANA	gene	lncRNA	35929720	35930115	ENSG00000271914.1	AL139286.1
chr1	HAVANA	gene	protein_coding	35930718	36072500	ENSG00000126070.20	AGO3
chr1	HAVANA	gene	lncRNA	35992109	36013630	ENSG00000271554.1	AL138787.2
chr1	HAVANA	gene	transcribed_processed_pseudogene	36080066	36084026	ENSG00000232862.5	AL138787.1
chr1	HAVANA	gene	protein_coding	36084094	36088275	ENSG00000092850.12	TEKT2
chr1	HAVANA	gene	protein_coding	36088892	36093932	ENSG00000116863.11	ADPRS
chr1	HAVANA	gene	protein_coding	36095239	36125222	ENSG00000171812.13	COL8A2
chr1	HAVANA	gene	protein_coding	36136570	36156053	ENSG00000054116.12	TRAPPC3
chr1	HAVANA	gene	protein_coding	36155579	36180849	ENSG00000116871.15	MAP7D1
chr1	ENSEMBL	gene	misc_RNA	36191915	36192170	ENSG00000264592.2	RN7SL131P
chr1	HAVANA	gene	protein_coding	36224432	36305357	ENSG00000054118.15	THRAP3
chr1	HAVANA	gene	processed_pseudogene	36241898	36242156	ENSG00000231849.1	UBE2V2P4
chr1	HAVANA	gene	protein_coding	36306368	36329340	ENSG00000214193.11	SH3D21
chr1	HAVANA	gene	protein_coding	36322031	36324154	ENSG00000142694.6	EVA1B
chr1	HAVANA	gene	lncRNA	36329630	36335406	ENSG00000286379.1	AL591845.1
chr1	HAVANA	gene	protein_coding	36339624	36385924	ENSG00000196182.11	STK40
chr1	HAVANA	gene	protein_coding	36391238	36397908	ENSG00000181817.6	LSM10
chr1	ENSEMBL	gene	snRNA	36402721	36402859	ENSG00000222821.1	RNU4-27P
chr1	HAVANA	gene	protein_coding	36415827	36450451	ENSG00000116885.18	OSCP1
chr1	ENSEMBL	gene	snoRNA	36418450	36418578	ENSG00000201448.1	SNORA63C
chr1	HAVANA	gene	protein_coding	36455718	36464384	ENSG00000116898.12	MRPS15
chr1	HAVANA	gene	protein_coding	36466043	36483278	ENSG00000119535.18	CSF3R
chr1	HAVANA	gene	processed_pseudogene	36630335	36630857	ENSG00000230214.1	FTLP18
chr1	HAVANA	gene	lncRNA	36703953	36710582	ENSG00000284705.1	AL596257.1
chr1	HAVANA	gene	lncRNA	36768122	36769725	ENSG00000284720.1	AC117945.2
chr1	HAVANA	gene	lncRNA	36769812	36775768	ENSG00000234481.2	AC117945.1
chr1	HAVANA	gene	protein_coding	36795527	37034515	ENSG00000163873.10	GRIK3
chr1	HAVANA	gene	lncRNA	37133489	37136146	ENSG00000284650.1	AL031430.1
chr1	HAVANA	gene	lncRNA	37154761	37325100	ENSG00000223944.2	AL353604.1
chr1	ENSEMBL	gene	miRNA	37161563	37161634	ENSG00000264698.1	MIR4255
chr1	ENSEMBL	gene	snRNA	37203610	37203716	ENSG00000207328.1	RNU6-636P
chr1	ENSEMBL	gene	rRNA_pseudogene	37264677	37264786	ENSG00000252368.1	RNA5SP43
chr1	HAVANA	gene	processed_pseudogene	37330852	37330996	ENSG00000230451.2	RPS29P6
chr1	HAVANA	gene	lncRNA	37350934	37474411	ENSG00000233621.2	LINC01137
chr1	HAVANA	gene	protein_coding	37474580	37484377	ENSG00000163874.11	ZC3H12A
chr1	ENSEMBL	gene	miRNA	37480230	37480289	ENSG00000283724.1	MIR6732
chr1	HAVANA	gene	protein_coding	37489993	37514766	ENSG00000163875.16	MEAF6
chr1	ENSEMBL	gene	miRNA	37500935	37500994	ENSG00000263675.1	MIR5581
chr1	HAVANA	gene	protein_coding	37534449	37554293	ENSG00000163877.11	SNIP1
chr1	HAVANA	gene	processed_pseudogene	37544763	37545294	ENSG00000232273.1	FTH1P1
chr1	HAVANA	gene	processed_pseudogene	37556247	37556499	ENSG00000237749.4	AL034379.1
chr1	HAVANA	gene	protein_coding	37556919	37566857	ENSG00000163879.11	DNALI1
chr1	HAVANA	gene	protein_coding	37566816	37595937	ENSG00000134697.13	GNL2
chr1	HAVANA	gene	lncRNA	37596126	37607336	ENSG00000284748.1	AL513220.1
chr1	HAVANA	gene	protein_coding	37611350	37634892	ENSG00000169218.14	RSPO1
chr1	HAVANA	gene	protein_coding	37681570	37692249	ENSG00000116922.14	C1orf109
chr1	HAVANA	gene	protein_coding	37692481	37709719	ENSG00000134690.11	CDCA8
chr1	HAVANA	gene	protein_coding	37713880	37765133	ENSG00000183317.17	EPHA10
chr1	ENSEMBL	gene	misc_RNA	37737955	37738054	ENSG00000200421.1	Y_RNA
chr1	HAVANA	gene	processed_pseudogene	37776670	37779418	ENSG00000214141.4	ACTN4P2
chr1	HAVANA	gene	processed_pseudogene	37782457	37782885	ENSG00000227416.2	AL929472.1
chr1	HAVANA	gene	protein_coding	37793802	37801137	ENSG00000185090.14	MANEAL
chr1	HAVANA	gene	lncRNA	37799720	37800879	ENSG00000233728.1	AL929472.3
chr1	HAVANA	gene	protein_coding	37802945	37808208	ENSG00000196449.4	YRDC
chr1	HAVANA	gene	protein_coding	37806979	37809454	ENSG00000197982.14	C1orf122
chr1	HAVANA	gene	protein_coding	37809574	37859592	ENSG00000188786.10	MTF1
chr1	HAVANA	gene	processed_pseudogene	37840986	37841676	ENSG00000235673.1	AL929472.4
chr1	HAVANA	gene	lncRNA	37860697	37861580	ENSG00000230955.1	AL929472.2
chr1	HAVANA	gene	protein_coding	37860697	37947057	ENSG00000204084.13	INPP5B
chr1	ENSEMBL	gene	snoRNA	37884237	37884317	ENSG00000252448.1	SNORA63
chr1	ENSEMBL	gene	snRNA	37885023	37885117	ENSG00000222282.1	RNU6-584P
chr1	ENSEMBL	gene	misc_RNA	37953508	37953780	ENSG00000277168.1	Metazoa_SRP
chr1	HAVANA	gene	protein_coding	37956975	37990075	ENSG00000183431.12	SF3A3
chr1	ENSEMBL	gene	snRNA	37991462	37991569	ENSG00000212541.1	RNU6-510P
chr1	HAVANA	gene	protein_coding	37996770	38005606	ENSG00000183386.10	FHL3
chr1	HAVANA	gene	protein_coding	38009258	38024820	ENSG00000183520.12	UTP11
chr1	HAVANA	gene	protein_coding	38043829	38046793	ENSG00000185668.8	POU3F1
chr1	HAVANA	gene	lncRNA	38047314	38119025	ENSG00000224592.5	MIR3659HG
chr1	HAVANA	gene	processed_pseudogene	38080572	38080911	ENSG00000223589.2	AL139158.1
chr1	ENSEMBL	gene	miRNA	38089231	38089329	ENSG00000265596.1	MIR3659
chr1	HAVANA	gene	lncRNA	38129464	38140593	ENSG00000284623.1	LINC02786
chr1	HAVANA	gene	lncRNA	38149544	38162545	ENSG00000286552.1	AL390839.1
chr1	HAVANA	gene	lncRNA	38193619	38210340	ENSG00000287987.1	AL390839.2
chr1	HAVANA	gene	lncRNA	38209034	38214806	ENSG00000237290.2	LINC01343
chr1	HAVANA	gene	processed_pseudogene	38383838	38384422	ENSG00000275350.1	AL513479.1
chr1	ENSEMBL	gene	snRNA	38396659	38396765	ENSG00000200796.1	RNU6-753P
chr1	HAVANA	gene	lncRNA	38474825	38516520	ENSG00000238063.3	LINC01685
chr1	HAVANA	gene	processed_pseudogene	38708931	38710890	ENSG00000215895.4	HSPA5P1
chr1	HAVANA	gene	lncRNA	38754216	38815979	ENSG00000284632.1	AL354702.1
chr1	HAVANA	gene	protein_coding	38838198	38859772	ENSG00000116954.8	RRAGC
chr1	HAVANA	gene	lncRNA	38839333	38874494	ENSG00000273637.1	AL139260.2
chr1	HAVANA	gene	lncRNA	38859912	38965038	ENSG00000228436.3	AL139260.1
chr1	HAVANA	gene	protein_coding	38862493	38873368	ENSG00000214114.9	MYCBP
chr1	HAVANA	gene	protein_coding	38864501	38881617	ENSG00000274944.4	AL139260.3
chr1	HAVANA	gene	protein_coding	38874069	38881587	ENSG00000131233.10	GJA9
chr1	HAVANA	gene	protein_coding	38885807	38941830	ENSG00000158315.11	RHBDL2
chr1	ENSEMBL	gene	snRNA	38926870	38926977	ENSG00000199963.1	RNU6-605P
chr1	ENSEMBL	gene	misc_RNA	38950825	38950925	ENSG00000207466.1	Y_RNA
chr1	HAVANA	gene	processed_pseudogene	38958275	38958925	ENSG00000235549.1	EIF1P2
chr1	HAVANA	gene	protein_coding	38991276	39006059	ENSG00000174574.16	AKIRIN1
chr1	HAVANA	gene	protein_coding	39026318	39034636	ENSG00000168653.11	NDUFS5
chr1	HAVANA	gene	protein_coding	39081316	39487177	ENSG00000127603.30	MACF1
chr1	ENSEMBL	gene	snRNA	39120940	39121043	ENSG00000206654.1	RNU6-608P
chr1	ENSEMBL	gene	rRNA_pseudogene	39154164	39154296	ENSG00000222378.1	RNA5SP44
chr1	HAVANA	gene	lncRNA	39226670	39238620	ENSG00000287422.1	AL442071.2
chr1	HAVANA	gene	lncRNA	39249838	39257649	ENSG00000226438.1	AL442071.1
chr1	HAVANA	gene	processed_pseudogene	39304294	39304898	ENSG00000217897.2	HSPE1P8
chr1	HAVANA	gene	protein_coding	39491636	39529869	ENSG00000183682.8	BMP8A
chr1	HAVANA	gene	unprocessed_pseudogene	39514956	39516490	ENSG00000237624.1	OXCT2P1
chr1	HAVANA	gene	transcribed_unprocessed_pseudogene	39522280	39559671	ENSG00000243970.3	PPIEL
chr1	HAVANA	gene	protein_coding	39560709	39576790	ENSG00000090621.15	PABPC4
chr1	HAVANA	gene	lncRNA	39565052	39573860	ENSG00000228060.3	PABPC4-AS1
chr1	ENSEMBL	gene	snoRNA	39567374	39567508	ENSG00000201457.1	SNORA55
chr1	HAVANA	gene	protein_coding	39623435	39639643	ENSG00000163909.8	HEYL
chr1	HAVANA	gene	lncRNA	39633416	39633903	ENSG00000225903.1	AL035404.2
chr1	HAVANA	gene	protein_coding	39659121	39672038	ENSG00000116981.3	NT5C1A
chr1	HAVANA	gene	protein_coding	39678648	39691485	ENSG00000116983.13	HPCAL4
chr1	HAVANA	gene	protein_coding	39692182	39763914	ENSG00000084072.17	PPIE
chr1	HAVANA	gene	processed_pseudogene	39718028	39718595	ENSG00000225333.6	AL035404.1
chr1	ENSEMBL	gene	snRNA	39723566	39723627	ENSG00000252413.1	RNU7-121P
chr1	HAVANA	gene	protein_coding	39757182	39788865	ENSG00000116985.12	BMP8B
chr1	HAVANA	gene	protein_coding	39769523	39771348	ENSG00000198754.5	OXCT2
chr1	HAVANA	gene	lncRNA	39779969	39781418	ENSG00000285905.1	BMP8B-AS1
chr1	HAVANA	gene	lncRNA	39788976	39790171	ENSG00000261798.1	AL033527.2
chr1	HAVANA	gene	unprocessed_pseudogene	39795843	39795996	ENSG00000229213.1	AL033527.1
chr1	HAVANA	gene	lncRNA	39799422	39809450	ENSG00000284719.1	AL033527.3
chr1	HAVANA	gene	lncRNA	39801414	39817460	ENSG00000284678.1	LINC02811
chr1	HAVANA	gene	protein_coding	39838110	39883511	ENSG00000043514.17	TRIT1
chr1	ENSEMBL	gene	misc_RNA	39881566	39881678	ENSG00000202222.1	Y_RNA
chr1	HAVANA	gene	protein_coding	39895426	39902256	ENSG00000116990.11	MYCL
chr1	HAVANA	gene	lncRNA	39897745	39899098	ENSG00000236546.1	MYCL-AS1
chr1	ENSEMBL	gene	misc_RNA	39944890	39944998	ENSG00000207356.1	Y_RNA
chr1	HAVANA	gene	protein_coding	39955112	39969968	ENSG00000168389.18	MFSD2A
chr1	HAVANA	gene	processed_pseudogene	39962680	39963404	ENSG00000228477.1	AL663070.1
chr1	HAVANA	gene	protein_coding	40040233	40072649	ENSG00000131236.18	CAP1
chr1	HAVANA	gene	protein_coding	40072710	40097260	ENSG00000131238.18	PPT1
chr1	HAVANA	gene	processed_pseudogene	40132764	40133448	ENSG00000226745.2	OAZ1P1
chr1	HAVANA	gene	protein_coding	40161387	40240921	ENSG00000117000.9	RLF
chr1	ENSEMBL	gene	snRNA	40177843	40177949	ENSG00000207508.1	RNU6-1237P
chr1	HAVANA	gene	protein_coding	40245947	40251684	ENSG00000188800.6	TMCO2
chr1	HAVANA	gene	lncRNA	40256427	40257967	ENSG00000259943.1	AL050341.2
chr1	HAVANA	gene	protein_coding	40258041	40294180	ENSG00000084073.10	ZMPSTE24
chr1	HAVANA	gene	processed_pseudogene	40262672	40262984	ENSG00000231296.1	AL050341.1
chr1	HAVANA	gene	protein_coding	40300489	40317813	ENSG00000049089.15	COL9A2
chr1	HAVANA	gene	processed_pseudogene	40333078	40333557	ENSG00000227311.3	AL031985.2
chr1	HAVANA	gene	protein_coding	40344850	40423326	ENSG00000084070.12	SMAP2
chr1	HAVANA	gene	processed_pseudogene	40364766	40365183	ENSG00000213172.3	AL031985.1
chr1	HAVANA	gene	lncRNA	40436199	40450039	ENSG00000284677.1	AL031985.4
chr1	HAVANA	gene	protein_coding	40450102	40463718	ENSG00000187801.15	ZFP69B
chr1	HAVANA	gene	lncRNA	40464319	40466767	ENSG00000260920.2	AL031985.3
chr1	HAVANA	gene	TEC	40473055	40474059	ENSG00000279667.1	AL603839.4
chr1	HAVANA	gene	protein_coding	40477290	40496343	ENSG00000187815.10	ZFP69
chr1	HAVANA	gene	lncRNA	40493157	40508661	ENSG00000238287.1	AL603839.3
chr1	HAVANA	gene	protein_coding	40508741	40516556	ENSG00000164002.11	EXO5
chr1	HAVANA	gene	lncRNA	40514461	40515057	ENSG00000227278.1	AL603839.1
chr1	HAVANA	gene	lncRNA	40515754	40517174	ENSG00000238186.1	AL603839.2
chr1	HAVANA	gene	protein_coding	40531573	40548167	ENSG00000117010.17	ZNF684
chr1	HAVANA	gene	lncRNA	40559666	40584335	ENSG00000286838.1	AL356379.2
chr1	HAVANA	gene	unprocessed_pseudogene	40563534	40563659	ENSG00000236505.1	AL356379.1
chr1	HAVANA	gene	processed_pseudogene	40593633	40594353	ENSG00000233910.1	GTF2F2P2
chr1	HAVANA	gene	protein_coding	40620680	40665682	ENSG00000117016.10	RIMS3
chr1	HAVANA	gene	lncRNA	40659848	40667480	ENSG00000287743.1	AL031289.2
chr1	HAVANA	gene	lncRNA	40669089	40687588	ENSG00000237899.1	AL031289.1
chr1	HAVANA	gene	lncRNA	40690380	40692066	ENSG00000272145.1	NFYC-AS1
chr1	HAVANA	gene	protein_coding	40691648	40771603	ENSG00000066136.20	NFYC
chr1	ENSEMBL	gene	miRNA	40754355	40754446	ENSG00000198974.3	MIR30E
chr1	ENSEMBL	gene	miRNA	40757284	40757372	ENSG00000207962.1	MIR30C1
chr1	HAVANA	gene	protein_coding	40783787	40840452	ENSG00000117013.17	KCNQ4
chr1	ENSEMBL	gene	misc_RNA	40804846	40805141	ENSG00000264582.2	RN7SL326P
chr1	HAVANA	gene	protein_coding	40861054	40862363	ENSG00000179862.7	CITED4
chr1	HAVANA	gene	lncRNA	40863914	40876670	ENSG00000229528.1	AC119677.1
chr1	HAVANA	gene	unprocessed_pseudogene	40938104	40939763	ENSG00000228940.1	AL391730.1
chr1	HAVANA	gene	lncRNA	40939294	40945524	ENSG00000286668.1	AL391730.2
chr1	HAVANA	gene	processed_pseudogene	40942251	40942515	ENSG00000233118.2	UBE2V1P8
chr1	HAVANA	gene	protein_coding	40979688	41012565	ENSG00000171793.16	CTPS1
chr1	HAVANA	gene	lncRNA	41014590	41043890	ENSG00000281207.1	SLFNL1-AS1
chr1	HAVANA	gene	protein_coding	41015597	41023237	ENSG00000171790.15	SLFNL1
chr1	HAVANA	gene	protein_coding	41027200	41242154	ENSG00000010803.16	SCMH1
chr1	HAVANA	gene	processed_pseudogene	41098638	41099136	ENSG00000215893.3	RPL23AP17
chr1	HAVANA	gene	lncRNA	41241772	41338644	ENSG00000287400.1	AC093151.7
chr1	HAVANA	gene	lncRNA	41242373	41284861	ENSG00000235358.2	AC093151.2
chr1	HAVANA	gene	processed_pseudogene	41264550	41264862	ENSG00000213987.4	AC093151.1
chr1	HAVANA	gene	transcribed_unprocessed_pseudogene	41302932	41306148	ENSG00000286640.1	AC093151.5
chr1	HAVANA	gene	protein_coding	41361922	41383590	ENSG00000204060.7	FOXO6
chr1	HAVANA	gene	lncRNA	41375004	41375669	ENSG00000229901.1	FOXO6-AS1
chr1	ENSEMBL	gene	rRNA_pseudogene	41466937	41467028	ENSG00000252563.1	RNA5SP45
chr1	HAVANA	gene	protein_coding	41478775	41484683	ENSG00000127129.10	EDN2
chr1	HAVANA	gene	protein_coding	41506365	42035925	ENSG00000127124.16	HIVEP3
chr1	HAVANA	gene	lncRNA	41535443	41535868	ENSG00000230881.1	AL445933.2
chr1	HAVANA	gene	processed_pseudogene	41542069	41544310	ENSG00000230638.4	AL445933.1
chr1	HAVANA	gene	protein_coding	41585306	41628816	ENSG00000284895.1	AC119676.1
chr1	HAVANA	gene	lncRNA	42036143	42051784	ENSG00000287587.1	AL158216.1
chr1	HAVANA	gene	processed_pseudogene	42040597	42041729	ENSG00000227538.1	HNRNPFP1
chr1	HAVANA	gene	processed_pseudogene	42140635	42141391	ENSG00000228776.2	AC114492.1
chr1	HAVANA	gene	protein_coding	42153410	42155820	ENSG00000044012.4	GUCA2B
chr1	HAVANA	gene	protein_coding	42162690	42164745	ENSG00000197273.4	GUCA2A
chr1	HAVANA	gene	protein_coding	42176539	42335877	ENSG00000198815.9	FOXJ3
chr1	HAVANA	gene	lncRNA	42335386	42338376	ENSG00000227527.2	AC096540.1
chr1	HAVANA	gene	protein_coding	42380792	42424232	ENSG00000177181.15	RIMKLA
chr1	HAVANA	gene	processed_pseudogene	42412398	42412794	ENSG00000235002.1	AL513331.1
chr1	HAVANA	gene	protein_coding	42430329	42456253	ENSG00000066185.13	ZMYND12
chr1	HAVANA	gene	protein_coding	42456117	42473385	ENSG00000127125.9	PPCS
chr1	HAVANA	gene	protein_coding	42463221	42657190	ENSG00000186409.18	CCDC30
chr1	HAVANA	gene	processed_pseudogene	42491739	42492493	ENSG00000230116.1	RPS3AP11
chr1	HAVANA	gene	processed_pseudogene	42500205	42500339	ENSG00000236876.3	TMSB4XP1
chr1	ENSEMBL	gene	snRNA	42569033	42569139	ENSG00000200254.1	RNU6-536P
chr1	HAVANA	gene	processed_pseudogene	42570970	42571390	ENSG00000236180.2	AL445669.1
chr1	HAVANA	gene	protein_coding	42658335	42676758	ENSG00000171960.12	PPIH
chr1	HAVANA	gene	lncRNA	42658687	42682160	ENSG00000285728.2	AC098484.4
chr1	HAVANA	gene	lncRNA	42678735	42681659	ENSG00000234917.2	AC098484.2
chr1	HAVANA	gene	protein_coding	42682418	42703805	ENSG00000065978.19	YBX1
chr1	HAVANA	gene	protein_coding	42733093	42740254	ENSG00000164007.11	CLDN19
chr1	HAVANA	gene	protein_coding	42746335	42767084	ENSG00000117385.16	P3H1
chr1	HAVANA	gene	protein_coding	42767249	42779491	ENSG00000164008.16	C1orf50
chr1	HAVANA	gene	protein_coding	42767292	42794493	ENSG00000283580.3	AC098484.3
chr1	HAVANA	gene	lncRNA	42775813	42776790	ENSG00000228452.1	AC098484.1
chr1	HAVANA	gene	protein_coding	42785007	42816619	ENSG00000274386.5	TMEM269
chr1	HAVANA	gene	protein_coding	42807052	42817397	ENSG00000177868.12	SVBP
chr1	HAVANA	gene	protein_coding	42817122	42844991	ENSG00000164010.15	ERMAP
chr1	HAVANA	gene	lncRNA	42832522	42846422	ENSG00000228192.8	AL512353.1
chr1	HAVANA	gene	protein_coding	42846573	42852477	ENSG00000164011.18	ZNF691
chr1	HAVANA	gene	processed_pseudogene	42886597	42888767	ENSG00000233708.1	AL512353.2
chr1	HAVANA	gene	processed_pseudogene	42891094	42892430	ENSG00000237090.1	MKRN8P
chr1	HAVANA	gene	processed_pseudogene	42903232	42903912	ENSG00000225099.1	ATP6V1E1P1
chr1	HAVANA	gene	protein_coding	42925353	42958893	ENSG00000117394.24	SLC2A1
chr1	HAVANA	gene	processed_pseudogene	42952202	42952641	ENSG00000284138.1	ATP6V0CP4
chr1	HAVANA	gene	lncRNA	42959049	42996814	ENSG00000227533.6	SLC2A1-AS1
chr1	HAVANA	gene	lncRNA	42959065	42961864	ENSG00000283973.2	AC099795.1
chr1	ENSEMBL	gene	snRNA	42991438	42991544	ENSG00000207256.1	RNU6-880P
chr1	ENSEMBL	gene	snRNA	43023549	43023637	ENSG00000283136.1	U6
chr1	HAVANA	gene	processed_pseudogene	43104086	43104497	ENSG00000277513.1	AL161637.1
chr1	HAVANA	gene	protein_coding	43145153	43156396	ENSG00000186973.11	FAM183A
chr1	HAVANA	gene	protein_coding	43164175	43270936	ENSG00000117395.13	EBNA1BP2
chr1	ENSEMBL	gene	miRNA	43171652	43171712	ENSG00000284410.1	MIR6733
chr1	HAVANA	gene	protein_coding	43172330	43254358	ENSG00000243710.8	CFAP57
chr1	ENSEMBL	gene	rRNA_pseudogene	43196417	43196536	ENSG00000199240.1	RNA5SP46
chr1	HAVANA	gene	protein_coding	43269983	43274002	ENSG00000179178.11	TMEM125
chr1	HAVANA	gene	protein_coding	43281877	43285617	ENSG00000253313.6	C1orf210
chr1	HAVANA	gene	protein_coding	43300982	43323108	ENSG00000066056.14	TIE1
chr1	HAVANA	gene	protein_coding	43337818	43354466	ENSG00000117400.18	MPL
chr1	HAVANA	gene	lncRNA	43348288	43348844	ENSG00000287113.1	AL139289.2
chr1	HAVANA	gene	lncRNA	43354684	43358658	ENSG00000234694.1	AL139289.1
chr1	HAVANA	gene	protein_coding	43358981	43363203	ENSG00000117399.14	CDC20
chr1	HAVANA	gene	protein_coding	43363398	43368074	ENSG00000066322.15	ELOVL1
chr1	ENSEMBL	gene	miRNA	43364648	43364715	ENSG00000283836.1	MIR6734
chr1	HAVANA	gene	protein_coding	43383917	43389808	ENSG00000159479.17	MED8
chr1	HAVANA	gene	lncRNA	43385113	43389155	ENSG00000229431.1	MED8-AS1
chr1	HAVANA	gene	protein_coding	43389882	43454247	ENSG00000198198.17	SZT2
chr1	HAVANA	gene	lncRNA	43447776	43448644	ENSG00000229372.1	SZT2-AS1
chr1	ENSEMBL	gene	miRNA	43448539	43448611	ENSG00000274975.1	MIR6735
chr1	HAVANA	gene	protein_coding	43451003	43453989	ENSG00000178922.17	HYI
chr1	HAVANA	gene	lncRNA	43453927	43456995	ENSG00000229348.1	HYI-AS1
chr1	HAVANA	gene	protein_coding	43525187	43623666	ENSG00000142949.17	PTPRF
chr1	HAVANA	gene	protein_coding	43650149	43705518	ENSG00000066135.13	KDM4A
chr1	HAVANA	gene	protein_coding	43650149	43931014	ENSG00000284989.1	AL451062.2
chr1	HAVANA	gene	lncRNA	43685123	43708138	ENSG00000236200.6	KDM4A-AS1
chr1	HAVANA	gene	protein_coding	43705824	43931165	ENSG00000126091.21	ST3GAL3
chr1	HAVANA	gene	lncRNA	43709392	43727343	ENSG00000229444.1	ST3GAL3-AS1
chr1	ENSEMBL	gene	snRNA	43716467	43716556	ENSG00000283414.1	U6
chr1	HAVANA	gene	processed_pseudogene	43743471	43743741	ENSG00000233674.2	AL451062.1
chr1	ENSEMBL	gene	miRNA	43838622	43838683	ENSG00000283477.1	MIR6079
chr1	HAVANA	gene	processed_pseudogene	43850300	43851611	ENSG00000224751.2	SHMT1P1
chr1	HAVANA	gene	protein_coding	43933320	43937240	ENSG00000117407.17	ARTN
chr1	HAVANA	gene	lncRNA	43937918	43940781	ENSG00000237950.3	AL357079.1
chr1	HAVANA	gene	lncRNA	43944370	43946551	ENSG00000288573.1	AL357079.3
chr1	HAVANA	gene	protein_coding	43946950	43968022	ENSG00000117408.11	IPO13
chr1	HAVANA	gene	lncRNA	43968351	43974821	ENSG00000285649.1	AL357079.2
chr1	HAVANA	gene	protein_coding	43970000	43973369	ENSG00000132768.14	DPH2
chr1	HAVANA	gene	protein_coding	43974487	43978295	ENSG00000117410.14	ATP6V0B
chr1	HAVANA	gene	protein_coding	43978943	43991170	ENSG00000117411.17	B4GALT2
chr1	HAVANA	gene	protein_coding	43991359	43996528	ENSG00000159214.13	CCDC24
chr1	HAVANA	gene	protein_coding	43991500	44031467	ENSG00000196517.13	SLC6A9
chr1	HAVANA	gene	lncRNA	44030437	44115913	ENSG00000230615.7	AL139220.2
chr1	HAVANA	gene	processed_pseudogene	44087958	44088477	ENSG00000227163.2	AL139220.1
chr1	HAVANA	gene	processed_pseudogene	44103306	44104703	ENSG00000271647.1	KRT8P47
chr1	ENSEMBL	gene	misc_RNA	44117098	44117397	ENSG00000239560.3	RN7SL479P
chr1	HAVANA	gene	protein_coding	44118821	44135140	ENSG00000171872.5	KLF17
chr1	HAVANA	gene	processed_pseudogene	44122153	44122512	ENSG00000233514.1	AL356653.1
chr1	HAVANA	gene	protein_coding	44137821	44141631	ENSG00000283039.1	KLF18
chr1	HAVANA	gene	processed_pseudogene	44150594	44151753	ENSG00000226804.4	AL359839.1
chr1	ENSEMBL	gene	misc_RNA	44153385	44153480	ENSG00000200171.1	Y_RNA
chr1	HAVANA	gene	processed_pseudogene	44155028	44155301	ENSG00000238037.1	OOSP1P1
chr1	HAVANA	gene	processed_pseudogene	44172506	44172719	ENSG00000227994.1	AL035417.1
chr1	HAVANA	gene	processed_pseudogene	44187943	44189049	ENSG00000271329.1	AL035417.2
chr1	HAVANA	gene	protein_coding	44213455	44220681	ENSG00000178028.14	DMAP1
chr1	HAVANA	gene	protein_coding	44221070	44355260	ENSG00000117419.16	ERI3
chr1	HAVANA	gene	lncRNA	44243408	44244273	ENSG00000233602.1	ERI3-IT1
chr1	ENSEMBL	gene	snRNA	44390722	44390823	ENSG00000199385.1	RNU6-369P
chr1	HAVANA	gene	protein_coding	44405194	44651724	ENSG00000187147.18	RNF220
chr1	ENSEMBL	gene	miRNA	44545493	44545552	ENSG00000263381.1	MIR5584
chr1	HAVANA	gene	protein_coding	44635238	44674481	ENSG00000126106.14	TMEM53
chr1	HAVANA	gene	protein_coding	44674692	44725591	ENSG00000198520.12	ARMH1
chr1	ENSEMBL	gene	snRNA	44721786	44721902	ENSG00000199377.1	RNU5F-1
chr1	ENSEMBL	gene	snRNA	44731055	44731170	ENSG00000200169.1	RNU5D-1
chr1	HAVANA	gene	protein_coding	44739818	44767767	ENSG00000142945.13	KIF2C
chr1	HAVANA	gene	lncRNA	44759037	44775810	ENSG00000225721.5	AL592166.1
chr1	HAVANA	gene	protein_coding	44775251	44778779	ENSG00000142937.12	RPS8
chr1	ENSEMBL	gene	snoRNA	44775864	44775943	ENSG00000264294.1	SNORD55
chr1	ENSEMBL	gene	snoRNA	44776490	44776593	ENSG00000200913.1	SNORD46
chr1	ENSEMBL	gene	snoRNA	44777843	44777912	ENSG00000202031.1	SNORD38A
chr1	ENSEMBL	gene	snoRNA	44778390	44778456	ENSG00000207421.1	SNORD38B
chr1	ENSEMBL	gene	snoRNA	44778390	44778458	ENSG00000281859.1	SNORD38B
chr1	HAVANA	gene	processed_pseudogene	44780331	44780715	ENSG00000234093.3	RPS15AP11
chr1	HAVANA	gene	protein_coding	44783585	44788170	ENSG00000142959.5	BEST4
chr1	HAVANA	gene	protein_coding	44800377	44805990	ENSG00000173846.13	PLK3
chr1	HAVANA	gene	protein_coding	44805893	44807351	ENSG00000188396.4	TCTEX1D4
chr1	HAVANA	gene	protein_coding	44808482	44815585	ENSG00000222009.8	BTBD19
chr1	HAVANA	gene	protein_coding	44819844	44843253	ENSG00000117425.14	PTCH2
chr1	ENSEMBL	gene	snRNA	44819883	44819997	ENSG00000202444.1	RNU5E-6P
chr1	HAVANA	gene	processed_pseudogene	44843921	44844082	ENSG00000226499.1	AL136380.1
chr1	HAVANA	gene	protein_coding	44850522	44986722	ENSG00000070785.17	EIF2B3
chr1	ENSEMBL	gene	rRNA_pseudogene	44932323	44932431	ENSG00000253039.1	RNA5SP47
chr1	HAVANA	gene	processed_pseudogene	44958557	44959395	ENSG00000229815.1	CCNB1IP1P1
chr1	HAVANA	gene	processed_pseudogene	44988234	44988725	ENSG00000232369.1	PPIAP35
chr1	HAVANA	gene	processed_pseudogene	44988705	44991834	ENSG00000268949.1	MRPS17P1
chr1	HAVANA	gene	protein_coding	45002540	45011324	ENSG00000126107.15	HECTD3
chr1	HAVANA	gene	protein_coding	45010950	45015575	ENSG00000126088.14	UROD
chr1	HAVANA	gene	protein_coding	45016399	45306209	ENSG00000162415.7	ZSWIM5
chr1	HAVANA	gene	processed_pseudogene	45069977	45070429	ENSG00000234315.1	OSTCP5
chr1	HAVANA	gene	lncRNA	45303910	45305619	ENSG00000281912.1	LINC01144
chr1	HAVANA	gene	protein_coding	45326895	45328679	ENSG00000186603.6	HPDL
chr1	HAVANA	gene	protein_coding	45329163	45340893	ENSG00000132781.19	MUTYH
chr1	HAVANA	gene	protein_coding	45329262	45491155	ENSG00000288208.1	AL451136.1
chr1	HAVANA	gene	protein_coding	45340052	45343973	ENSG00000132773.12	TOE1
chr1	HAVANA	gene	protein_coding	45343883	45491163	ENSG00000070759.17	TESK2
chr1	HAVANA	gene	processed_pseudogene	45415020	45415344	ENSG00000236872.1	PPIAP36
chr1	HAVANA	gene	protein_coding	45493866	45500079	ENSG00000280670.3	CCDC163
chr1	HAVANA	gene	protein_coding	45500300	45513382	ENSG00000132763.15	MMACHC
chr1	HAVANA	gene	protein_coding	45510914	45542732	ENSG00000117450.15	PRDX1
chr1	HAVANA	gene	unprocessed_pseudogene	45530927	45532139	ENSG00000234379.1	HMGB1P48
chr1	HAVANA	gene	protein_coding	45550543	45570049	ENSG00000117448.14	AKR1A1
chr1	ENSEMBL	gene	pseudogene	45580892	45580996	ENSG00000281133.1	AL355480.3
chr1	ENSEMBL	gene	pseudogene	45581219	45581321	ENSG00000280836.1	AL355480.1
chr1	HAVANA	gene	protein_coding	45583846	45618904	ENSG00000132780.17	NASP
chr1	ENSEMBL	gene	pseudogene	45592722	45592814	ENSG00000281112.1	AL355480.2
chr1	ENSEMBL	gene	pseudogene	45605657	45605730	ENSG00000281825.1	AL355480.4
chr1	HAVANA	gene	protein_coding	45620044	45624057	ENSG00000159588.15	CCDC17
chr1	HAVANA	gene	protein_coding	45627304	45688113	ENSG00000159592.11	GPBP1L1
chr1	HAVANA	gene	processed_pseudogene	45645816	45646197	ENSG00000225447.1	RPS15AP10
chr1	HAVANA	gene	processed_pseudogene	45651039	45651826	ENSG00000234329.1	AL604028.2
chr1	HAVANA	gene	protein_coding	45688181	45694436	ENSG00000159596.7	TMEM69
chr1	HAVANA	gene	protein_coding	45694324	45750653	ENSG00000197429.11	IPP
chr1	HAVANA	gene	lncRNA	45694684	45697075	ENSG00000230896.1	AL604028.1
chr1	HAVANA	gene	processed_pseudogene	45781277	45781957	ENSG00000236111.5	AL603882.1
chr1	HAVANA	gene	protein_coding	45786987	46036122	ENSG00000086015.22	MAST2
chr1	HAVANA	gene	processed_pseudogene	45846994	45847594	ENSG00000232467.2	TMA16P2
chr1	HAVANA	gene	protein_coding	46040140	46133036	ENSG00000117461.15	PIK3R3
chr1	HAVANA	gene	protein_coding	46043661	46176488	ENSG00000278139.1	P3R3URF-PIK3R3
chr1	HAVANA	gene	lncRNA	46046818	46048368	ENSG00000226957.1	AL358075.1
chr1	HAVANA	gene	processed_pseudogene	46104950	46105175	ENSG00000233114.2	AL358075.3
chr1	HAVANA	gene	lncRNA	46134531	46139081	ENSG00000227857.2	AL358075.2
chr1	HAVANA	gene	protein_coding	46175073	46185962	ENSG00000117472.10	TSPAN1
chr1	HAVANA	gene	protein_coding	46175486	46176488	ENSG00000250719.2	P3R3URF
chr1	HAVANA	gene	protein_coding	46188682	46220305	ENSG00000085998.14	POMGNT1
chr1	HAVANA	gene	protein_coding	46203334	46221256	ENSG00000171357.6	LURAP1
chr1	HAVANA	gene	protein_coding	46246461	46278480	ENSG00000085999.13	RAD54L
chr1	HAVANA	gene	protein_coding	46261196	46303608	ENSG00000132128.16	LRRC41
chr1	HAVANA	gene	protein_coding	46303698	46316776	ENSG00000173660.12	UQCRH
chr1	HAVANA	gene	protein_coding	46340177	46365152	ENSG00000117481.10	NSUN4
chr1	HAVANA	gene	processed_pseudogene	46370586	46370955	ENSG00000225779.1	AL122001.1
chr1	HAVANA	gene	protein_coding	46394317	46413848	ENSG00000117480.16	FAAH
chr1	HAVANA	gene	transcribed_unprocessed_pseudogene	46432129	46482493	ENSG00000232022.7	FAAHP1
chr1	HAVANA	gene	lncRNA	46446600	46451317	ENSG00000224863.3	LINC01398
chr1	HAVANA	gene	protein_coding	46489836	46516216	ENSG00000197587.11	DMBX1
chr1	HAVANA	gene	protein_coding	46532166	46543969	ENSG00000282881.2	TMEM275
chr1	HAVANA	gene	lncRNA	46538611	46570255	ENSG00000269956.2	MKNK1-AS1
chr1	HAVANA	gene	protein_coding	46545641	46551647	ENSG00000162456.10	KNCN
chr1	HAVANA	gene	protein_coding	46557407	46616843	ENSG00000079277.22	MKNK1
chr1	HAVANA	gene	protein_coding	46607715	46616884	ENSG00000142961.15	MOB3C
chr1	HAVANA	gene	protein_coding	46632737	46673867	ENSG00000123472.12	ATPAF1
chr1	HAVANA	gene	processed_pseudogene	46665910	46666375	ENSG00000233647.2	NENFP1
chr1	HAVANA	gene	protein_coding	46668855	46673594	ENSG00000186118.9	TEX38
chr1	HAVANA	gene	lncRNA	46674036	46692098	ENSG00000228237.5	EFCAB14-AS1
chr1	HAVANA	gene	protein_coding	46674659	46719146	ENSG00000159658.14	EFCAB14
chr1	HAVANA	gene	processed_pseudogene	46742329	46743133	ENSG00000236476.2	AL593856.1
chr1	HAVANA	gene	protein_coding	46757838	46819413	ENSG00000142973.14	CYP4B1
chr1	HAVANA	gene	transcribed_unprocessed_pseudogene	46843095	46900437	ENSG00000154198.14	CYP4Z2P
chr1	HAVANA	gene	processed_pseudogene	46891639	46892830	ENSG00000238145.2	TUBAP8
chr1	HAVANA	gene	protein_coding	46929177	46941484	ENSG00000187048.13	CYP4A11
chr1	HAVANA	gene	unprocessed_pseudogene	46967679	46967874	ENSG00000259832.1	CYP4A26P
chr1	HAVANA	gene	unprocessed_pseudogene	46994382	46994502	ENSG00000261196.1	CYP4A43P
chr1	HAVANA	gene	unprocessed_pseudogene	47000898	47001087	ENSG00000261593.1	CYP4A27P
chr1	HAVANA	gene	unprocessed_pseudogene	47002995	47003148	ENSG00000261290.1	CYP4A44P
chr1	HAVANA	gene	protein_coding	47023669	47050751	ENSG00000186377.8	CYP4X1
chr1	HAVANA	gene	protein_coding	47067231	47118318	ENSG00000186160.5	CYP4Z1
chr1	HAVANA	gene	processed_pseudogene	47074778	47075979	ENSG00000225154.2	TUBAP9
chr1	HAVANA	gene	lncRNA	47096653	47179271	ENSG00000225506.2	CYP4A22-AS1
chr1	HAVANA	gene	protein_coding	47137435	47149735	ENSG00000162365.12	CYP4A22
chr1	HAVANA	gene	transcribed_processed_pseudogene	47164510	47165920	ENSG00000225514.1	MTND1P34
chr1	HAVANA	gene	lncRNA	47179250	47180339	ENSG00000224805.2	LINC00853
chr1	HAVANA	gene	protein_coding	47183582	47191044	ENSG00000162366.8	PDZK1IP1
chr1	HAVANA	gene	protein_coding	47216290	47232220	ENSG00000162367.11	TAL1
chr1	HAVANA	gene	lncRNA	47225797	47230750	ENSG00000226252.1	AL135960.1
chr1	HAVANA	gene	protein_coding	47250139	47314147	ENSG00000123473.16	STIL
chr1	HAVANA	gene	protein_coding	47333797	47378839	ENSG00000162368.13	CMPK1
chr1	HAVANA	gene	lncRNA	47380928	47408477	ENSG00000225762.1	LINC01389
chr1	HAVANA	gene	protein_coding	47416285	47418052	ENSG00000186790.6	FOXE3
chr1	HAVANA	gene	lncRNA	47432133	47434641	ENSG00000237424.1	FOXD2-AS1
chr1	HAVANA	gene	protein_coding	47438044	47440691	ENSG00000186564.6	FOXD2
chr1	HAVANA	gene	processed_pseudogene	47483698	47484162	ENSG00000271355.1	AL356458.1
chr1	HAVANA	gene	processed_pseudogene	47497894	47498341	ENSG00000229554.2	RPL21P24
chr1	HAVANA	gene	processed_pseudogene	47550196	47550753	ENSG00000227883.1	ATP6V0E1P4
chr1	HAVANA	gene	lncRNA	47688463	47704029	ENSG00000227947.2	LINC01738
chr1	HAVANA	gene	protein_coding	47760528	47997385	ENSG00000269113.4	TRABD2B
chr1	HAVANA	gene	lncRNA	47761132	47765547	ENSG00000223814.1	AL691459.1
chr1	HAVANA	gene	lncRNA	47818066	47820237	ENSG00000225028.1	AC096541.1
chr1	HAVANA	gene	lncRNA	48050659	48091736	ENSG00000226133.6	LINC02794
chr1	HAVANA	gene	lncRNA	48078787	48082196	ENSG00000231413.1	AL356289.1
chr1	HAVANA	gene	processed_pseudogene	48089368	48089634	ENSG00000237180.1	CYP46A4P
chr1	HAVANA	gene	transcribed_unprocessed_pseudogene	48096092	48182428	ENSG00000242267.6	SKINT1L
chr1	HAVANA	gene	TEC	48102068	48104736	ENSG00000279096.2	AL356289.2
chr1	HAVANA	gene	lncRNA	48172972	48206857	ENSG00000223720.2	AL109659.1
chr1	HAVANA	gene	protein_coding	48222685	48248644	ENSG00000117834.13	SLC5A9
chr1	HAVANA	gene	lncRNA	48227888	48229561	ENSG00000272491.1	AL109659.2
chr1	HAVANA	gene	TEC	48262230	48263179	ENSG00000279214.1	AL109659.3
chr1	HAVANA	gene	protein_coding	48295373	48472208	ENSG00000132122.12	SPATA6
chr1	HAVANA	gene	processed_pseudogene	48325080	48326123	ENSG00000224986.2	PPP1R8P1
chr1	ENSEMBL	gene	snRNA	48344209	48344315	ENSG00000206700.1	RNU6-723P
chr1	HAVANA	gene	processed_pseudogene	48435967	48437223	ENSG00000235105.1	AL356968.2
chr1	ENSEMBL	gene	snRNA	48447936	48448042	ENSG00000223175.1	RNU4-61P
chr1	HAVANA	gene	processed_pseudogene	48497263	48497736	ENSG00000232514.1	AL356968.1
chr1	HAVANA	gene	protein_coding	48532854	50023954	ENSG00000186094.17	AGBL4
chr1	HAVANA	gene	lncRNA	48552991	48558106	ENSG00000287661.1	AL391844.1
chr1	HAVANA	gene	protein_coding	48727519	48776969	ENSG00000162373.13	BEND5
chr1	HAVANA	gene	lncRNA	48926021	48936734	ENSG00000286597.1	AL645507.1
chr1	HAVANA	gene	lncRNA	49025595	49187585	ENSG00000229846.2	AC099788.1
chr1	HAVANA	gene	lncRNA	49257411	49269285	ENSG00000230114.1	AGBL4-AS1
chr1	HAVANA	gene	lncRNA	49374201	49472085	ENSG00000225623.1	AGBL4-IT1
chr1	HAVANA	gene	processed_pseudogene	49691262	49691523	ENSG00000237478.2	AL390023.1
chr1	HAVANA	gene	unprocessed_pseudogene	49841821	49846400	ENSG00000215887.5	ZNF859P
chr1	HAVANA	gene	TEC	49994318	49996218	ENSG00000279324.1	AL645730.1
chr1	HAVANA	gene	processed_pseudogene	50017092	50017503	ENSG00000233595.2	MTND2P29
chr1	HAVANA	gene	protein_coding	50024029	50203772	ENSG00000162374.18	ELAVL4
chr1	HAVANA	gene	processed_pseudogene	50114937	50115282	ENSG00000230828.1	AL583843.1
chr1	HAVANA	gene	lncRNA	50174306	50175868	ENSG00000237337.1	ELAVL4-AS1
chr1	HAVANA	gene	lncRNA	50206084	50223127	ENSG00000233407.1	AL592182.1
chr1	HAVANA	gene	lncRNA	50229662	50321192	ENSG00000284696.2	LINC02808
chr1	HAVANA	gene	lncRNA	50252569	50258994	ENSG00000284645.1	AL592182.2
chr1	HAVANA	gene	processed_pseudogene	50326131	50327007	ENSG00000234080.3	AL596275.1
chr1	HAVANA	gene	processed_pseudogene	50398825	50399773	ENSG00000229316.1	HMGB1P45
chr1	HAVANA	gene	processed_pseudogene	50405430	50406024	ENSG00000225671.2	FCF1P6
chr1	HAVANA	gene	protein_coding	50417550	50423443	ENSG00000142700.12	DMRTA2
chr1	HAVANA	gene	lncRNA	50423609	50425316	ENSG00000284700.1	AL049637.1
chr1	HAVANA	gene	protein_coding	50437028	50960267	ENSG00000185104.20	FAF1
chr1	HAVANA	gene	lncRNA	50461469	50471150	ENSG00000225767.1	FAF1-AS1
chr1	ENSEMBL	gene	snRNA	50582404	50582511	ENSG00000207194.1	RNU6-1026P
chr1	HAVANA	gene	processed_pseudogene	50780340	50781150	ENSG00000230585.2	PHBP12
chr1	HAVANA	gene	processed_pseudogene	50846468	50846837	ENSG00000237130.1	MRPS6P2
chr1	HAVANA	gene	protein_coding	50960745	50974634	ENSG00000123080.12	CDKN2C
chr1	ENSEMBL	gene	miRNA	51059837	51059905	ENSG00000265538.1	MIR4421
chr1	ENSEMBL	gene	miRNA	51060018	51060103	ENSG00000275816.1	MIR6500
chr1	HAVANA	gene	protein_coding	51102221	51148086	ENSG00000204006.10	C1orf185
chr1	ENSEMBL	gene	misc_RNA	51107222	51107331	ENSG00000200262.1	Y_RNA
chr1	HAVANA	gene	processed_pseudogene	51157788	51158471	ENSG00000213478.2	CFL1P2
chr1	HAVANA	gene	lncRNA	51195095	51235096	ENSG00000203356.2	LINC01562
chr1	HAVANA	gene	protein_coding	51236273	51273447	ENSG00000123091.5	RNF11
chr1	HAVANA	gene	processed_pseudogene	51250603	51251472	ENSG00000233406.5	AL162430.1
chr1	HAVANA	gene	lncRNA	51264916	51266074	ENSG00000236434.2	AL162430.2
chr1	HAVANA	gene	protein_coding	51287258	51345116	ENSG00000085831.15	TTC39A
chr1	HAVANA	gene	lncRNA	51329654	51335324	ENSG00000261664.5	TTC39A-AS1
chr1	HAVANA	gene	protein_coding	51354263	51519266	ENSG00000085832.17	EPS15
chr1	HAVANA	gene	processed_pseudogene	51372270	51373224	ENSG00000232027.2	AL671986.1
chr1	ENSEMBL	gene	snRNA	51382308	51382414	ENSG00000206595.1	RNU6-877P
chr1	HAVANA	gene	lncRNA	51461721	51463416	ENSG00000238140.1	AC104170.1
chr1	HAVANA	gene	lncRNA	51518309	51561629	ENSG00000227070.1	EPS15-AS1
chr1	ENSEMBL	gene	snRNA	51538625	51538729	ENSG00000252032.1	RNU6-1281P
chr1	HAVANA	gene	transcribed_unitary_pseudogene	51561866	51594897	ENSG00000227742.2	CALR4P
chr1	HAVANA	gene	protein_coding	51577179	51798427	ENSG00000117859.19	OSBPL9
chr1	HAVANA	gene	processed_pseudogene	51707138	51708137	ENSG00000236973.2	GAPDHP51
chr1	HAVANA	gene	processed_pseudogene	51709062	51709940	ENSG00000232846.1	SLC25A6P3
chr1	ENSEMBL	gene	snoRNA	51724775	51724896	ENSG00000212624.1	AL050343.1
chr1	HAVANA	gene	protein_coding	51789191	51878937	ENSG00000078618.22	NRDC
chr1	HAVANA	gene	lncRNA	51793934	51799154	ENSG00000266993.3	AL050343.2
chr1	HAVANA	gene	lncRNA	51801028	51801307	ENSG00000272175.1	AL050343.3
chr1	ENSEMBL	gene	miRNA	51836344	51836402	ENSG00000283899.1	MIR761
chr1	HAVANA	gene	processed_pseudogene	51859778	51860135	ENSG00000230604.2	TSEN15P2
chr1	HAVANA	gene	protein_coding	51907956	51990700	ENSG00000169213.7	RAB3B
chr1	ENSEMBL	gene	rRNA_pseudogene	51973410	51973535	ENSG00000200839.1	RNA5SP48
chr1	HAVANA	gene	processed_pseudogene	51980473	51980814	ENSG00000229032.1	AL445685.2
chr1	ENSEMBL	gene	misc_RNA	51995740	51996039	ENSG00000264613.2	RN7SL290P
chr1	HAVANA	gene	protein_coding	52020131	52055191	ENSG00000117862.13	TXNDC12
chr1	HAVANA	gene	protein_coding	52020153	52033350	ENSG00000285839.1	AL445685.3
chr1	HAVANA	gene	protein_coding	52032103	52033810	ENSG00000198841.4	KTI12
chr1	HAVANA	gene	lncRNA	52033391	52044279	ENSG00000223390.1	AL445685.1
chr1	HAVANA	gene	lncRNA	52050918	52052683	ENSG00000228369.2	TXNDC12-AS1
chr1	HAVANA	gene	protein_coding	52056199	52090716	ENSG00000134717.18	BTF3L4
chr1	HAVANA	gene	protein_coding	52142094	52348671	ENSG00000157077.15	ZFYVE9
chr1	ENSEMBL	gene	misc_RNA	52150104	52150419	ENSG00000241745.3	RN7SL788P
chr1	HAVANA	gene	processed_pseudogene	52160261	52160600	ENSG00000228407.2	AL139156.2
chr1	HAVANA	gene	processed_pseudogene	52162186	52163026	ENSG00000223429.1	AL139156.1
chr1	HAVANA	gene	processed_pseudogene	52179848	52180553	ENSG00000224255.2	PDCL3P6
chr1	HAVANA	gene	processed_pseudogene	52189916	52190309	ENSG00000236004.2	AL139156.3
chr1	HAVANA	gene	processed_pseudogene	52252062	52252773	ENSG00000237663.2	DNAJC19P7
chr1	HAVANA	gene	processed_pseudogene	52253621	52254176	ENSG00000213735.2	ANAPC10P1
chr1	HAVANA	gene	protein_coding	52345723	52366205	ENSG00000154222.15	CC2D1B
chr1	HAVANA	gene	lncRNA	52353487	52353877	ENSG00000272100.1	AL513218.1
chr1	HAVANA	gene	lncRNA	52365443	52367865	ENSG00000287078.1	AL513218.2
chr1	HAVANA	gene	processed_pseudogene	52368677	52369244	ENSG00000224680.4	PLA2G12AP1
chr1	HAVANA	gene	protein_coding	52372829	52404423	ENSG00000085840.13	ORC1
chr1	HAVANA	gene	protein_coding	52404602	52420836	ENSG00000134748.13	PRPF38A
chr1	HAVANA	gene	protein_coding	52408282	52553487	ENSG00000134744.14	TUT4
chr1	HAVANA	gene	lncRNA	52554818	52555273	ENSG00000272371.1	AL591167.1
chr1	HAVANA	gene	processed_pseudogene	52573114	52573816	ENSG00000236290.1	EEF1GP7
chr1	HAVANA	gene	protein_coding	52602371	52609051	ENSG00000116157.6	GPX7
chr1	HAVANA	gene	protein_coding	52633168	52669683	ENSG00000182183.15	SHISAL2A
chr1	HAVANA	gene	protein_coding	52684449	52698347	ENSG00000162377.6	COA7
chr1	HAVANA	gene	processed_pseudogene	52709122	52709442	ENSG00000233664.1	NDUFS5P3
chr1	ENSEMBL	gene	misc_RNA	52714399	52714695	ENSG00000239640.3	RN7SL62P
chr1	HAVANA	gene	protein_coding	52726453	52827336	ENSG00000162378.13	ZYG11B
chr1	ENSEMBL	gene	snRNA	52754322	52754462	ENSG00000252018.1	RNU2-30P
chr1	HAVANA	gene	processed_pseudogene	52772194	52772648	ENSG00000228929.1	RPS13P2
chr1	ENSEMBL	gene	snRNA	52805108	52805212	ENSG00000206627.1	RNU6-969P
chr1	HAVANA	gene	protein_coding	52842511	52894998	ENSG00000203995.10	ZYG11A
chr1	HAVANA	gene	lncRNA	52881216	52881730	ENSG00000242391.2	AC099677.3
chr1	HAVANA	gene	protein_coding	52895910	52927212	ENSG00000121310.17	ECHDC2
chr1	HAVANA	gene	processed_pseudogene	52920422	52920596	ENSG00000230953.2	AC099677.1
chr1	HAVANA	gene	processed_pseudogene	52925249	52925423	ENSG00000231866.2	AC099677.2
chr1	HAVANA	gene	protein_coding	52927276	53051698	ENSG00000116171.19	SCP2
chr1	ENSEMBL	gene	miRNA	52928674	52928772	ENSG00000264834.1	AC099677.4
chr1	ENSEMBL	gene	miRNA	52934930	52935017	ENSG00000266188.1	AC099677.6
chr1	ENSEMBL	gene	miRNA	52940314	52940413	ENSG00000265815.1	AC099677.5
chr1	HAVANA	gene	processed_pseudogene	52943536	52943930	ENSG00000237279.2	H3P2
chr1	HAVANA	gene	processed_pseudogene	52993201	52993702	ENSG00000236360.2	RRAS2P1
chr1	HAVANA	gene	processed_pseudogene	52994726	52996026	ENSG00000226147.1	TUBBP10
chr1	HAVANA	gene	protein_coding	53062052	53085501	ENSG00000174348.14	PODN
chr1	HAVANA	gene	lncRNA	53069938	53085502	ENSG00000232993.1	AL445183.1
chr1	HAVANA	gene	processed_pseudogene	53073110	53073389	ENSG00000227644.2	HIGD1AP11
chr1	HAVANA	gene	protein_coding	53087179	53142638	ENSG00000162383.13	SLC1A7
chr1	HAVANA	gene	lncRNA	53114576	53118609	ENSG00000235563.1	AL445183.2
chr1	HAVANA	gene	unprocessed_pseudogene	53180921	53186900	ENSG00000277397.1	AL606760.4
chr1	HAVANA	gene	protein_coding	53196792	53214197	ENSG00000157184.7	CPT2
chr1	HAVANA	gene	lncRNA	53209783	53213775	ENSG00000236723.2	AL606760.2
chr1	HAVANA	gene	protein_coding	53214099	53220634	ENSG00000162384.14	CZIB
chr1	HAVANA	gene	lncRNA	53220663	53224253	ENSG00000259818.1	AL606760.3
chr1	HAVANA	gene	protein_coding	53226900	53238518	ENSG00000162385.11	MAGOH
chr1	HAVANA	gene	lncRNA	53238550	53246482	ENSG00000226754.2	AL606760.1
chr1	HAVANA	gene	protein_coding	53242364	53328469	ENSG00000157193.18	LRP8
chr1	HAVANA	gene	lncRNA	53267935	53268601	ENSG00000234578.1	AL355483.3
chr1	HAVANA	gene	lncRNA	53288024	53289706	ENSG00000228838.1	AL355483.1
chr1	HAVANA	gene	lncRNA	53304536	53307462	ENSG00000232762.1	AL355483.2
chr1	HAVANA	gene	lncRNA	53328233	53336509	ENSG00000225675.2	LINC01771
chr1	HAVANA	gene	lncRNA	53344031	53365473	ENSG00000285954.1	AC119428.2
chr1	HAVANA	gene	lncRNA	53348488	53349233	ENSG00000226938.1	AC119428.1
chr1	HAVANA	gene	lncRNA	53366656	53368245	ENSG00000230138.2	LINC02812
chr1	HAVANA	gene	transcribed_processed_pseudogene	53413149	53440020	ENSG00000236253.7	SLC25A3P1
chr1	HAVANA	gene	processed_pseudogene	53441268	53441346	ENSG00000288527.1	AL365445.1
chr1	HAVANA	gene	protein_coding	53459399	53467488	ENSG00000143006.7	DMRTB1
chr1	HAVANA	gene	protein_coding	53506237	53738106	ENSG00000174332.5	GLIS1
chr1	ENSEMBL	gene	snRNA	53688749	53688812	ENSG00000239007.1	RNU7-95P
chr1	HAVANA	gene	protein_coding	53765478	53838463	ENSG00000058804.12	NDC1
chr1	ENSEMBL	gene	snoRNA	53771018	53771153	ENSG00000201003.1	AL049745.1
chr1	HAVANA	gene	processed_pseudogene	53841547	53841832	ENSG00000229687.2	AL049745.2
chr1	HAVANA	gene	protein_coding	53851719	53889798	ENSG00000058799.15	YIPF1
chr1	HAVANA	gene	protein_coding	53891239	53911086	ENSG00000211452.11	DIO1
chr1	HAVANA	gene	protein_coding	53916574	53945699	ENSG00000081870.12	HSPB11
chr1	HAVANA	gene	protein_coding	53946085	53968168	ENSG00000116212.15	LRRC42
chr1	HAVANA	gene	processed_pseudogene	53974969	53976031	ENSG00000219102.3	HNRNPA3P12
chr1	HAVANA	gene	protein_coding	54007298	54018186	ENSG00000203985.11	LDLRAD1
chr1	HAVANA	gene	protein_coding	54026681	54053504	ENSG00000116209.12	TMEM59
chr1	HAVANA	gene	TEC	54033126	54034880	ENSG00000280378.1	AL353898.3
chr1	HAVANA	gene	protein_coding	54053584	54112519	ENSG00000116205.14	TCEANC2
chr1	ENSEMBL	gene	miRNA	54054079	54054154	ENSG00000283749.1	MIR4781
chr1	HAVANA	gene	processed_pseudogene	54089856	54090093	ENSG00000225183.1	AL353898.1
chr1	ENSEMBL	gene	pseudogene	54099968	54100224	ENSG00000279049.1	AL353898.2
chr1	HAVANA	gene	protein_coding	54132686	54200073	ENSG00000256407.2	AL357673.1
chr1	HAVANA	gene	protein_coding	54132968	54153770	ENSG00000157211.11	CDCP2
chr1	HAVANA	gene	lncRNA	54137746	54142980	ENSG00000280425.2	AL357673.2
chr1	HAVANA	gene	protein_coding	54169651	54200036	ENSG00000215883.10	CYB5RL
chr1	HAVANA	gene	protein_coding	54184041	54225464	ENSG00000116221.15	MRPL37
chr1	HAVANA	gene	protein_coding	54225432	54413479	ENSG00000157216.15	SSBP3
chr1	HAVANA	gene	lncRNA	54236440	54239063	ENSG00000198711.5	SSBP3-AS1
chr1	HAVANA	gene	lncRNA	54285405	54287371	ENSG00000225632.1	AL161644.1
chr1	HAVANA	gene	lncRNA	54416256	54420860	ENSG00000232245.1	AL035415.1
chr1	HAVANA	gene	lncRNA	54514417	54517383	ENSG00000287582.1	AC099796.2
chr1	HAVANA	gene	lncRNA	54516412	54517259	ENSG00000235741.1	LINC02784
chr1	HAVANA	gene	processed_pseudogene	54524824	54524931	ENSG00000237173.1	AC099796.1
chr1	HAVANA	gene	processed_pseudogene	54536796	54537758	ENSG00000227453.1	HNRNPA1P63
chr1	HAVANA	gene	protein_coding	54542257	54639192	ENSG00000162390.18	ACOT11
chr1	HAVANA	gene	protein_coding	54609181	54623556	ENSG00000162391.12	FAM151A
chr1	HAVANA	gene	lncRNA	54621477	54628438	ENSG00000230728.1	AL590093.1
chr1	HAVANA	gene	protein_coding	54641754	54710266	ENSG00000184313.20	MROH7
chr1	HAVANA	gene	protein_coding	54641786	54742308	ENSG00000271723.5	MROH7-TTC4
chr1	HAVANA	gene	protein_coding	54715861	54742657	ENSG00000243725.7	TTC4
chr1	HAVANA	gene	protein_coding	54756898	54764523	ENSG00000162396.6	PARS2
chr1	HAVANA	gene	protein_coding	54779712	54801323	ENSG00000006555.11	TTC22
chr1	HAVANA	gene	lncRNA	54792885	54794905	ENSG00000237453.1	AC096536.1
chr1	HAVANA	gene	protein_coding	54806063	54842252	ENSG00000162398.11	LEXM
chr1	HAVANA	gene	protein_coding	54849627	54887195	ENSG00000116133.13	DHCR24
chr1	HAVANA	gene	lncRNA	54874672	54883664	ENSG00000287724.1	AC096536.3
chr1	HAVANA	gene	lncRNA	54886875	54888001	ENSG00000242396.1	AC096536.2
chr1	HAVANA	gene	lncRNA	54887563	54888850	ENSG00000233203.6	DHCR24-DT
chr1	HAVANA	gene	lncRNA	54974900	54980464	ENSG00000284601.1	AL590440.2
chr1	HAVANA	gene	protein_coding	54980628	54992288	ENSG00000143001.5	TMEM61
chr1	HAVANA	gene	lncRNA	54980950	54992274	ENSG00000233271.1	AL590440.1
chr1	HAVANA	gene	protein_coding	54998933	55017172	ENSG00000162399.9	BSND
chr1	HAVANA	gene	protein_coding	55039447	55064852	ENSG00000169174.11	PCSK9
chr1	HAVANA	gene	protein_coding	55066359	55215364	ENSG00000162402.14	USP24
chr1	HAVANA	gene	lncRNA	55217645	55324691	ENSG00000231090.2	MIR4422HG
chr1	HAVANA	gene	processed_pseudogene	55222379	55223372	ENSG00000231095.1	GYG1P3
chr1	ENSEMBL	gene	miRNA	55225641	55225723	ENSG00000265822.1	MIR4422
chr1	HAVANA	gene	lncRNA	55329288	56070513	ENSG00000234810.4	AL603840.1
chr1	HAVANA	gene	processed_pseudogene	55367466	55368774	ENSG00000231900.3	GOT2P1
chr1	HAVANA	gene	processed_pseudogene	55372710	55373316	ENSG00000232198.2	MTCO2P34
chr1	ENSEMBL	gene	misc_RNA	55376526	55376852	ENSG00000199831.1	RN7SKP291
chr1	ENSEMBL	gene	snRNA	55398514	55398620	ENSG00000252162.1	RNU6-830P
chr1	ENSEMBL	gene	misc_RNA	55484871	55484972	ENSG00000272051.1	Y_RNA
chr1	HAVANA	gene	lncRNA	55868254	55950119	ENSG00000233079.3	LINC01755
chr1	HAVANA	gene	lncRNA	55915603	55944980	ENSG00000230250.3	LINC01753
chr1	HAVANA	gene	transcribed_unprocessed_pseudogene	55938714	55939280	ENSG00000227104.3	PIGQP1
chr1	HAVANA	gene	lncRNA	56145721	56155224	ENSG00000235612.1	AL353681.1
chr1	HAVANA	gene	lncRNA	56154545	56477687	ENSG00000260971.4	AC119674.1
chr1	HAVANA	gene	protein_coding	56173433	56524495	ENSG00000284686.1	AC119674.2
chr1	HAVANA	gene	processed_pseudogene	56207567	56208456	ENSG00000229871.1	RPSAP20
chr1	HAVANA	gene	lncRNA	56414935	56417137	ENSG00000223956.3	LINC01767
chr1	HAVANA	gene	protein_coding	56494761	56645301	ENSG00000162407.9	PLPP3
chr1	HAVANA	gene	processed_pseudogene	56538452	56538911	ENSG00000236776.1	RPL21P23
chr1	HAVANA	gene	processed_pseudogene	56585612	56586242	ENSG00000224980.1	RPL23AP85
chr1	HAVANA	gene	processed_pseudogene	56619409	56619549	ENSG00000225475.1	AC099789.1
chr1	HAVANA	gene	protein_coding	56645314	56715335	ENSG00000162409.11	PRKAA2
chr1	HAVANA	gene	protein_coding	56718789	56819696	ENSG00000187889.13	FYB2
chr1	HAVANA	gene	lncRNA	56823679	56826920	ENSG00000229913.1	AL360295.1
chr1	HAVANA	gene	protein_coding	56854797	56918223	ENSG00000157131.11	C8A
chr1	HAVANA	gene	protein_coding	56929207	56966140	ENSG00000021852.13	C8B
chr1	HAVANA	gene	lncRNA	56963886	56996757	ENSG00000236341.1	AL161740.1
chr1	HAVANA	gene	protein_coding	56994778	58546734	ENSG00000173406.16	DAB1
chr1	HAVANA	gene	lncRNA	57386576	57387450	ENSG00000227935.1	AL390243.1
chr1	HAVANA	gene	processed_pseudogene	57605847	57606206	ENSG00000236888.1	RPS20P5
chr1	HAVANA	gene	lncRNA	57860532	57880905	ENSG00000226759.8	DAB1-AS1
chr1	HAVANA	gene	transcribed_unprocessed_pseudogene	58047889	58049335	ENSG00000229887.4	HNRNPA1P6
chr1	HAVANA	gene	processed_pseudogene	58056133	58056480	ENSG00000223416.3	RPS26P15
chr1	HAVANA	gene	lncRNA	58060139	58080274	ENSG00000235038.1	AL445193.2
chr1	HAVANA	gene	unprocessed_pseudogene	58084419	58084559	ENSG00000230546.1	AL445193.1
chr1	HAVANA	gene	processed_pseudogene	58228682	58229003	ENSG00000233216.1	AL357373.1
chr1	HAVANA	gene	protein_coding	58415384	58546802	ENSG00000162600.12	OMA1
chr1	HAVANA	gene	lncRNA	58546168	58563897	ENSG00000286918.1	AL035411.3
chr1	HAVANA	gene	processed_pseudogene	58552913	58553333	ENSG00000270209.1	AL035411.2
chr1	ENSEMBL	gene	misc_RNA	58565631	58565932	ENSG00000264128.2	RN7SL713P
chr1	HAVANA	gene	protein_coding	58575433	58577252	ENSG00000184292.7	TACSTD2
chr1	HAVANA	gene	processed_pseudogene	58630841	58631530	ENSG00000185839.3	AL035411.1
chr1	HAVANA	gene	protein_coding	58643440	58700077	ENSG00000162601.11	MYSM1
chr1	HAVANA	gene	lncRNA	58715609	58771295	ENSG00000283445.1	AL136985.3
chr1	HAVANA	gene	protein_coding	58776845	58784048	ENSG00000177606.8	JUN
chr1	HAVANA	gene	lncRNA	58785128	58901109	ENSG00000234807.7	LINC01135
chr1	HAVANA	gene	lncRNA	58812808	58813342	ENSG00000272226.1	AL136985.2
chr1	HAVANA	gene	lncRNA	58838448	58851254	ENSG00000231740.1	AL136985.1
chr1	HAVANA	gene	lncRNA	58882868	58931897	ENSG00000232453.7	LINC02777
chr1	HAVANA	gene	lncRNA	58933643	59240555	ENSG00000237352.4	LINC01358
chr1	HAVANA	gene	processed_pseudogene	58999676	59000494	ENSG00000228121.1	PHBP3
chr1	HAVANA	gene	lncRNA	59054397	59056049	ENSG00000241042.1	AL592431.2
chr1	HAVANA	gene	lncRNA	59055999	59078116	ENSG00000235215.2	AL592431.1
chr1	HAVANA	gene	lncRNA	59131932	59296491	ENSG00000224609.8	HSD52
chr1	HAVANA	gene	lncRNA	59289303	59289640	ENSG00000270457.1	AC093424.1
chr1	HAVANA	gene	protein_coding	59296638	59810647	ENSG00000172456.18	FGGY
chr1	ENSEMBL	gene	miRNA	59733227	59733296	ENSG00000266150.1	MIR4711
chr1	HAVANA	gene	lncRNA	59754747	59789182	ENSG00000226883.1	AL035416.1
chr1	HAVANA	gene	protein_coding	59814786	59876322	ENSG00000134709.12	HOOK1
chr1	HAVANA	gene	protein_coding	59893308	59926773	ENSG00000134716.11	CYP2J2
chr1	ENSEMBL	gene	misc_RNA	59974757	59975054	ENSG00000265535.2	RN7SL475P
chr1	HAVANA	gene	protein_coding	59987269	60073770	ENSG00000162598.13	C1orf87
chr1	HAVANA	gene	processed_pseudogene	60097415	60097976	ENSG00000229332.2	PGBD4P8
chr1	HAVANA	gene	lncRNA	60114875	60149784	ENSG00000238242.2	LINC02778
chr1	HAVANA	gene	lncRNA	60515716	60640507	ENSG00000226476.6	LINC01748
chr1	HAVANA	gene	lncRNA	60659631	60868009	ENSG00000231252.3	AC099792.1
chr1	HAVANA	gene	protein_coding	60865259	61462788	ENSG00000162599.17	NFIA
chr1	HAVANA	gene	lncRNA	60912675	61056885	ENSG00000237928.6	NFIA-AS2
chr1	HAVANA	gene	lncRNA	61248945	61253510	ENSG00000237853.6	NFIA-AS1
chr1	HAVANA	gene	lncRNA	61481087	61533271	ENSG00000284808.1	AC099791.3
chr1	HAVANA	gene	lncRNA	61588049	61589904	ENSG00000287224.1	AC099791.4
chr1	HAVANA	gene	processed_pseudogene	61654194	61654908	ENSG00000223920.2	AC099791.1
chr1	HAVANA	gene	protein_coding	61681046	61725423	ENSG00000162604.12	TM2D1
chr1	HAVANA	gene	lncRNA	61741998	61742424	ENSG00000271200.1	AC099791.2
chr1	HAVANA	gene	protein_coding	61742477	62178675	ENSG00000132849.21	PATJ
chr1	ENSEMBL	gene	snRNA	61816419	61816522	ENSG00000200575.1	RNU6-414P
chr1	ENSEMBL	gene	snRNA	61852499	61852602	ENSG00000212360.1	RNU6-1177P
chr1	HAVANA	gene	processed_pseudogene	62038842	62039111	ENSG00000236646.1	LAMTOR5P1
chr1	ENSEMBL	gene	misc_RNA	62072448	62072741	ENSG00000242860.3	RN7SL180P
chr1	ENSEMBL	gene	miRNA	62078786	62078859	ENSG00000263908.1	MIR3116-1
chr1	ENSEMBL	gene	miRNA	62078789	62078856	ENSG00000283690.1	MIR3116-2
chr1	HAVANA	gene	processed_pseudogene	62189131	62189953	ENSG00000234204.1	PIGPP2
chr1	HAVANA	gene	processed_pseudogene	62190522	62190926	ENSG00000234088.1	RPS15AP7
chr1	HAVANA	gene	protein_coding	62194849	62212328	ENSG00000240563.2	L1TD1
chr1	HAVANA	gene	processed_pseudogene	62208136	62208442	ENSG00000237227.1	AL162739.1
chr1	ENSEMBL	gene	misc_RNA	62211557	62211666	ENSG00000200174.1	Y_RNA
chr1	HAVANA	gene	protein_coding	62236165	62319434	ENSG00000132854.19	KANK4
chr1	ENSEMBL	gene	snRNA	62298149	62298256	ENSG00000201153.1	RNU6-371P
chr1	HAVANA	gene	protein_coding	62436297	62451804	ENSG00000162607.13	USP1
chr1	HAVANA	gene	protein_coding	62454298	62688386	ENSG00000116641.18	DOCK7
chr1	HAVANA	gene	processed_pseudogene	62530636	62530873	ENSG00000270549.1	AL451044.1
chr1	HAVANA	gene	protein_coding	62597520	62606313	ENSG00000132855.5	ANGPTL3
chr1	HAVANA	gene	TEC	62607766	62609584	ENSG00000278967.1	AL138847.2
chr1	HAVANA	gene	processed_pseudogene	62641122	62641667	ENSG00000213703.2	AL138847.1
chr1	HAVANA	gene	lncRNA	62688482	62710694	ENSG00000235545.1	AC103923.1
chr1	HAVANA	gene	protein_coding	62784132	62865516	ENSG00000125703.15	ATG4C
chr1	HAVANA	gene	lncRNA	62896009	62901639	ENSG00000234318.1	AC099794.1
chr1	HAVANA	gene	processed_pseudogene	62905180	62905482	ENSG00000237163.1	AC099794.2
chr1	HAVANA	gene	lncRNA	62975751	63022504	ENSG00000229537.7	LINC01739
chr1	HAVANA	gene	lncRNA	63011197	63018614	ENSG00000286455.1	AL162400.3
chr1	HAVANA	gene	lncRNA	63024207	63025658	ENSG00000227485.1	AL162400.1
chr1	HAVANA	gene	lncRNA	63078081	63079031	ENSG00000229225.1	AL162400.2
chr1	HAVANA	gene	lncRNA	63139250	63163153	ENSG00000203605.3	AC096543.1
chr1	HAVANA	gene	lncRNA	63159083	63317274	ENSG00000224209.8	LINC00466
chr1	ENSEMBL	gene	rRNA_pseudogene	63186336	63186450	ENSG00000252259.1	RNA5SP49
chr1	HAVANA	gene	lncRNA	63249920	63251771	ENSG00000228734.2	AC096543.2
chr1	HAVANA	gene	processed_pseudogene	63262113	63262707	ENSG00000223683.1	RPSAP65
chr1	HAVANA	gene	lncRNA	63320884	63324441	ENSG00000230798.5	FOXD3-AS1
chr1	HAVANA	gene	protein_coding	63322567	63325128	ENSG00000187140.6	FOXD3
chr1	ENSEMBL	gene	miRNA	63326925	63326984	ENSG00000275836.1	MIR6068
chr1	ENSEMBL	gene	misc_RNA	63338263	63338372	ENSG00000252784.1	Y_RNA
chr1	HAVANA	gene	processed_pseudogene	63359823	63361179	ENSG00000236674.1	AL049636.1
chr1	HAVANA	gene	protein_coding	63367575	63438553	ENSG00000088035.18	ALG6
chr1	HAVANA	gene	protein_coding	63440770	63593721	ENSG00000142856.17	ITGB3BP
chr1	HAVANA	gene	lncRNA	63487957	63508204	ENSG00000286429.1	BX004807.1
chr1	HAVANA	gene	protein_coding	63523372	63572693	ENSG00000203965.13	EFCAB7
chr1	ENSEMBL	gene	misc_RNA	63529613	63529898	ENSG00000264271.2	RN7SL488P
chr1	ENSEMBL	gene	snRNA	63536711	63536770	ENSG00000251720.1	RNU7-123P
chr1	HAVANA	gene	lncRNA	63547082	63550636	ENSG00000116652.6	DLEU2L
chr1	ENSEMBL	gene	misc_RNA	63548977	63549112	ENSG00000276884.1	AL109925.3
chr1	ENSEMBL	gene	misc_RNA	63549133	63549216	ENSG00000278287.1	AL109925.6
chr1	ENSEMBL	gene	misc_RNA	63549227	63549284	ENSG00000277565.1	AL109925.4
chr1	ENSEMBL	gene	misc_RNA	63549294	63549366	ENSG00000275823.1	AL109925.2
chr1	ENSEMBL	gene	misc_RNA	63549374	63549463	ENSG00000277689.1	AL109925.5
chr1	ENSEMBL	gene	misc_RNA	63549489	63549608	ENSG00000274199.1	AL109925.1
chr1	HAVANA	gene	protein_coding	63593411	63660245	ENSG00000079739.17	PGM1
chr1	ENSEMBL	gene	misc_RNA	63655743	63656047	ENSG00000244256.3	RN7SL130P
chr1	HAVANA	gene	protein_coding	63774017	64181498	ENSG00000185483.12	ROR1
chr1	HAVANA	gene	processed_pseudogene	63788721	63789304	ENSG00000177452.7	AL161742.1
chr1	HAVANA	gene	processed_pseudogene	63843196	63843685	ENSG00000228056.3	CFL1P3
chr1	ENSEMBL	gene	snRNA	64028894	64029000	ENSG00000207190.1	RNU6-809P
chr1	ENSEMBL	gene	misc_RNA	64066640	64066741	ENSG00000200508.1	Y_RNA
chr1	HAVANA	gene	lncRNA	64094379	64171342	ENSG00000223949.8	ROR1-AS1
chr1	HAVANA	gene	lncRNA	64186791	64192685	ENSG00000284928.1	AL445205.1
chr1	HAVANA	gene	protein_coding	64203627	64267368	ENSG00000177414.13	UBE2U
chr1	ENSEMBL	gene	snRNA	64384398	64384459	ENSG00000238653.1	RNU7-62P
chr1	HAVANA	gene	protein_coding	64470129	64693058	ENSG00000158966.16	CACHD1
chr1	ENSEMBL	gene	miRNA	64579847	64579923	ENSG00000264470.1	MIR4794
chr1	HAVANA	gene	protein_coding	64745095	64833232	ENSG00000162437.14	RAVER2
chr1	HAVANA	gene	protein_coding	64833229	65067754	ENSG00000162434.13	JAK1
chr1	HAVANA	gene	processed_pseudogene	64918443	64918683	ENSG00000234784.2	AL606517.2
chr1	HAVANA	gene	processed_pseudogene	64941979	64942365	ENSG00000233877.2	AL606517.1
chr1	HAVANA	gene	lncRNA	64972225	65002489	ENSG00000226891.9	LINC01359
chr1	HAVANA	gene	processed_pseudogene	64984608	64986087	ENSG00000185031.6	SLC2A3P2
chr1	HAVANA	gene	lncRNA	65003470	65004087	ENSG00000272506.1	AL357078.2
chr1	ENSEMBL	gene	snRNA	65022968	65023074	ENSG00000212257.1	RNU6-1176P
chr1	ENSEMBL	gene	miRNA	65057755	65057842	ENSG00000265996.1	MIR3671
chr1	ENSEMBL	gene	miRNA	65058434	65058508	ENSG00000199135.1	MIR101-1
chr1	HAVANA	gene	processed_pseudogene	65077413	65078131	ENSG00000235804.2	AL357078.1
chr1	HAVANA	gene	processed_pseudogene	65092392	65092614	ENSG00000234496.2	MRPS21P1
chr1	HAVANA	gene	protein_coding	65147549	65232145	ENSG00000162433.15	AK4
chr1	HAVANA	gene	processed_pseudogene	65154480	65154650	ENSG00000231622.1	RPS29P7
chr1	HAVANA	gene	protein_coding	65248219	65415871	ENSG00000116675.16	DNAJC6
chr1	HAVANA	gene	lncRNA	65279456	65306521	ENSG00000229294.1	AL139294.1
chr1	HAVANA	gene	processed_pseudogene	65298755	65298980	ENSG00000234144.1	COX6CP13
chr1	ENSEMBL	gene	snRNA	65415816	65416006	ENSG00000222624.1	RNU2-15P
chr1	HAVANA	gene	protein_coding	65420587	65436007	ENSG00000213625.9	LEPROT
chr1	HAVANA	gene	protein_coding	65420652	65641559	ENSG00000116678.20	LEPR
chr1	HAVANA	gene	lncRNA	65486406	65494188	ENSG00000237852.1	AC119800.1
chr1	HAVANA	gene	processed_pseudogene	65576129	65578380	ENSG00000224570.1	AC097063.1
chr1	HAVANA	gene	lncRNA	65703962	65714847	ENSG00000285079.1	AL513493.1
chr1	ENSEMBL	gene	misc_RNA	65761058	65761352	ENSG00000239319.3	RN7SL854P
chr1	HAVANA	gene	protein_coding	65792514	66374579	ENSG00000184588.18	PDE4B
chr1	HAVANA	gene	lncRNA	66042500	66050718	ENSG00000227466.1	PDE4B-AS1
chr1	ENSEMBL	gene	snRNA	66094461	66094546	ENSG00000223152.1	RNU4-88P
chr1	HAVANA	gene	protein_coding	66533383	66751139	ENSG00000118473.22	SGIP1
chr1	ENSEMBL	gene	miRNA	66628440	66628517	ENSG00000264720.3	MIR3117
chr1	HAVANA	gene	lncRNA	66665864	66677027	ENSG00000248458.2	AL139147.1
chr1	HAVANA	gene	protein_coding	66752459	66779047	ENSG00000152760.10	TCTEX1D1
chr1	HAVANA	gene	protein_coding	66797741	66801256	ENSG00000172410.4	INSL5
chr1	HAVANA	gene	protein_coding	66812885	66924856	ENSG00000152763.17	DNAI4
chr1	HAVANA	gene	lncRNA	66826942	66828558	ENSG00000231080.1	AL592161.1
chr1	HAVANA	gene	protein_coding	66924895	66988619	ENSG00000198160.15	MIER1
chr1	HAVANA	gene	protein_coding	66999350	67054148	ENSG00000116704.8	SLC35D1
chr1	HAVANA	gene	protein_coding	67092165	67231853	ENSG00000203963.11	C1orf141
chr1	ENSEMBL	gene	snoRNA	67102645	67102779	ENSG00000252433.1	AL133320.1
chr1	HAVANA	gene	lncRNA	67121605	67123956	ENSG00000275678.1	AL133320.2
chr1	HAVANA	gene	protein_coding	67138907	67259979	ENSG00000162594.16	IL23R
chr1	ENSEMBL	gene	snRNA	67196140	67196243	ENSG00000253074.1	RNU6-586P
chr1	ENSEMBL	gene	snRNA	67267601	67267726	ENSG00000252116.1	RNU4ATAC4P
chr1	HAVANA	gene	processed_pseudogene	67278052	67278779	ENSG00000228523.1	DNAJB6P4
chr1	HAVANA	gene	protein_coding	67307364	67398724	ENSG00000081985.13	IL12RB2
chr1	HAVANA	gene	protein_coding	67407810	67430415	ENSG00000142864.15	SERBP1
chr1	ENSEMBL	gene	snRNA	67417214	67417318	ENSG00000223263.1	RNU6-387P
chr1	HAVANA	gene	lncRNA	67522299	67532612	ENSG00000235200.3	LINC01702
chr1	ENSEMBL	gene	snRNA	67541127	67541233	ENSG00000207504.1	RNU6-1031P
chr1	HAVANA	gene	processed_pseudogene	67561073	67561446	ENSG00000238139.2	AL590559.1
chr1	ENSEMBL	gene	misc_RNA	67656831	67657129	ENSG00000242482.3	RN7SL392P
chr1	HAVANA	gene	processed_pseudogene	67660155	67661013	ENSG00000232048.2	HNRNPCP9
chr1	HAVANA	gene	protein_coding	67685201	67688334	ENSG00000116717.13	GADD45A
chr1	HAVANA	gene	protein_coding	67701475	67833467	ENSG00000172380.6	GNG12
chr1	ENSEMBL	gene	snRNA	67772593	67772653	ENSG00000238778.1	RNU7-80P
chr1	HAVANA	gene	lncRNA	67832303	68202987	ENSG00000232284.7	GNG12-AS1
chr1	HAVANA	gene	processed_pseudogene	68043330	68044233	ENSG00000235055.3	AL157407.1
chr1	HAVANA	gene	protein_coding	68045886	68051631	ENSG00000162595.7	DIRAS3
chr1	HAVANA	gene	processed_pseudogene	68049360	68049745	ENSG00000228431.1	ARL5AP3
chr1	HAVANA	gene	protein_coding	68098473	68233120	ENSG00000116729.14	WLS
chr1	HAVANA	gene	processed_pseudogene	68161761	68163090	ENSG00000234383.1	CTBP2P8
chr1	ENSEMBL	gene	miRNA	68183518	68183610	ENSG00000221203.1	MIR1262
chr1	HAVANA	gene	processed_pseudogene	68242474	68243055	ENSG00000229133.1	RPS7P4
chr1	HAVANA	gene	processed_pseudogene	68282388	68282622	ENSG00000225242.2	COX6B1P7
chr1	HAVANA	gene	processed_pseudogene	68375327	68375663	ENSG00000237622.1	ELOCP18
chr1	HAVANA	gene	processed_pseudogene	68381441	68381657	ENSG00000229440.1	AL139413.1
chr1	HAVANA	gene	protein_coding	68428822	68449954	ENSG00000116745.7	RPE65
chr1	HAVANA	gene	protein_coding	68474152	68497221	ENSG00000024526.17	DEPDC1
chr1	HAVANA	gene	lncRNA	68479129	68483539	ENSG00000233589.1	AL138789.1
chr1	HAVANA	gene	lncRNA	68496676	68538627	ENSG00000234264.1	DEPDC1-AS1
chr1	HAVANA	gene	processed_pseudogene	68514375	68514669	ENSG00000225167.1	TXNP2
chr1	HAVANA	gene	lncRNA	68633701	68640425	ENSG00000285041.1	AL035412.1
chr1	HAVANA	gene	lncRNA	68679202	68943452	ENSG00000285407.1	AL033530.1
chr1	HAVANA	gene	lncRNA	68974010	69023558	ENSG00000285473.1	AL691520.1
chr1	HAVANA	gene	lncRNA	69055838	69229607	ENSG00000223883.2	LINC01707
chr1	HAVANA	gene	lncRNA	69215835	69249477	ENSG00000235446.2	LINC02791
chr1	HAVANA	gene	lncRNA	69433255	69435409	ENSG00000229639.1	LINC01758
chr1	HAVANA	gene	lncRNA	69551848	69563715	ENSG00000287453.1	AL359894.1
chr1	HAVANA	gene	protein_coding	69567922	70151945	ENSG00000033122.21	LRRC7
chr1	HAVANA	gene	processed_pseudogene	69606855	69608301	ENSG00000270615.1	SGO1P1
chr1	HAVANA	gene	lncRNA	69706950	69710274	ENSG00000287283.1	AL117353.1
chr1	ENSEMBL	gene	misc_RNA	69879592	69879895	ENSG00000240692.3	RN7SL538P
chr1	HAVANA	gene	transcribed_processed_pseudogene	69919322	69920317	ENSG00000229359.2	PIN1P1
chr1	HAVANA	gene	lncRNA	70013982	70031222	ENSG00000237919.5	LRRC7-AS1
chr1	HAVANA	gene	protein_coding	70144805	70205579	ENSG00000066557.6	LRRC40
chr1	ENSEMBL	gene	misc_RNA	70180144	70180440	ENSG00000244389.3	RN7SL242P
chr1	HAVANA	gene	protein_coding	70205682	70253052	ENSG00000116754.13	SRSF11
chr1	HAVANA	gene	lncRNA	70218589	70221023	ENSG00000228988.1	AL353771.1
chr1	HAVANA	gene	protein_coding	70258999	70354734	ENSG00000118454.13	ANKRD13C
chr1	HAVANA	gene	lncRNA	70354805	70385339	ENSG00000197568.14	HHLA3
chr1	HAVANA	gene	lncRNA	70359562	70360437	ENSG00000226088.1	HHLA3-AS1
chr1	HAVANA	gene	protein_coding	70411218	70439851	ENSG00000116761.12	CTH
chr1	ENSEMBL	gene	misc_RNA	70430896	70431178	ENSG00000278636.1	Metazoa_SRP
chr1	HAVANA	gene	lncRNA	70445071	70445536	ENSG00000271992.1	AL354872.1
chr1	HAVANA	gene	processed_pseudogene	70530526	70531492	ENSG00000233020.1	CHORDC1P5
chr1	HAVANA	gene	processed_pseudogene	70660657	70661265	ENSG00000237033.2	CASP3P1
chr1	HAVANA	gene	lncRNA	70706441	70786468	ENSG00000229051.2	LINC01788
chr1	HAVANA	gene	lncRNA	70715933	70720289	ENSG00000226208.1	AL513285.1
chr1	HAVANA	gene	protein_coding	70852353	71047808	ENSG00000050628.20	PTGER3
chr1	HAVANA	gene	lncRNA	70947379	70951493	ENSG00000235782.1	AL031429.1
chr1	HAVANA	gene	lncRNA	71005854	71006502	ENSG00000269933.1	AL031429.2
chr1	HAVANA	gene	lncRNA	71048855	71067184	ENSG00000235079.1	ZRANB2-AS1
chr1	HAVANA	gene	protein_coding	71063291	71081289	ENSG00000132485.14	ZRANB2
chr1	ENSEMBL	gene	miRNA	71067631	71067716	ENSG00000207721.1	MIR186
chr1	HAVANA	gene	lncRNA	71081324	71489976	ENSG00000229956.11	ZRANB2-AS2
chr1	HAVANA	gene	processed_pseudogene	71367054	71367303	ENSG00000226324.1	AL358453.1
chr1	HAVANA	gene	protein_coding	71395943	72282539	ENSG00000172260.15	NEGR1
chr1	HAVANA	gene	lncRNA	71570956	71573558	ENSG00000231985.1	AL354949.1
[truncated: 65,061 more rows]
