# Supplementary material for: PRR11 promotes cell proliferation by regulating PTTG1 through interacting with E2F1 transcription factor in pan-cancer
Source: Front Mol Biosci. 2022 Aug 19;9:877320. doi: 10.3389/fmolb.2022.877320 (PMC9437250; doi:10.3389/fmolb.2022.877320)
Supplement: Supplementary file 5 [file DataSheet5.zip › Codes and Datasets/Datasets/protein_coding_gene_list.txt]

ENSG00000186092.4
ENSG00000279928.1
ENSG00000279457.2
ENSG00000278566.1
ENSG00000273547.1
ENSG00000187634.9
ENSG00000188976.9
ENSG00000187961.12
ENSG00000187583.9
ENSG00000187642.8
ENSG00000188290.9
ENSG00000187608.7
ENSG00000188157.12
ENSG00000237330.2
ENSG00000131591.16
ENSG00000162571.12
ENSG00000186891.12
ENSG00000186827.9
ENSG00000078808.15
ENSG00000176022.4
ENSG00000184163.3
ENSG00000160087.19
ENSG00000162572.18
ENSG00000131584.17
ENSG00000169972.10
ENSG00000127054.17
ENSG00000224051.5
ENSG00000169962.4
ENSG00000107404.16
ENSG00000162576.15
ENSG00000175756.12
ENSG00000221978.10
ENSG00000242485.4
ENSG00000235098.7
ENSG00000205116.3
ENSG00000179403.11
ENSG00000215915.8
ENSG00000160072.18
ENSG00000197785.12
ENSG00000205090.7
ENSG00000160075.11
ENSG00000279244.1
ENSG00000228594.3
ENSG00000197530.11
ENSG00000189409.11
ENSG00000248333.6
ENSG00000189339.10
ENSG00000008128.21
ENSG00000215790.5
ENSG00000008130.14
ENSG00000078369.16
ENSG00000169885.8
ENSG00000178821.11
ENSG00000142609.16
ENSG00000187730.7
ENSG00000067606.14
ENSG00000162585.15
ENSG00000157933.9
ENSG00000116151.12
ENSG00000157916.17
ENSG00000157911.8
ENSG00000149527.16
ENSG00000157881.12
ENSG00000197921.5
ENSG00000157873.16
ENSG00000157870.13
ENSG00000142606.14
ENSG00000215912.10
ENSG00000169717.6
ENSG00000142611.15
ENSG00000130762.13
ENSG00000162591.14
ENSG00000158109.13
ENSG00000116213.14
ENSG00000078900.13
ENSG00000162592.7
ENSG00000235169.6
ENSG00000130764.8
ENSG00000116198.11
ENSG00000169598.14
ENSG00000198912.9
ENSG00000196581.9
ENSG00000131697.16
ENSG00000069424.13
ENSG00000116254.16
ENSG00000116251.8
ENSG00000158286.11
ENSG00000116237.14
ENSG00000173673.7
ENSG00000158292.6
ENSG00000097021.18
ENSG00000069812.10
ENSG00000187017.13
ENSG00000215788.8
ENSG00000171680.19
ENSG00000162408.10
ENSG00000173662.18
ENSG00000204859.10
ENSG00000162413.15
ENSG00000116273.5
ENSG00000041988.14
ENSG00000007923.14
ENSG00000171735.17
ENSG00000049245.11
ENSG00000049246.13
ENSG00000049247.12
ENSG00000049249.7
ENSG00000116288.11
ENSG00000116285.11
ENSG00000162426.13
ENSG00000142599.16
ENSG00000074800.12
ENSG00000131686.13
ENSG00000197241.3
ENSG00000142583.16
ENSG00000180758.11
ENSG00000049239.11
ENSG00000171621.12
ENSG00000171612.6
ENSG00000188807.11
ENSG00000171608.14
ENSG00000171603.15
ENSG00000280113.1
ENSG00000178585.13
ENSG00000162441.10
ENSG00000173614.12
ENSG00000162444.11
ENSG00000130939.17
ENSG00000054523.15
ENSG00000142657.19
ENSG00000251503.6
ENSG00000175279.20
ENSG00000241563.3
ENSG00000160049.10
ENSG00000142655.11
ENSG00000130940.13
ENSG00000175262.13
ENSG00000120948.14
ENSG00000277726.3
ENSG00000009724.15
ENSG00000116649.8
ENSG00000171824.12
ENSG00000198793.11
ENSG00000171819.4
ENSG00000120942.12
ENSG00000204624.7
ENSG00000116661.9
ENSG00000132879.12
ENSG00000116663.9
ENSG00000116670.13
ENSG00000162490.6
ENSG00000177674.14
ENSG00000215910.6
ENSG00000177000.9
ENSG00000011021.20
ENSG00000175206.9
ENSG00000120937.8
ENSG00000116685.14
ENSG00000083444.15
ENSG00000116688.15
ENSG00000116691.9
ENSG00000120949.13
ENSG00000028137.15
ENSG00000048707.12
ENSG00000162496.7
ENSG00000204518.2
ENSG00000188984.10
ENSG00000157330.8
ENSG00000116726.4
ENSG00000116721.9
ENSG00000239810.3
ENSG00000279195.1
ENSG00000179172.8
ENSG00000120952.4
ENSG00000243073.3
ENSG00000187545.5
ENSG00000204510.4
ENSG00000232423.4
ENSG00000274764.3
ENSG00000280267.2
ENSG00000229571.5
ENSG00000277058.2
ENSG00000275774.2
ENSG00000179412.10
ENSG00000204505.4
ENSG00000279804.1
ENSG00000270601.3
ENSG00000182330.9
ENSG00000204501.5
ENSG00000204481.7
ENSG00000204480.7
ENSG00000204479.4
ENSG00000204478.8
ENSG00000162494.5
ENSG00000162493.15
ENSG00000116731.21
ENSG00000189337.14
ENSG00000171729.12
ENSG00000204464.6
ENSG00000142621.18
ENSG00000142634.11
ENSG00000162438.10
ENSG00000142615.7
ENSG00000215704.8
ENSG00000132906.16
ENSG00000116138.11
ENSG00000116771.5
ENSG00000197312.10
ENSG00000215695.1
ENSG00000116786.10
ENSG00000162461.7
ENSG00000162460.6
ENSG00000162458.11
ENSG00000233954.6
ENSG00000065526.9
ENSG00000116809.10
ENSG00000183888.4
ENSG00000173641.16
ENSG00000186510.10
ENSG00000184908.16
ENSG00000185519.8
ENSG00000142627.12
ENSG00000142632.15
ENSG00000132881.10
ENSG00000037637.9
ENSG00000055070.15
ENSG00000187144.10
ENSG00000157191.18
ENSG00000268991.2
ENSG00000219481.9
ENSG00000237847.2
ENSG00000279132.1
ENSG00000058453.15
ENSG00000117122.12
ENSG00000159363.16
ENSG00000117118.8
ENSG00000117115.11
ENSG00000142623.9
ENSG00000142619.4
ENSG00000159339.12
ENSG00000280226.1
ENSG00000276747.1
ENSG00000179051.12
ENSG00000074964.15
ENSG00000117148.7
ENSG00000117154.10
ENSG00000179023.8
ENSG00000009709.10
ENSG00000179002.5
ENSG00000255275.3
ENSG00000159423.15
ENSG00000169991.9
ENSG00000127481.13
ENSG00000127463.12
ENSG00000053372.4
ENSG00000162482.4
ENSG00000053371.11
ENSG00000040487.11
ENSG00000077549.16
ENSG00000173436.12
ENSG00000270136.4
ENSG00000158747.12
ENSG00000158748.3
ENSG00000162542.12
ENSG00000178828.6
ENSG00000169914.5
ENSG00000188784.4
ENSG00000188257.9
ENSG00000127472.9
ENSG00000117215.13
ENSG00000158786.4
ENSG00000187980.6
ENSG00000162543.5
ENSG00000158816.14
ENSG00000162545.5
ENSG00000090432.6
ENSG00000183114.7
ENSG00000158825.5
ENSG00000158828.5
ENSG00000244038.8
ENSG00000117245.11
ENSG00000189410.10
ENSG00000127483.16
ENSG00000075151.18
ENSG00000117298.13
ENSG00000142794.17
ENSG00000162551.12
ENSG00000076864.18
ENSG00000090686.14
ENSG00000187942.10
ENSG00000142798.15
ENSG00000219073.6
ENSG00000142789.18
ENSG00000070831.14
ENSG00000162552.13
ENSG00000184677.15
ENSG00000070886.9
ENSG00000173372.15
ENSG00000159189.10
ENSG00000173369.14
ENSG00000133216.15
ENSG00000215906.7
ENSG00000227868.5
ENSG00000004487.14
ENSG00000169641.12
ENSG00000179546.4
ENSG00000125944.17
ENSG00000125945.13
ENSG00000204219.8
ENSG00000088280.17
ENSG00000007968.6
ENSG00000117318.8
ENSG00000197880.7
ENSG00000142676.11
ENSG00000011007.11
ENSG00000057757.8
ENSG00000011009.9
ENSG00000117308.13
ENSG00000117305.13
ENSG00000179163.11
ENSG00000188822.7
ENSG00000189266.10
ENSG00000188529.13
ENSG00000142661.17
ENSG00000142677.3
ENSG00000185436.10
ENSG00000158055.14
ENSG00000001460.16
ENSG00000001461.15
ENSG00000117602.10
ENSG00000184454.6
ENSG00000133226.15
ENSG00000169504.13
ENSG00000020633.17
ENSG00000117614.8
ENSG00000117616.16
ENSG00000187010.17
ENSG00000183726.9
ENSG00000188672.15
ENSG00000204178.8
ENSG00000157978.10
ENSG00000117643.13
ENSG00000162430.15
ENSG00000255054.3
ENSG00000117640.16
ENSG00000127423.9
ENSG00000182749.5
ENSG00000117632.19
ENSG00000158006.12
ENSG00000158008.8
ENSG00000158014.13
ENSG00000158022.6
ENSG00000175087.8
ENSG00000197245.4
ENSG00000142684.7
ENSG00000142675.16
ENSG00000188782.6
ENSG00000130695.12
ENSG00000142669.12
ENSG00000158062.19
ENSG00000169442.7
ENSG00000176092.12
ENSG00000176083.16
ENSG00000131914.9
ENSG00000117682.15
ENSG00000198830.9
ENSG00000117676.12
ENSG00000117713.16
ENSG00000060642.9
ENSG00000204160.10
ENSG00000175793.11
ENSG00000142751.13
ENSG00000198746.11
ENSG00000090273.12
ENSG00000131910.4
ENSG00000175707.8
ENSG00000253368.3
ENSG00000158246.7
ENSG00000280403.1
ENSG00000090020.9
ENSG00000142784.14
ENSG00000186501.13
ENSG00000142765.16
ENSG00000142733.13
ENSG00000142748.11
ENSG00000174950.9
ENSG00000181773.6
ENSG00000158195.9
ENSG00000126705.12
ENSG00000000938.11
ENSG00000126709.13
ENSG00000009780.14
ENSG00000117758.12
ENSG00000117751.16
ENSG00000278868.1
ENSG00000130775.14
ENSG00000117748.8
ENSG00000130768.13
ENSG00000158156.7
ENSG00000158161.14
ENSG00000169403.10
ENSG00000126698.9
ENSG00000130770.16
ENSG00000130766.4
ENSG00000130772.12
ENSG00000204138.11
ENSG00000180198.14
ENSG00000180098.8
ENSG00000120656.10
ENSG00000188060.6
ENSG00000162419.11
ENSG00000198492.13
ENSG00000116329.9
ENSG00000159023.17
ENSG00000253304.1
ENSG00000116350.14
ENSG00000116353.14
ENSG00000060656.18
ENSG00000162510.5
ENSG00000162511.7
ENSG00000162512.14
ENSG00000134644.14
ENSG00000084628.8
ENSG00000060688.11
ENSG00000121766.13
ENSG00000121769.6
ENSG00000168528.10
ENSG00000279468.1
ENSG00000142910.14
ENSG00000121764.10
ENSG00000162517.11
ENSG00000084636.16
ENSG00000121753.11
ENSG00000134668.11
ENSG00000184007.16
ENSG00000121774.16
ENSG00000121775.16
ENSG00000025800.12
ENSG00000084652.14
ENSG00000160050.13
ENSG00000160051.10
ENSG00000222046.2
ENSG00000160055.18
ENSG00000084623.10
ENSG00000183615.5
ENSG00000182866.15
ENSG00000116478.10
ENSG00000175130.6
ENSG00000162526.6
ENSG00000225828.1
ENSG00000160058.17
ENSG00000254553.1
ENSG00000273274.1
ENSG00000160062.13
ENSG00000176261.14
ENSG00000162521.17
ENSG00000162520.13
ENSG00000162522.9
ENSG00000134684.9
ENSG00000116497.16
ENSG00000160097.14
ENSG00000121905.8
ENSG00000121900.17
ENSG00000116514.15
ENSG00000278966.1
ENSG00000004455.15
ENSG00000142920.15
ENSG00000116525.12
ENSG00000160094.13
ENSG00000184389.9
ENSG00000134686.15
ENSG00000121903.13
ENSG00000121904.16
ENSG00000176256.9
ENSG00000142698.13
ENSG00000163866.8
ENSG00000189280.3
ENSG00000189433.5
ENSG00000188910.7
ENSG00000187513.8
ENSG00000116544.10
ENSG00000271741.1
ENSG00000243749.1
ENSG00000163867.15
ENSG00000197056.8
ENSG00000116560.9
ENSG00000146463.10
ENSG00000142687.16
ENSG00000020129.14
ENSG00000116819.6
ENSG00000126067.10
ENSG00000142686.7
ENSG00000092853.12
ENSG00000134698.10
ENSG00000092847.9
ENSG00000126070.17
ENSG00000092850.10
ENSG00000116863.10
ENSG00000171812.9
ENSG00000054116.10
ENSG00000116871.14
ENSG00000054118.12
ENSG00000214193.8
ENSG00000142694.6
ENSG00000196182.9
ENSG00000181817.5
ENSG00000116885.17
ENSG00000116898.10
ENSG00000119535.16
ENSG00000163873.8
ENSG00000163874.8
ENSG00000163875.14
ENSG00000163877.9
ENSG00000163879.10
ENSG00000134697.11
ENSG00000169218.12
ENSG00000116922.13
ENSG00000134690.9
ENSG00000183317.15
ENSG00000185090.13
ENSG00000196449.3
ENSG00000197982.13
ENSG00000188786.9
ENSG00000204084.11
ENSG00000183431.10
ENSG00000183386.8
ENSG00000183520.10
ENSG00000185668.6
ENSG00000116954.7
ENSG00000214114.7
ENSG00000274944.3
ENSG00000131233.9
ENSG00000158315.9
ENSG00000174574.14
ENSG00000168653.9
ENSG00000127603.22
ENSG00000183682.7
ENSG00000090621.12
ENSG00000163909.7
ENSG00000116981.3
ENSG00000116983.11
ENSG00000084072.15
ENSG00000116985.9
ENSG00000198754.5
ENSG00000043514.14
ENSG00000116990.10
ENSG00000168389.16
ENSG00000131236.15
ENSG00000131238.15
ENSG00000117000.8
ENSG00000188800.5
ENSG00000084073.7
ENSG00000049089.12
ENSG00000084070.10
ENSG00000187801.13
ENSG00000187815.8
ENSG00000164002.10
ENSG00000117010.14
ENSG00000117016.8
ENSG00000066136.18
ENSG00000117013.13
ENSG00000179862.6
ENSG00000171793.12
ENSG00000171790.14
ENSG00000010803.15
ENSG00000204060.5
ENSG00000127129.8
ENSG00000127124.12
ENSG00000044012.3
ENSG00000197273.3
ENSG00000198815.7
ENSG00000177181.13
ENSG00000066185.11
ENSG00000127125.8
ENSG00000186409.13
ENSG00000171960.9
ENSG00000065978.16
ENSG00000164007.9
ENSG00000117385.14
ENSG00000164008.12
ENSG00000177868.10
ENSG00000164010.12
ENSG00000164011.16
ENSG00000117394.18
ENSG00000186973.9
ENSG00000117395.9
ENSG00000243710.6
ENSG00000179178.9
ENSG00000253313.4
ENSG00000066056.12
ENSG00000117400.13
ENSG00000117399.12
ENSG00000066322.11
ENSG00000159479.15
ENSG00000198198.12
ENSG00000178922.15
ENSG00000142949.15
ENSG00000066135.11
ENSG00000126091.18
ENSG00000117407.15
ENSG00000117408.9
ENSG00000132768.12
ENSG00000117410.12
ENSG00000117411.15
ENSG00000159214.11
ENSG00000196517.10
ENSG00000171872.4
ENSG00000178028.12
ENSG00000117419.13
ENSG00000187147.16
ENSG00000126106.12
ENSG00000198520.9
ENSG00000142945.11
ENSG00000142937.10
ENSG00000142959.4
ENSG00000173846.11
ENSG00000188396.3
ENSG00000222009.7
ENSG00000117425.12
ENSG00000070785.15
ENSG00000126107.13
ENSG00000126088.11
ENSG00000162415.6
ENSG00000186603.5
ENSG00000132781.16
ENSG00000132773.10
ENSG00000070759.15
ENSG00000280670.1
ENSG00000132763.13
ENSG00000117450.12
ENSG00000117448.12
ENSG00000132780.15
ENSG00000159588.13
ENSG00000159592.9
ENSG00000159596.6
ENSG00000197429.9
ENSG00000086015.19
ENSG00000117461.13
ENSG00000278139.1
ENSG00000117472.8
ENSG00000250719.1
ENSG00000085998.12
ENSG00000171357.5
ENSG00000085999.10
ENSG00000132128.15
ENSG00000173660.10
ENSG00000117481.9
ENSG00000117480.14
ENSG00000197587.9
ENSG00000162456.8
ENSG00000079277.18
ENSG00000142961.13
ENSG00000123472.11
ENSG00000186118.8
ENSG00000159658.9
ENSG00000142973.11
ENSG00000187048.11
ENSG00000186377.7
ENSG00000186160.4
ENSG00000162365.10
ENSG00000162366.6
ENSG00000162367.10
ENSG00000123473.14
ENSG00000162368.12
ENSG00000186790.5
ENSG00000186564.5
ENSG00000269113.3
ENSG00000279096.1
ENSG00000117834.11
ENSG00000279214.1
ENSG00000132122.10
ENSG00000186094.15
ENSG00000162373.11
ENSG00000162374.15
ENSG00000142700.10
ENSG00000185104.18
ENSG00000123080.9
ENSG00000204006.7
ENSG00000123091.4
ENSG00000085831.14
ENSG00000085832.15
ENSG00000117859.17
ENSG00000078618.18
ENSG00000169213.6
ENSG00000117862.10
ENSG00000198841.3
ENSG00000134717.16
ENSG00000157077.13
ENSG00000154222.13
ENSG00000085840.11
ENSG00000134748.12
ENSG00000134744.12
ENSG00000116157.5
ENSG00000182183.13
ENSG00000162377.5
ENSG00000162378.11
ENSG00000203995.8
ENSG00000121310.15
ENSG00000116171.15
ENSG00000279054.1
ENSG00000174348.12
ENSG00000162383.10
ENSG00000157184.5
ENSG00000162384.12
ENSG00000162385.9
ENSG00000157193.13
ENSG00000143006.7
ENSG00000174332.4
ENSG00000058804.11
ENSG00000058799.12
ENSG00000211452.9
ENSG00000081870.10
ENSG00000116212.13
ENSG00000203985.9
ENSG00000116209.10
ENSG00000116205.9
ENSG00000157211.10
ENSG00000256407.1
ENSG00000215883.8
ENSG00000116221.14
ENSG00000157216.14
ENSG00000162390.16
ENSG00000162391.10
ENSG00000184313.18
ENSG00000271723.4
ENSG00000243725.5
ENSG00000162396.5
ENSG00000006555.9
ENSG00000162398.10
ENSG00000116133.10
ENSG00000143001.4
ENSG00000162399.6
ENSG00000169174.10
ENSG00000162402.11
ENSG00000162407.8
ENSG00000162409.9
ENSG00000187889.11
ENSG00000157131.10
ENSG00000021852.11
ENSG00000173406.14
ENSG00000162600.10
ENSG00000184292.6
ENSG00000162601.8
ENSG00000177606.6
ENSG00000172456.15
ENSG00000134709.9
ENSG00000134716.8
ENSG00000162598.12
ENSG00000162599.14
ENSG00000162604.11
ENSG00000132849.17
ENSG00000240563.1
ENSG00000132854.17
ENSG00000162607.11
ENSG00000116641.14
ENSG00000132855.4
ENSG00000125703.13
ENSG00000187140.5
ENSG00000088035.14
ENSG00000142856.15
ENSG00000203965.11
ENSG00000079739.14
ENSG00000185483.10
ENSG00000177414.12
ENSG00000158966.12
ENSG00000162437.13
ENSG00000162434.10
ENSG00000162433.13
ENSG00000116675.14
ENSG00000213625.7
ENSG00000116678.17
ENSG00000184588.16
ENSG00000118473.20
ENSG00000152760.8
ENSG00000172410.4
ENSG00000152763.15
ENSG00000198160.13
ENSG00000116704.7
ENSG00000203963.10
ENSG00000162594.13
ENSG00000081985.9
ENSG00000281152.1
ENSG00000142864.13
ENSG00000116717.10
ENSG00000172380.5
ENSG00000162595.4
ENSG00000116729.12
ENSG00000116745.6
ENSG00000024526.15
ENSG00000033122.17
ENSG00000066557.5
ENSG00000116754.12
ENSG00000118454.11
ENSG00000197568.12
ENSG00000279230.1
ENSG00000116761.10
ENSG00000050628.19
ENSG00000132485.11
ENSG00000172260.12
ENSG00000162620.14
ENSG00000254685.5
ENSG00000259030.5
ENSG00000116783.13
ENSG00000162621.6
ENSG00000178965.12
ENSG00000116791.12
ENSG00000162623.14
ENSG00000162624.13
ENSG00000137968.15
ENSG00000117054.12
ENSG00000137955.14
ENSG00000057468.6
ENSG00000154007.6
ENSG00000184005.10
ENSG00000117069.13
ENSG00000142892.13
ENSG00000154027.17
ENSG00000036549.11
ENSG00000077254.13
ENSG00000180488.13
ENSG00000162614.17
ENSG00000162613.15
ENSG00000162616.8
ENSG00000137960.5
ENSG00000122420.8
ENSG00000137959.14
ENSG00000137965.9
ENSG00000162618.11
ENSG00000117114.18
ENSG00000137941.15
ENSG00000142875.18
ENSG00000203943.7
ENSG00000137976.7
ENSG00000117133.9
ENSG00000174021.9
ENSG00000117151.11
ENSG00000117155.15
ENSG00000171517.5
ENSG00000153898.11
ENSG00000162643.11
ENSG00000055732.11
ENSG00000097096.8
ENSG00000162642.12
ENSG00000142867.11
ENSG00000153904.17
ENSG00000142871.14
ENSG00000117174.9
ENSG00000171502.13
ENSG00000122417.14
ENSG00000137975.7
ENSG00000016490.14
ENSG00000016602.9
ENSG00000097033.13
ENSG00000183291.14
ENSG00000153936.15
ENSG00000267561.2
ENSG00000143013.11
ENSG00000065243.17
ENSG00000137947.10
ENSG00000137944.15
ENSG00000213516.8
ENSG00000117226.10
ENSG00000117228.9
ENSG00000162645.11
ENSG00000213512.1
ENSG00000162654.8
ENSG00000154451.13
ENSG00000183347.14
ENSG00000197147.11
ENSG00000171488.13
ENSG00000271949.1
ENSG00000171492.13
ENSG00000162664.15
ENSG00000143032.7
ENSG00000122482.19
ENSG00000162669.14
ENSG00000097046.11
ENSG00000069702.9
ENSG00000137948.17
ENSG00000172031.6
ENSG00000230667.5
ENSG00000189195.8
ENSG00000069712.10
ENSG00000203910.7
ENSG00000174842.15
ENSG00000122484.8
ENSG00000162676.10
ENSG00000067208.13
ENSG00000122406.11
ENSG00000154511.10
ENSG00000143033.16
ENSG00000117500.11
ENSG00000122483.16
ENSG00000117505.11
ENSG00000137942.15
ENSG00000137936.15
ENSG00000067334.12
ENSG00000023909.8
ENSG00000198691.10
ENSG00000137962.11
ENSG00000117528.10
ENSG00000117525.12
ENSG00000143036.15
ENSG00000117519.14
ENSG00000172339.9
ENSG00000152078.8
ENSG00000271092.4
ENSG00000122481.15
ENSG00000117569.17
ENSG00000188641.11
ENSG00000162627.15
ENSG00000117598.10
ENSG00000117600.11
ENSG00000099260.9
ENSG00000156869.11
ENSG00000162688.14
ENSG00000117620.11
ENSG00000156875.12
ENSG00000156876.9
ENSG00000122435.8
ENSG00000122477.11
ENSG00000137992.13
ENSG00000137996.11
ENSG00000079335.16
ENSG00000181656.6
ENSG00000162692.9
ENSG00000162694.12
ENSG00000162695.10
ENSG00000117543.18
ENSG00000170989.8
ENSG00000118733.15
ENSG00000060718.17
ENSG00000185946.14
ENSG00000240038.5
ENSG00000243480.6
ENSG00000237763.8
ENSG00000174876.15
ENSG00000187733.6
ENSG00000198890.7
ENSG00000162631.17
ENSG00000134215.14
ENSG00000085491.14
ENSG00000196427.12
ENSG00000186086.15
ENSG00000162636.14
ENSG00000162639.14
ENSG00000134186.10
ENSG00000143107.7
ENSG00000116266.9
ENSG00000162641.17
ENSG00000274068.1
ENSG00000121957.11
ENSG00000121940.14
ENSG00000085433.14
ENSG00000197780.8
ENSG00000215717.5
ENSG00000179902.11
ENSG00000116299.15
ENSG00000031698.11
ENSG00000143126.7
ENSG00000134222.15
ENSG00000221986.5
ENSG00000134243.10
ENSG00000143106.11
ENSG00000143028.8
ENSG00000162650.14
ENSG00000174151.13
ENSG00000181754.6
ENSG00000156097.11
ENSG00000065135.8
ENSG00000134183.10
ENSG00000116337.14
ENSG00000168765.14
ENSG00000213366.11
ENSG00000134184.11
ENSG00000134201.9
ENSG00000134202.9
ENSG00000198758.9
ENSG00000184371.12
ENSG00000168710.16
ENSG00000143093.13
ENSG00000156150.6
ENSG00000186150.4
ENSG00000197106.6
ENSG00000116396.12
ENSG00000162775.13
ENSG00000168679.16
ENSG00000134248.12
ENSG00000143125.5
ENSG00000143105.6
ENSG00000177301.12
ENSG00000177272.8
ENSG00000143119.11
ENSG00000121931.14
ENSG00000156171.13
ENSG00000134255.12
ENSG00000162777.15
ENSG00000064886.12
ENSG00000134216.17
ENSG00000173947.12
ENSG00000085465.12
ENSG00000116455.12
ENSG00000116459.9
ENSG00000143110.10
ENSG00000121933.16
ENSG00000116473.13
ENSG00000197852.9
ENSG00000064703.10
ENSG00000171385.8
ENSG00000143079.13
ENSG00000134245.16
ENSG00000007341.17
ENSG00000116489.11
ENSG00000155363.17
ENSG00000155366.15
ENSG00000271810.4
ENSG00000155367.14
ENSG00000184599.12
ENSG00000155380.10
ENSG00000198799.10
ENSG00000081026.17
ENSG00000116793.14
ENSG00000081019.12
ENSG00000134242.14
ENSG00000188761.10
ENSG00000134262.11
ENSG00000118655.4
ENSG00000163349.20
ENSG00000116774.10
ENSG00000134207.13
ENSG00000197323.9
ENSG00000116752.5
ENSG00000175984.13
ENSG00000116748.18
ENSG00000213281.4
ENSG00000009307.14
ENSG00000052723.10
ENSG00000198765.10
ENSG00000134200.3
ENSG00000134198.8
ENSG00000134259.3
ENSG00000173218.13
ENSG00000118729.11
ENSG00000177551.5
ENSG00000163393.11
ENSG00000173212.4
ENSG00000163399.14
ENSG00000116815.14
ENSG00000143061.16
ENSG00000203864.2
ENSG00000116824.4
ENSG00000134247.9
ENSG00000134256.11
ENSG00000116830.10
ENSG00000134253.8
ENSG00000134258.15
ENSG00000198162.11
ENSG00000183508.4
ENSG00000196505.9
ENSG00000065183.14
ENSG00000155761.12
ENSG00000092607.12
ENSG00000116874.10
ENSG00000116882.13
ENSG00000203859.8
ENSG00000203857.8
ENSG00000143067.4
ENSG00000092621.10
ENSG00000134240.10
ENSG00000134193.13
ENSG00000134249.6
ENSG00000134250.16
ENSG00000265808.3
ENSG00000278882.1
ENSG00000273136.4
ENSG00000263353.3
ENSG00000281741.1
ENSG00000198019.11
ENSG00000188610.11
ENSG00000171943.10
ENSG00000203818.6
ENSG00000263513.4
ENSG00000271567.1
ENSG00000266338.5
ENSG00000279782.1
ENSG00000196369.9
ENSG00000215784.5
ENSG00000281571.1
ENSG00000256374.2
ENSG00000162825.15
ENSG00000117262.17
ENSG00000174827.12
ENSG00000117281.14
ENSG00000265491.4
ENSG00000186141.7
ENSG00000186364.10
ENSG00000131788.14
ENSG00000198483.11
ENSG00000143127.11
ENSG00000131779.9
ENSG00000265241.5
ENSG00000280778.1
ENSG00000271601.3
ENSG00000272031.2
ENSG00000121851.11
ENSG00000265972.4
ENSG00000168509.16
ENSG00000271425.5
ENSG00000213240.8
ENSG00000264343.4
ENSG00000270339.2
ENSG00000268043.6
ENSG00000131791.7
ENSG00000131781.11
ENSG00000131778.16
ENSG00000116128.8
ENSG00000162836.10
ENSG00000265107.2
ENSG00000121634.5
ENSG00000188092.13
ENSG00000263956.4
ENSG00000280649.1
ENSG00000236334.2
ENSG00000270629.4
ENSG00000178104.18
ENSG00000269713.6
ENSG00000271383.5
ENSG00000263464.2
ENSG00000272058.2
ENSG00000150337.12
ENSG00000203814.6
ENSG00000183598.3
ENSG00000270882.2
ENSG00000203811.1
ENSG00000203812.2
ENSG00000184678.9
ENSG00000272196.2
ENSG00000203852.3
ENSG00000270276.2
ENSG00000184260.5
ENSG00000184270.4
ENSG00000178096.8
ENSG00000159164.8
ENSG00000143368.9
ENSG00000014914.18
ENSG00000264522.4
ENSG00000136631.11
ENSG00000023902.12
ENSG00000143401.13
ENSG00000118298.9
ENSG00000117362.11
ENSG00000118292.7
ENSG00000159208.14
ENSG00000266472.4
ENSG00000278939.1
ENSG00000117360.11
ENSG00000163125.14
ENSG00000143374.13
ENSG00000143369.13
ENSG00000143382.12
ENSG00000143384.11
ENSG00000143420.16
ENSG00000143457.9
ENSG00000143452.14
ENSG00000163131.9
ENSG00000143387.11
ENSG00000143437.19
ENSG00000143379.11
ENSG00000143418.18
ENSG00000143412.8
ENSG00000143409.14
ENSG00000143363.14
ENSG00000163141.17
ENSG00000143443.9
ENSG00000197622.11
ENSG00000213190.3
ENSG00000143458.10
ENSG00000143434.14
ENSG00000163154.5
ENSG00000163156.10
ENSG00000163155.10
ENSG00000163157.13
ENSG00000163159.10
ENSG00000143398.18
ENSG00000159352.14
ENSG00000143373.16
ENSG00000143393.15
ENSG00000143390.16
ENSG00000143416.19
ENSG00000159377.9
ENSG00000143442.20
ENSG00000143375.13
ENSG00000143367.14
ENSG00000143376.11
ENSG00000159409.13
ENSG00000178796.11
ENSG00000143436.9
ENSG00000143450.13
ENSG00000182134.14
ENSG00000213171.2
ENSG00000143365.15
ENSG00000225556.1
ENSG00000196407.10
ENSG00000159445.11
ENSG00000197747.7
ENSG00000163191.5
ENSG00000182898.3
ENSG00000159450.11
ENSG00000215853.3
ENSG00000197915.5
ENSG00000143631.10
ENSG00000143520.6
ENSG00000143536.7
ENSG00000186207.4
ENSG00000244057.3
ENSG00000279850.1
ENSG00000169509.5
ENSG00000185966.3
ENSG00000163202.4
ENSG00000187238.5
ENSG00000185962.1
ENSG00000187223.3
ENSG00000187180.3
ENSG00000159455.8
ENSG00000187173.3
ENSG00000187170.4
ENSG00000198854.5
ENSG00000196734.7
ENSG00000203786.6
ENSG00000240386.3
ENSG00000186226.8
ENSG00000172155.9
ENSG00000197084.5
ENSG00000186844.5
ENSG00000235942.2
ENSG00000163206.5
ENSG00000163207.6
ENSG00000184148.3
ENSG00000169474.4
ENSG00000163209.13
ENSG00000169469.8
ENSG00000163216.6
ENSG00000241794.1
ENSG00000196805.7
ENSG00000203785.7
ENSG00000244094.1
ENSG00000159516.8
ENSG00000203784.2
ENSG00000203783.4
ENSG00000203782.5
ENSG00000159527.3
ENSG00000163218.13
ENSG00000163220.10
ENSG00000163221.8
ENSG00000143546.8
ENSG00000184330.10
ENSG00000197364.6
ENSG00000143556.7
ENSG00000197956.8
ENSG00000196420.6
ENSG00000196154.10
ENSG00000188015.8
ENSG00000196754.9
ENSG00000188643.9
ENSG00000189334.7
ENSG00000189171.12
ENSG00000160678.10
ENSG00000160679.11
ENSG00000143553.9
ENSG00000143621.15
ENSG00000169418.9
ENSG00000143624.12
ENSG00000279767.1
ENSG00000143554.12
ENSG00000143614.7
ENSG00000198837.8
ENSG00000160741.15
ENSG00000143570.16
ENSG00000143578.14
ENSG00000143543.13
ENSG00000143545.7
ENSG00000177954.10
ENSG00000143552.8
ENSG00000143549.18
ENSG00000163263.6
ENSG00000143612.17
ENSG00000143569.17
ENSG00000143575.13
ENSG00000143595.11
ENSG00000143515.15
ENSG00000160712.11
ENSG00000169291.8
ENSG00000163239.11
ENSG00000160714.8
ENSG00000160716.4
ENSG00000160710.14
ENSG00000143603.17
ENSG00000163344.5
ENSG00000163346.15
ENSG00000163348.3
ENSG00000160691.17
ENSG00000173207.11
ENSG00000160688.17
ENSG00000163352.5
ENSG00000160685.12
ENSG00000163354.13
ENSG00000163357.9
ENSG00000143537.12
ENSG00000243364.6
ENSG00000251246.1
ENSG00000143590.12
ENSG00000169242.10
ENSG00000169241.16
ENSG00000179085.7
ENSG00000163463.10
ENSG00000273088.1
ENSG00000163462.16
ENSG00000185499.15
ENSG00000279986.1
ENSG00000279487.1
ENSG00000169231.12
ENSG00000173171.13
ENSG00000177628.14
ENSG00000160767.19
ENSG00000116521.9
ENSG00000176444.17
ENSG00000143630.8
ENSG00000143627.16
ENSG00000160752.13
ENSG00000160753.14
ENSG00000116539.9
ENSG00000125459.13
ENSG00000163374.18
ENSG00000132676.14
ENSG00000116580.17
ENSG00000132718.8
ENSG00000143622.9
ENSG00000132680.9
ENSG00000173080.5
ENSG00000116584.16
ENSG00000163479.12
ENSG00000160803.7
ENSG00000116586.10
ENSG00000132698.12
ENSG00000254726.2
ENSG00000160789.18
ENSG00000196189.11
ENSG00000160785.12
ENSG00000260238.4
ENSG00000160783.18
ENSG00000242252.1
ENSG00000160781.14
ENSG00000198952.8
ENSG00000163472.17
ENSG00000198715.10
ENSG00000189030.9
ENSG00000163468.13
ENSG00000163467.10
ENSG00000132677.11
ENSG00000125462.15
ENSG00000116604.16
ENSG00000183856.9
ENSG00000187862.10
ENSG00000163382.10
ENSG00000160818.15
ENSG00000280316.1
ENSG00000132702.11
ENSG00000132692.17
ENSG00000132688.10
ENSG00000143320.7
ENSG00000143319.15
ENSG00000143303.10
ENSG00000143314.11
ENSG00000143321.17
ENSG00000143294.13
ENSG00000027869.10
ENSG00000198400.10
ENSG00000027644.4
ENSG00000187800.12
ENSG00000160838.12
ENSG00000132694.17
ENSG00000253831.1
ENSG00000117036.10
ENSG00000143297.17
ENSG00000163518.9
ENSG00000160856.19
ENSG00000132704.14
ENSG00000163534.13
ENSG00000073754.5
ENSG00000183853.16
ENSG00000158473.6
ENSG00000158477.6
ENSG00000158481.11
ENSG00000158485.9
ENSG00000158488.14
ENSG00000186306.1
ENSG00000180708.4
ENSG00000173285.3
ENSG00000198965.3
ENSG00000197532.1
ENSG00000186440.1
ENSG00000186400.3
ENSG00000198967.3
ENSG00000163554.10
ENSG00000196171.3
ENSG00000203757.1
ENSG00000180433.4
ENSG00000197403.3
ENSG00000188340.1
ENSG00000163563.7
ENSG00000163564.13
ENSG00000163565.17
ENSG00000163568.12
ENSG00000162706.11
ENSG00000213088.8
ENSG00000179639.9
ENSG00000196266.4
ENSG00000196184.8
ENSG00000184155.8
ENSG00000132703.3
ENSG00000132693.11
ENSG00000158716.7
ENSG00000181036.12
ENSG00000158714.9
ENSG00000188004.8
ENSG00000243284.1
ENSG00000256029.4
ENSG00000213085.8
ENSG00000158710.13
ENSG00000085552.15
ENSG00000162723.8
ENSG00000143315.6
ENSG00000177807.6
ENSG00000162728.4
ENSG00000162729.12
ENSG00000018625.13
ENSG00000132681.15
ENSG00000143318.11
ENSG00000162734.11
ENSG00000132716.17
ENSG00000258465.5
ENSG00000162735.17
ENSG00000122218.13
ENSG00000162736.14
ENSG00000171786.5
ENSG00000162738.5
ENSG00000162739.12
ENSG00000066294.13
ENSG00000117090.13
ENSG00000117091.8
ENSG00000026751.15
ENSG00000122224.16
ENSG00000122223.11
ENSG00000179914.4
ENSG00000158764.6
ENSG00000158769.16
ENSG00000270149.4
ENSG00000215845.9
ENSG00000158773.13
ENSG00000186517.12
ENSG00000278883.1
ENSG00000143217.8
ENSG00000162755.12
ENSG00000143256.4
ENSG00000158793.12
ENSG00000158796.15
ENSG00000143222.10
ENSG00000143258.14
ENSG00000143224.16
ENSG00000158850.13
ENSG00000158859.9
ENSG00000158864.11
ENSG00000158869.9
ENSG00000158874.10
ENSG00000158882.11
ENSG00000143257.10
ENSG00000248485.1
ENSG00000158887.14
ENSG00000143252.13
ENSG00000188931.3
ENSG00000143226.12
ENSG00000173110.7
ENSG00000203747.8
ENSG00000072694.17
ENSG00000162747.8
ENSG00000132185.15
ENSG00000162746.13
ENSG00000081721.10
ENSG00000118217.5
ENSG00000162745.9
ENSG00000198929.11
ENSG00000254706.2
ENSG00000239887.4
ENSG00000171722.10
ENSG00000198574.5
ENSG00000152332.14
ENSG00000117143.12
ENSG00000162733.15
ENSG00000132196.12
ENSG00000185860.12
ENSG00000117152.12
ENSG00000143248.11
ENSG00000143228.11
ENSG00000185630.17
ENSG00000162761.13
ENSG00000143171.11
ENSG00000162763.3
ENSG00000143198.11
ENSG00000143149.11
ENSG00000143183.15
ENSG00000143179.11
ENSG00000188859.6
ENSG00000143157.10
ENSG00000152382.5
ENSG00000143195.11
ENSG00000143194.11
ENSG00000143167.10
ENSG00000198842.8
ENSG00000143190.20
ENSG00000198821.9
ENSG00000143162.7
ENSG00000198771.9
ENSG00000197965.10
ENSG00000143199.16
ENSG00000143158.9
ENSG00000143164.14
ENSG00000143147.13
ENSG00000143155.11
ENSG00000213064.8
ENSG00000143178.11
ENSG00000143185.3
ENSG00000143184.4
ENSG00000143196.4
ENSG00000143153.11
ENSG00000143156.12
ENSG00000117475.12
ENSG00000117477.11
ENSG00000117479.11
ENSG00000198734.9
ENSG00000174175.15
ENSG00000000460.15
ENSG00000188404.7
ENSG00000007908.14
ENSG00000171806.10
ENSG00000000457.12
ENSG00000075945.11
ENSG00000203740.3
ENSG00000120370.11
ENSG00000116132.10
ENSG00000117501.13
ENSG00000007933.11
ENSG00000117507.4
ENSG00000094963.12
ENSG00000010932.14
ENSG00000076258.8
ENSG00000117523.14
ENSG00000034971.13
ENSG00000117533.13
ENSG00000010165.18
ENSG00000197959.12
ENSG00000135845.8
ENSG00000180999.9
ENSG00000094975.12
ENSG00000117560.7
ENSG00000120337.8
ENSG00000117586.9
ENSG00000117592.8
ENSG00000162753.11
ENSG00000183831.6
ENSG00000076321.9
ENSG00000120334.14
ENSG00000117593.9
ENSG00000185278.13
ENSG00000117601.12
ENSG00000135870.10
ENSG00000152061.20
ENSG00000203737.3
ENSG00000116161.16
ENSG00000120333.4
ENSG00000120332.14
ENSG00000235750.8
ENSG00000116147.15
ENSG00000143207.18
ENSG00000116183.9
ENSG00000152092.14
ENSG00000198797.6
ENSG00000120341.17
ENSG00000075391.15
ENSG00000240021.8
ENSG00000116191.16
ENSG00000116194.11
ENSG00000116199.10
ENSG00000186283.12
ENSG00000143322.18
ENSG00000057252.11
ENSG00000162779.19
ENSG00000116218.11
ENSG00000162782.14
ENSG00000143340.6
ENSG00000169905.11
ENSG00000143337.17
ENSG00000135837.14
ENSG00000116260.15
ENSG00000121454.5
ENSG00000230124.5
ENSG00000143324.12
ENSG00000135835.9
ENSG00000135823.12
ENSG00000153029.13
ENSG00000162783.10
ENSG00000198216.9
ENSG00000179930.5
ENSG00000135821.15
ENSG00000203730.2
ENSG00000121446.16
ENSG00000135828.10
ENSG00000143333.6
ENSG00000135824.11
ENSG00000135838.12
ENSG00000135829.15
ENSG00000157060.13
ENSG00000135862.5
ENSG00000058085.13
ENSG00000157064.9
ENSG00000116698.19
ENSG00000116701.13
ENSG00000162704.14
ENSG00000143344.14
ENSG00000173627.7
ENSG00000198756.9
ENSG00000198860.10
ENSG00000116667.11
ENSG00000116406.17
ENSG00000135842.15
ENSG00000121481.9
ENSG00000121486.10
ENSG00000116668.11
ENSG00000116679.14
ENSG00000143341.10
ENSG00000116690.10
ENSG00000047410.12
ENSG00000157181.13
ENSG00000279374.1
ENSG00000262180.1
ENSG00000116703.13
ENSG00000073756.10
ENSG00000116711.9
ENSG00000162670.9
ENSG00000150681.8
ENSG00000253148.1
ENSG00000090104.10
ENSG00000127074.13
ENSG00000116741.7
ENSG00000116750.12
ENSG00000116747.11
ENSG00000023572.7
ENSG00000134371.9
ENSG00000162630.5
ENSG00000162687.15
ENSG00000000971.14
ENSG00000116785.12
ENSG00000276911.1
ENSG00000244414.5
ENSG00000134365.11
ENSG00000080910.10
ENSG00000134389.9
ENSG00000143278.3
ENSG00000066279.15
ENSG00000177888.7
ENSG00000134376.13
ENSG00000213047.10
ENSG00000203724.9
ENSG00000143355.14
ENSG00000151414.13
ENSG00000151418.10
ENSG00000081237.17
ENSG00000116833.12
ENSG00000162702.7
ENSG00000118193.10
ENSG00000118197.12
ENSG00000118200.13
ENSG00000170128.3
ENSG00000163362.9
ENSG00000116852.13
ENSG00000081248.9
ENSG00000232237.3
ENSG00000116857.15
ENSG00000163395.15
ENSG00000081277.10
ENSG00000118194.17
ENSG00000159166.12
ENSG00000159173.17
ENSG00000174307.6
ENSG00000159176.12
ENSG00000134369.14
ENSG00000198700.8
ENSG00000198892.6
ENSG00000163431.12
ENSG00000134375.9
ENSG00000176393.9
ENSG00000163435.14
ENSG00000170075.8
ENSG00000143862.6
ENSG00000143851.14
ENSG00000133067.16
ENSG00000077152.8
ENSG00000077157.19
ENSG00000143858.10
ENSG00000117139.15
ENSG00000183155.4
ENSG00000117153.14
ENSG00000159346.11
ENSG00000159348.11
ENSG00000163444.10
ENSG00000143847.14
ENSG00000122180.4
ENSG00000163485.14
ENSG00000133055.7
ENSG00000133048.11
ENSG00000133063.14
ENSG00000159388.5
ENSG00000122176.10
ENSG00000188783.5
ENSG00000188770.8
ENSG00000058668.13
ENSG00000122188.11
ENSG00000058673.14
ENSG00000257315.1
ENSG00000182004.11
ENSG00000143842.13
ENSG00000143845.13
ENSG00000143839.13
ENSG00000170498.8
ENSG00000174567.7
ENSG00000143850.11
ENSG00000158615.8
ENSG00000133056.12
ENSG00000198625.11
ENSG00000170382.10
ENSG00000163531.14
ENSG00000184144.8
ENSG00000174529.7
ENSG00000117222.12
ENSG00000133059.15
ENSG00000133069.13
ENSG00000163545.7
ENSG00000162873.13
ENSG00000186007.8
ENSG00000117266.14
ENSG00000174514.11
ENSG00000158711.12
ENSG00000158715.5
ENSG00000069275.12
ENSG00000117280.11
ENSG00000133065.9
ENSG00000162877.11
ENSG00000174502.17
ENSG00000276600.3
ENSG00000196188.9
ENSG00000263961.5
ENSG00000198049.6
ENSG00000196550.9
ENSG00000266028.6
ENSG00000263528.6
ENSG00000266094.5
ENSG00000143486.14
ENSG00000143479.14
ENSG00000162889.9
ENSG00000136634.5
ENSG00000142224.14
ENSG00000162891.9
ENSG00000162892.14
ENSG00000162894.10
ENSG00000162896.5
ENSG00000162897.13
ENSG00000123843.11
ENSG00000182795.12
ENSG00000123836.13
ENSG00000180667.9
ENSG00000123838.9
ENSG00000196352.12
ENSG00000117322.15
ENSG00000203710.9
ENSG00000197721.15
ENSG00000117335.17
ENSG00000174059.15
ENSG00000076356.6
ENSG00000008118.8
ENSG00000196878.11
ENSG00000123689.5
ENSG00000117594.8
ENSG00000009790.13
ENSG00000162757.4
ENSG00000117595.9
ENSG00000117597.16
ENSG00000143469.15
ENSG00000082497.10
ENSG00000054392.11
ENSG00000143473.10
ENSG00000117625.12
ENSG00000082512.13
ENSG00000198570.5
ENSG00000170385.9
ENSG00000117650.11
ENSG00000123684.11
ENSG00000143493.11
ENSG00000143476.16
ENSG00000066027.10
ENSG00000065600.11
ENSG00000117691.8
ENSG00000162772.15
ENSG00000162771.7
ENSG00000123685.7
ENSG00000117697.13
ENSG00000203705.9
ENSG00000185523.6
ENSG00000162769.11
ENSG00000143494.14
ENSG00000174606.11
ENSG00000136643.10
ENSG00000117707.14
ENSG00000143499.12
ENSG00000152104.10
ENSG00000117724.11
ENSG00000082482.12
ENSG00000136636.11
ENSG00000042781.11
ENSG00000196482.15
ENSG00000092978.9
ENSG00000162814.9
ENSG00000067533.5
ENSG00000092969.10
ENSG00000143353.10
ENSG00000196660.9
ENSG00000136628.16
ENSG00000162813.16
ENSG00000067704.9
ENSG00000118873.14
ENSG00000116141.14
ENSG00000162817.6
ENSG00000117791.14
ENSG00000186205.11
ENSG00000136630.12
ENSG00000143507.16
ENSG00000143512.11
ENSG00000143498.16
ENSG00000154305.15
ENSG00000186063.11
ENSG00000162819.10
ENSG00000197520.9
ENSG00000154309.8
ENSG00000187554.10
ENSG00000143502.13
ENSG00000178395.6
ENSG00000203697.10
ENSG00000162909.16
ENSG00000143514.15
ENSG00000143756.10
ENSG00000143753.11
ENSG00000143748.16
ENSG00000143771.10
ENSG00000162923.13
ENSG00000143786.6
ENSG00000185842.13
ENSG00000143815.13
ENSG00000154380.15
ENSG00000143742.11
ENSG00000143819.11
ENSG00000196187.10
ENSG00000243709.1
ENSG00000255835.1
ENSG00000143811.15
ENSG00000143768.10
ENSG00000143751.9
ENSG00000163041.8
ENSG00000182827.8
ENSG00000185155.10
ENSG00000183814.14
ENSG00000143799.11
ENSG00000203685.8
ENSG00000143772.8
ENSG00000143801.15
ENSG00000163050.15
ENSG00000143776.17
ENSG00000181450.16
ENSG00000143740.13
ENSG00000081692.11
ENSG00000185888.5
ENSG00000143816.7
ENSG00000154342.5
ENSG00000143761.12
ENSG00000143793.11
ENSG00000162910.17
ENSG00000143774.15
ENSG00000198835.3
ENSG00000181873.11
ENSG00000162913.9
ENSG00000154358.18
ENSG00000154370.12
ENSG00000162931.10
ENSG00000168148.3
ENSG00000181218.5
ENSG00000196890.4
ENSG00000168159.10
ENSG00000116574.5
ENSG00000177800.2
ENSG00000168118.10
ENSG00000213029.3
ENSG00000154429.9
ENSG00000143632.13
ENSG00000069248.11
ENSG00000135776.4
ENSG00000135801.8
ENSG00000135763.8
ENSG00000143641.9
ENSG00000177614.8
ENSG00000135775.12
ENSG00000135744.7
ENSG00000135773.11
ENSG00000119280.15
ENSG00000143643.11
ENSG00000173409.12
ENSG00000182118.5
ENSG00000119283.14
ENSG00000143633.11
ENSG00000116906.10
ENSG00000116903.7
ENSG00000010072.14
ENSG00000135766.8
ENSG00000270106.4
ENSG00000116918.12
ENSG00000162946.19
ENSG00000116991.9
ENSG00000212916.4
ENSG00000135778.10
ENSG00000135749.17
ENSG00000143674.9
ENSG00000135750.13
ENSG00000183780.11
ENSG00000168275.13
ENSG00000059588.8
ENSG00000168264.9
ENSG00000279261.1
ENSG00000173726.9
ENSG00000188739.13
ENSG00000054267.19
ENSG00000152904.10
ENSG00000116957.11
ENSG00000162885.11
ENSG00000168243.9
ENSG00000143669.12
ENSG00000116962.13
ENSG00000077585.12
ENSG00000086619.12
ENSG00000186197.11
ENSG00000116977.17
ENSG00000119285.9
ENSG00000077522.11
ENSG00000116984.11
ENSG00000244020.2
ENSG00000198626.14
ENSG00000116996.8
ENSG00000270188.1
ENSG00000133019.10
ENSG00000155816.18
ENSG00000180875.4
ENSG00000182901.14
ENSG00000091483.6
ENSG00000117009.10
ENSG00000054277.11
ENSG00000203668.1
ENSG00000162843.16
ENSG00000174371.15
ENSG00000197769.5
ENSG00000180287.15
ENSG00000143702.14
ENSG00000054282.14
ENSG00000117020.15
ENSG00000179456.10
ENSG00000173728.9
ENSG00000035687.9
ENSG00000179397.16
ENSG00000121644.17
ENSG00000203667.8
ENSG00000277877.3
ENSG00000153187.15
ENSG00000203666.11
ENSG00000162849.14
ENSG00000185420.17
ENSG00000280657.1
ENSG00000162851.7
ENSG00000162852.12
ENSG00000143653.9
ENSG00000153207.13
ENSG00000135747.10
ENSG00000197472.13
ENSG00000277462.1
ENSG00000188295.13
ENSG00000196418.11
ENSG00000162714.11
ENSG00000162711.15
ENSG00000177535.7
ENSG00000169224.11
ENSG00000196242.7
ENSG00000177489.1
ENSG00000177476.3
ENSG00000197437.3
ENSG00000169214.3
ENSG00000241128.1
ENSG00000153230.4
ENSG00000221888.3
ENSG00000196772.3
ENSG00000197591.3
ENSG00000162722.8
ENSG00000238243.3
ENSG00000177462.6
ENSG00000177275.3
ENSG00000196071.3
ENSG00000196936.3
ENSG00000187080.7
ENSG00000197454.1
ENSG00000203663.3
ENSG00000198128.3
ENSG00000162727.3
ENSG00000198601.2
ENSG00000228198.2
ENSG00000171180.1
ENSG00000177212.3
ENSG00000177201.1
ENSG00000177186.3
ENSG00000177174.1
ENSG00000196944.3
ENSG00000198104.2
ENSG00000175143.3
ENSG00000227152.5
ENSG00000196240.3
ENSG00000196539.3
ENSG00000203661.3
ENSG00000188558.5
ENSG00000182783.4
ENSG00000183310.3
ENSG00000184022.3
ENSG00000183130.3
ENSG00000177151.3
ENSG00000187701.3
ENSG00000189181.4
ENSG00000259823.4
ENSG00000175137.10
ENSG00000171161.11
ENSG00000171163.14
ENSG00000185220.10
ENSG00000184731.5
ENSG00000035115.20
ENSG00000143727.14
ENSG00000189292.14
ENSG00000151353.13
ENSG00000280360.1
ENSG00000172554.10
ENSG00000115705.19
ENSG00000130508.9
ENSG00000186487.16
ENSG00000032389.11
ENSG00000171853.14
ENSG00000182551.12
ENSG00000255767.1
ENSG00000171865.8
ENSG00000171863.11
ENSG00000118004.16
ENSG00000151360.8
ENSG00000214866.6
ENSG00000176887.6
ENSG00000134326.10
ENSG00000134321.10
ENSG00000151692.13
ENSG00000115738.8
ENSG00000134313.13
ENSG00000143797.10
ENSG00000151693.8
ENSG00000119185.11
ENSG00000119203.12
ENSG00000134330.17
ENSG00000151694.11
ENSG00000134308.12
ENSG00000115750.15
ENSG00000134317.16
ENSG00000172059.9
ENSG00000205795.4
ENSG00000171848.12
ENSG00000115756.11
ENSG00000115758.11
ENSG00000115761.14
ENSG00000143882.8
ENSG00000143870.11
ENSG00000162975.4
ENSG00000150873.10
ENSG00000162976.11
ENSG00000134318.12
ENSG00000169016.15
ENSG00000196208.12
ENSG00000169006.6
ENSG00000134324.10
ENSG00000071575.10
ENSG00000162981.13
ENSG00000151779.11
ENSG00000079785.13
ENSG00000134323.10
ENSG00000197872.10
ENSG00000214842.5
ENSG00000163032.10
ENSG00000163029.14
ENSG00000178295.13
ENSG00000151379.3
ENSG00000170745.10
ENSG00000240857.1
ENSG00000250741.5
ENSG00000185013.15
ENSG00000143867.6
ENSG00000183891.5
ENSG00000118965.13
ENSG00000132031.11
ENSG00000068697.6
ENSG00000115884.9
ENSG00000055917.14
ENSG00000143878.9
ENSG00000118960.11
ENSG00000143869.6
ENSG00000118961.13
ENSG00000084674.12
ENSG00000218819.4
ENSG00000119771.13
ENSG00000119778.13
ENSG00000173960.11
ENSG00000205639.8
ENSG00000163026.10
ENSG00000119782.12
ENSG00000115128.6
ENSG00000219626.7
ENSG00000115129.12
ENSG00000176732.6
ENSG00000276087.1
ENSG00000186453.11
ENSG00000198399.13
ENSG00000084676.14
ENSG00000184924.5
ENSG00000138092.9
ENSG00000138031.13
ENSG00000115137.10
ENSG00000084710.12
ENSG00000115138.9
ENSG00000119772.15
ENSG00000138101.17
ENSG00000143970.15
ENSG00000084731.12
ENSG00000084733.9
ENSG00000157833.11
ENSG00000084754.9
ENSG00000138029.12
ENSG00000173567.13
ENSG00000138018.16
ENSG00000157856.9
ENSG00000115155.15
ENSG00000173557.13
ENSG00000157884.9
ENSG00000171303.6
ENSG00000213699.7
ENSG00000115163.13
ENSG00000157851.15
ENSG00000084764.9
ENSG00000119777.17
ENSG00000084693.14
ENSG00000228474.4
ENSG00000138080.12
ENSG00000138030.11
ENSG00000138028.13
ENSG00000143994.12
ENSG00000138073.12
ENSG00000186143.9
ENSG00000163792.6
ENSG00000138074.13
ENSG00000138085.15
ENSG00000084774.12
ENSG00000115194.9
ENSG00000163793.11
ENSG00000138100.12
ENSG00000163794.6
ENSG00000115204.13
ENSG00000115207.12
ENSG00000115211.14
ENSG00000115234.9
ENSG00000163795.12
ENSG00000115241.10
ENSG00000115216.12
ENSG00000157992.11
ENSG00000138002.13
ENSG00000115226.8
ENSG00000084734.7
ENSG00000233438.1
ENSG00000280034.1
ENSG00000221843.3
ENSG00000243943.8
ENSG00000176714.9
ENSG00000198522.12
ENSG00000119760.14
ENSG00000163798.12
ENSG00000243147.6
ENSG00000171174.12
ENSG00000158019.19
ENSG00000075426.10
ENSG00000163803.11
ENSG00000213639.8
ENSG00000163806.14
ENSG00000171103.9
ENSG00000163811.10
ENSG00000189350.11
ENSG00000179270.6
ENSG00000115295.18
ENSG00000171094.14
ENSG00000119801.11
ENSG00000213626.10
ENSG00000172954.12
ENSG00000162949.15
ENSG00000158089.13
ENSG00000214711.8
ENSG00000013016.13
ENSG00000158125.8
ENSG00000277893.1
ENSG00000162959.12
ENSG00000162961.12
ENSG00000021574.10
ENSG00000152683.13
ENSG00000091106.17
ENSG00000119820.9
ENSG00000115760.12
ENSG00000018699.10
ENSG00000049323.14
ENSG00000152689.16
ENSG00000119812.17
ENSG00000150938.8
ENSG00000171055.13
ENSG00000205221.11
ENSG00000115808.10
ENSG00000008869.10
ENSG00000152133.13
ENSG00000055332.15
ENSG00000138068.9
ENSG00000218739.8
ENSG00000115816.12
ENSG00000003509.14
ENSG00000115825.8
ENSG00000115828.14
ENSG00000163171.7
ENSG00000115841.18
ENSG00000138061.10
ENSG00000119787.12
ENSG00000143889.14
ENSG00000143891.15
ENSG00000115875.17
ENSG00000152147.9
ENSG00000163214.19
ENSG00000188010.11
ENSG00000214694.9
ENSG00000115904.11
ENSG00000205111.7
ENSG00000011566.13
ENSG00000152154.9
ENSG00000138050.13
ENSG00000183023.17
ENSG00000205086.6
ENSG00000162878.11
ENSG00000143924.17
ENSG00000115944.13
ENSG00000171126.7
ENSG00000057935.12
ENSG00000162881.6
ENSG00000162882.13
ENSG00000152518.6
ENSG00000115970.17
ENSG00000152527.12
ENSG00000138036.17
ENSG00000138075.10
ENSG00000143921.6
ENSG00000138095.17
ENSG00000138032.19
ENSG00000138079.12
ENSG00000138078.14
ENSG00000143919.13
ENSG00000138083.4
ENSG00000170577.7
ENSG00000068784.11
ENSG00000171132.12
ENSG00000116016.12
ENSG00000187600.11
ENSG00000250565.5
ENSG00000119729.9
ENSG00000151665.11
ENSG00000119878.5
ENSG00000171150.7
ENSG00000180398.10
ENSG00000068724.14
ENSG00000239605.7
ENSG00000273269.1
ENSG00000143933.15
ENSG00000119888.9
ENSG00000095002.11
ENSG00000184261.4
ENSG00000116062.13
ENSG00000138081.18
ENSG00000170802.14
ENSG00000162869.14
ENSG00000243244.4
ENSG00000068781.19
ENSG00000242441.6
ENSG00000279956.1
ENSG00000138039.13
ENSG00000170820.10
ENSG00000179915.19
ENSG00000115239.20
ENSG00000270898.4
ENSG00000143942.4
ENSG00000068912.12
ENSG00000119737.5
ENSG00000068878.13
ENSG00000170634.11
ENSG00000178021.10
ENSG00000177994.14
ENSG00000115306.14
ENSG00000214595.10
ENSG00000115310.16
ENSG00000162994.14
ENSG00000143947.11
ENSG00000085760.13
ENSG00000115355.14
ENSG00000163001.10
ENSG00000275052.3
ENSG00000138035.13
ENSG00000115380.17
ENSG00000055813.5
ENSG00000028116.15
ENSG00000115392.10
ENSG00000119866.19
ENSG00000115421.11
ENSG00000162924.12
ENSG00000162927.12
ENSG00000162928.8
ENSG00000162929.12
ENSG00000237651.5
ENSG00000173209.21
ENSG00000115464.13
ENSG00000082898.15
ENSG00000170264.11
ENSG00000115484.13
ENSG00000173163.9
ENSG00000280544.1
ENSG00000170340.10
ENSG00000186889.8
ENSG00000115504.13
ENSG00000115507.8
ENSG00000143951.14
ENSG00000014641.16
ENSG00000281071.1
ENSG00000169764.13
ENSG00000143952.18
ENSG00000197329.10
ENSG00000119862.11
ENSG00000119844.13
ENSG00000279644.1
ENSG00000179833.4
ENSG00000115902.9
ENSG00000011523.12
ENSG00000138069.15
ENSG00000138071.12
ENSG00000198369.8
ENSG00000143995.18
ENSG00000143971.7
ENSG00000197223.10
ENSG00000243667.5
ENSG00000273398.4
ENSG00000115946.6
ENSG00000221823.9
ENSG00000119865.7
ENSG00000115956.9
ENSG00000204923.3
ENSG00000169621.8
ENSG00000169618.6
ENSG00000163219.10
ENSG00000163217.1
ENSG00000183607.8
ENSG00000169605.5
ENSG00000169604.18
ENSG00000198380.11
ENSG00000169599.11
ENSG00000115977.17
ENSG00000196975.13
ENSG00000087338.4
ENSG00000124380.9
ENSG00000059728.9
ENSG00000279229.1
ENSG00000244617.2
ENSG00000169564.6
ENSG00000115998.6
ENSG00000116001.14
ENSG00000116005.10
ENSG00000143977.12
ENSG00000035141.6
ENSG00000163235.14
ENSG00000075340.21
ENSG00000183733.6
ENSG00000152672.6
ENSG00000116031.8
ENSG00000116035.2
ENSG00000116039.10
ENSG00000258881.5
ENSG00000144031.10
ENSG00000144043.10
ENSG00000124357.11
ENSG00000124370.9
ENSG00000124383.7
ENSG00000124374.8
ENSG00000075292.17
ENSG00000135636.12
ENSG00000003137.7
ENSG00000144036.13
ENSG00000116096.5
ENSG00000135638.12
ENSG00000144040.11
ENSG00000135631.14
ENSG00000214513.3
ENSG00000135632.10
ENSG00000135617.3
ENSG00000135624.14
ENSG00000163013.10
ENSG00000135625.7
ENSG00000116127.16
ENSG00000144035.3
ENSG00000144034.13
ENSG00000144048.9
ENSG00000187833.7
ENSG00000124356.14
ENSG00000163017.12
ENSG00000114956.18
ENSG00000187605.14
ENSG00000163170.10
ENSG00000114978.16
ENSG00000065911.10
ENSG00000264324.1
ENSG00000188687.14
ENSG00000204843.11
ENSG00000159239.10
ENSG00000005448.15
ENSG00000114993.14
ENSG00000115274.13
ENSG00000274049.3
ENSG00000239779.5
ENSG00000115275.10
ENSG00000204822.6
ENSG00000135637.12
ENSG00000115282.18
ENSG00000179528.14
ENSG00000115289.11
ENSG00000115297.10
ENSG00000144045.12
ENSG00000115307.15
ENSG00000115317.10
ENSG00000115318.10
ENSG00000115325.12
ENSG00000159374.16
ENSG00000135622.11
ENSG00000159399.8
ENSG00000115350.10
ENSG00000115353.9
ENSG00000115363.12
ENSG00000115364.12
ENSG00000005436.12
ENSG00000176204.12
ENSG00000143954.11
ENSG00000172023.6
ENSG00000115386.5
ENSG00000172016.14
ENSG00000066032.17
ENSG00000162951.9
ENSG00000163541.10
ENSG00000115423.17
ENSG00000186854.9
ENSG00000279992.1
ENSG00000034510.5
ENSG00000176407.16
ENSG00000152284.4
ENSG00000152291.12
ENSG00000042445.12
ENSG00000115459.16
ENSG00000042493.14
ENSG00000152292.15
ENSG00000168906.11
ENSG00000115486.10
ENSG00000118640.9
ENSG00000281331.1
ENSG00000168899.4
ENSG00000168894.8
ENSG00000168890.12
ENSG00000168883.18
ENSG00000168887.9
ENSG00000168878.15
ENSG00000115523.15
ENSG00000168874.11
ENSG00000115525.15
ENSG00000068654.14
ENSG00000132300.17
ENSG00000132305.19
ENSG00000132313.13
ENSG00000068615.15
ENSG00000115548.15
ENSG00000115561.13
ENSG00000249884.7
ENSG00000239305.5
ENSG00000153561.11
ENSG00000153563.14
ENSG00000172116.20
ENSG00000187627.13
ENSG00000183281.13
ENSG00000125551.17
ENSG00000185304.13
ENSG00000172086.7
ENSG00000115593.13
ENSG00000163586.8
ENSG00000144115.15
ENSG00000214336.4
ENSG00000172073.3
ENSG00000172071.10
ENSG00000153574.8
ENSG00000259916.1
ENSG00000163060.7
ENSG00000172005.9
ENSG00000144029.10
ENSG00000144026.10
ENSG00000275111.3
ENSG00000233757.5
ENSG00000155066.14
ENSG00000115041.11
ENSG00000115042.8
ENSG00000144015.4
ENSG00000174501.13
ENSG00000186281.11
ENSG00000274286.1
ENSG00000188886.3
ENSG00000158050.4
ENSG00000084090.12
ENSG00000135956.7
ENSG00000144021.2
ENSG00000144028.13
ENSG00000198885.8
ENSG00000121152.8
ENSG00000163121.8
ENSG00000196843.14
ENSG00000114982.16
ENSG00000249715.8
ENSG00000114988.10
ENSG00000158158.10
ENSG00000168763.14
ENSG00000163126.13
ENSG00000213337.7
ENSG00000168758.9
ENSG00000168754.12
ENSG00000144199.10
ENSG00000135976.15
ENSG00000196912.11
ENSG00000135940.5
ENSG00000115073.7
ENSG00000115085.12
ENSG00000075568.15
ENSG00000168658.17
ENSG00000144191.10
ENSG00000040933.14
ENSG00000183513.7
ENSG00000115446.10
ENSG00000071073.11
ENSG00000196872.9
ENSG00000135951.13
ENSG00000241962.8
ENSG00000273045.4
ENSG00000144182.15
ENSG00000273155.1
ENSG00000158411.9
ENSG00000185414.18
ENSG00000185674.8
ENSG00000144214.8
ENSG00000115514.10
ENSG00000158417.9
ENSG00000135945.8
ENSG00000144218.17
ENSG00000170500.11
ENSG00000115526.9
ENSG00000204640.1
ENSG00000115539.12
ENSG00000170485.15
ENSG00000071082.9
ENSG00000204634.11
ENSG00000158435.6
ENSG00000163162.7
ENSG00000175874.8
ENSG00000196460.11
ENSG00000071054.14
ENSG00000115590.12
ENSG00000115594.10
ENSG00000115598.8
ENSG00000115602.15
ENSG00000115604.9
ENSG00000115607.8
ENSG00000180251.4
ENSG00000115616.2
ENSG00000135953.9
ENSG00000170417.13
ENSG00000198914.2
ENSG00000135972.7
ENSG00000135973.2
ENSG00000135966.11
ENSG00000135974.8
ENSG00000115641.17
ENSG00000071051.12
ENSG00000119147.8
ENSG00000115652.13
ENSG00000153165.17
ENSG00000144057.14
ENSG00000196862.9
ENSG00000115665.7
ENSG00000196228.3
ENSG00000198203.8
ENSG00000198075.8
ENSG00000135968.18
ENSG00000169756.15
ENSG00000153201.14
ENSG00000163006.10
ENSG00000135960.8
ENSG00000172985.10
ENSG00000279515.1
ENSG00000186522.13
ENSG00000198142.4
ENSG00000015568.11
ENSG00000256977.9
ENSG00000144063.3
ENSG00000144061.11
ENSG00000175701.9
ENSG00000257207.5
ENSG00000256671.5
ENSG00000183054.10
ENSG00000169679.13
ENSG00000153093.17
ENSG00000153094.20
ENSG00000153107.10
ENSG00000153208.15
ENSG00000153214.8
ENSG00000144152.11
ENSG00000144161.11
ENSG00000188177.12
ENSG00000169629.10
ENSG00000114999.7
ENSG00000125630.14
ENSG00000125611.14
ENSG00000144136.9
ENSG00000144130.10
ENSG00000169607.11
ENSG00000115008.5
ENSG00000125538.10
ENSG00000125571.8
ENSG00000136688.9
ENSG00000136694.8
ENSG00000136696.9
ENSG00000136695.13
ENSG00000136697.11
ENSG00000136689.17
ENSG00000125637.14
ENSG00000125618.15
ENSG00000136682.13
ENSG00000184492.6
ENSG00000144134.17
ENSG00000115084.11
ENSG00000115091.10
ENSG00000175497.15
ENSG00000088205.11
ENSG00000125633.9
ENSG00000125629.13
ENSG00000163064.6
ENSG00000019169.10
ENSG00000144119.3
ENSG00000115107.18
ENSG00000186132.13
ENSG00000155368.15
ENSG00000171227.6
ENSG00000080293.8
ENSG00000163075.11
ENSG00000144120.11
ENSG00000088179.7
ENSG00000115109.12
ENSG00000226479.3
ENSG00000144118.12
ENSG00000281676.1
ENSG00000163083.5
ENSG00000074047.19
ENSG00000115112.7
ENSG00000074054.16
ENSG00000155438.10
ENSG00000211460.10
ENSG00000155052.14
ENSG00000136732.13
ENSG00000136717.13
ENSG00000186684.11
ENSG00000163161.11
ENSG00000169967.15
ENSG00000115718.16
ENSG00000163166.12
ENSG00000169994.17
ENSG00000072163.17
ENSG00000144230.15
ENSG00000136709.10
ENSG00000173349.5
ENSG00000144231.9
ENSG00000144233.8
ENSG00000136715.16
ENSG00000136731.11
ENSG00000136720.6
ENSG00000222014.5
ENSG00000196604.10
ENSG00000152076.17
ENSG00000136699.18
ENSG00000152082.12
ENSG00000152086.8
ENSG00000136710.8
ENSG00000136718.8
ENSG00000072135.11
ENSG00000196834.10
ENSG00000152093.6
ENSG00000184761.7
ENSG00000183292.11
ENSG00000136698.7
ENSG00000222038.3
ENSG00000173302.5
ENSG00000178171.9
ENSG00000136002.15
ENSG00000152102.16
ENSG00000115762.15
ENSG00000188219.13
ENSG00000173272.12
ENSG00000075886.10
ENSG00000163040.13
ENSG00000163046.14
ENSG00000183840.6
ENSG00000150551.10
ENSG00000176771.14
ENSG00000152127.7
ENSG00000152128.13
ENSG00000153086.12
ENSG00000082258.11
ENSG00000176601.10
ENSG00000115839.16
ENSG00000121988.16
ENSG00000048991.15
ENSG00000144224.15
ENSG00000115850.8
ENSG00000076003.4
ENSG00000115866.9
ENSG00000121966.6
ENSG00000144229.10
ENSG00000150540.12
ENSG00000144228.7
ENSG00000144227.4
ENSG00000168702.15
ENSG00000115919.13
ENSG00000075884.11
ENSG00000121964.13
ENSG00000169554.15
ENSG00000121989.13
ENSG00000115947.12
ENSG00000204406.10
ENSG00000135999.10
ENSG00000168280.15
ENSG00000150556.15
ENSG00000187123.13
ENSG00000168288.11
ENSG00000115963.12
ENSG00000184898.6
ENSG00000123609.9
ENSG00000123610.4
ENSG00000080345.16
ENSG00000183091.18
ENSG00000162980.15
ENSG00000182389.17
ENSG00000115145.8
ENSG00000157827.18
ENSG00000196504.14
ENSG00000177917.9
ENSG00000177519.3
ENSG00000144278.13
ENSG00000162989.4
ENSG00000153234.12
ENSG00000115159.14
ENSG00000136542.7
ENSG00000136541.13
ENSG00000115165.8
ENSG00000123612.14
ENSG00000115170.12
ENSG00000007001.11
ENSG00000153237.16
ENSG00000144283.20
ENSG00000281472.1
ENSG00000163331.9
ENSG00000115183.12
ENSG00000196151.9
ENSG00000123636.16
ENSG00000136536.13
ENSG00000241399.5
ENSG00000248672.4
ENSG00000054219.10
ENSG00000153246.10
ENSG00000115221.9
ENSG00000153250.16
ENSG00000136560.12
ENSG00000115233.10
ENSG00000136535.13
ENSG00000144290.15
ENSG00000197635.8
ENSG00000115263.13
ENSG00000078098.12
ENSG00000115267.5
ENSG00000115271.9
ENSG00000184611.10
ENSG00000182263.12
ENSG00000115290.8
ENSG00000082438.14
ENSG00000169507.8
ENSG00000153253.14
ENSG00000136531.12
ENSG00000178662.14
ENSG00000115339.12
ENSG00000123607.13
ENSG00000144285.14
ENSG00000169432.13
ENSG00000136546.12
ENSG00000163092.18
ENSG00000172318.5
ENSG00000198648.9
ENSG00000172292.13
ENSG00000163072.13
ENSG00000152253.7
ENSG00000152254.9
ENSG00000073734.8
ENSG00000073737.15
ENSG00000081479.11
ENSG00000163093.10
ENSG00000251569.1
ENSG00000239474.5
ENSG00000138399.16
ENSG00000138398.14
ENSG00000154479.11
ENSG00000144362.10
ENSG00000213160.8
ENSG00000138385.14
ENSG00000138382.12
ENSG00000144357.15
ENSG00000071909.17
ENSG00000204335.3
ENSG00000204334.7
ENSG00000128683.12
ENSG00000115806.11
ENSG00000198586.12
ENSG00000123600.17
ENSG00000115827.12
ENSG00000071967.10
ENSG00000077380.14
ENSG00000115840.12
ENSG00000128708.11
ENSG00000172878.12
ENSG00000144355.13
ENSG00000115844.9
ENSG00000091409.13
ENSG00000152256.12
ENSG00000091428.16
ENSG00000091436.15
ENSG00000144354.12
ENSG00000172845.12
ENSG00000138430.14
ENSG00000217236.1
ENSG00000138433.14
ENSG00000144306.12
ENSG00000163328.12
ENSG00000115935.15
ENSG00000138435.13
ENSG00000128656.12
ENSG00000115966.15
ENSG00000154518.8
ENSG00000144320.12
ENSG00000174279.4
ENSG00000128714.5
ENSG00000170178.6
ENSG00000128713.12
ENSG00000128710.5
ENSG00000128709.11
ENSG00000175879.8
ENSG00000128652.10
ENSG00000278500.1
ENSG00000170166.5
ENSG00000128645.12
ENSG00000128654.12
ENSG00000170144.17
ENSG00000116044.14
ENSG00000018510.11
ENSG00000196659.9
ENSG00000197557.6
ENSG00000128655.15
ENSG00000155636.13
ENSG00000079156.15
ENSG00000180228.11
ENSG00000204311.10
ENSG00000079150.16
ENSG00000116095.9
ENSG00000155657.22
ENSG00000163492.12
ENSG00000187231.12
ENSG00000144331.17
ENSG00000163510.12
ENSG00000170035.14
ENSG00000115232.12
ENSG00000188452.12
ENSG00000162992.3
ENSG00000138434.15
ENSG00000150722.9
ENSG00000115252.17
ENSG00000077232.15
ENSG00000162998.4
ENSG00000061676.13
ENSG00000162999.11
ENSG00000163002.11
ENSG00000170396.7
ENSG00000188738.12
ENSG00000065548.16
ENSG00000281192.1
ENSG00000138448.10
ENSG00000144369.11
ENSG00000163012.3
ENSG00000064989.11
ENSG00000003436.13
ENSG00000144366.14
ENSG00000174325.4
ENSG00000168542.11
ENSG00000204262.10
ENSG00000115368.8
ENSG00000138449.9
ENSG00000138381.8
ENSG00000151687.13
ENSG00000128694.10
ENSG00000128699.12
ENSG00000064933.15
ENSG00000187699.9
ENSG00000138379.4
ENSG00000198130.13
ENSG00000151689.11
ENSG00000151690.13
ENSG00000189362.10
ENSG00000138386.15
ENSG00000115419.11
ENSG00000115415.17
ENSG00000138378.16
ENSG00000128641.16
ENSG00000173559.11
ENSG00000168497.4
ENSG00000144339.10
ENSG00000196950.12
ENSG00000118997.12
ENSG00000081320.9
ENSG00000138411.9
ENSG00000144395.16
ENSG00000119041.9
ENSG00000187944.2
ENSG00000197121.13
ENSG00000065413.15
ENSG00000115524.14
ENSG00000115520.7
ENSG00000144381.15
ENSG00000115541.9
ENSG00000270757.1
ENSG00000115540.13
ENSG00000162944.9
ENSG00000247626.4
ENSG00000152430.16
ENSG00000115896.14
ENSG00000119042.15
ENSG00000226124.5
ENSG00000178074.5
ENSG00000162971.9
ENSG00000162972.9
ENSG00000196141.11
ENSG00000155729.11
ENSG00000163535.16
ENSG00000138356.12
ENSG00000280298.1
ENSG00000082153.16
ENSG00000013441.14
ENSG00000240344.7
ENSG00000196290.13
ENSG00000115942.7
ENSG00000155744.8
ENSG00000119013.7
ENSG00000003402.18
ENSG00000003400.13
ENSG00000064012.20
ENSG00000155749.11
ENSG00000115993.10
ENSG00000082146.11
ENSG00000155754.13
ENSG00000155755.17
ENSG00000082126.16
ENSG00000003393.13
ENSG00000138395.13
ENSG00000155760.2
ENSG00000182329.9
ENSG00000116030.15
ENSG00000055044.9
ENSG00000204217.11
ENSG00000138439.11
ENSG00000163596.15
ENSG00000138442.8
ENSG00000138380.16
ENSG00000144426.17
ENSG00000119004.13
ENSG00000138443.14
ENSG00000173166.16
ENSG00000178562.16
ENSG00000163599.13
ENSG00000163600.11
ENSG00000116117.16
ENSG00000118257.15
ENSG00000114933.14
ENSG00000023228.12
ENSG00000114942.12
ENSG00000183671.11
ENSG00000204186.6
ENSG00000279921.1
ENSG00000114948.11
ENSG00000232125.2
ENSG00000138400.11
ENSG00000118246.12
ENSG00000144410.4
ENSG00000118263.13
ENSG00000118260.13
ENSG00000144401.13
ENSG00000163249.8
ENSG00000163251.3
ENSG00000178385.12
ENSG00000118231.4
ENSG00000163254.4
ENSG00000182187.3
ENSG00000168582.4
ENSG00000188674.9
ENSG00000138413.12
ENSG00000115020.15
ENSG00000144407.8
ENSG00000078018.18
ENSG00000144406.17
ENSG00000197713.13
ENSG00000144445.14
ENSG00000115361.6
ENSG00000279317.1
ENSG00000168530.14
ENSG00000115365.10
ENSG00000021826.13
ENSG00000178568.12
ENSG00000030419.15
ENSG00000144451.17
ENSG00000174453.8
ENSG00000138376.9
ENSG00000144452.13
ENSG00000138363.13
ENSG00000115414.17
ENSG00000118242.14
ENSG00000115425.12
ENSG00000163449.9
ENSG00000079246.14
ENSG00000144583.4
ENSG00000138375.11
ENSG00000197756.8
ENSG00000115457.8
ENSG00000115461.4
ENSG00000118245.2
ENSG00000278951.1
ENSG00000231672.5
ENSG00000079308.15
ENSG00000188282.11
ENSG00000180871.6
ENSG00000163464.7
ENSG00000163466.14
ENSG00000179921.13
ENSG00000127837.8
ENSG00000127838.12
ENSG00000135926.11
ENSG00000158428.3
ENSG00000018280.15
ENSG00000144579.6
ENSG00000127831.9
ENSG00000135913.9
ENSG00000144580.12
ENSG00000115556.12
ENSG00000115568.14
ENSG00000074582.11
ENSG00000163481.6
ENSG00000163482.10
ENSG00000135912.9
ENSG00000135929.7
ENSG00000115592.10
ENSG00000115596.3
ENSG00000135925.7
ENSG00000171450.5
ENSG00000163497.2
ENSG00000163499.10
ENSG00000181378.12
ENSG00000163501.6
ENSG00000187736.11
ENSG00000280537.1
ENSG00000213901.9
ENSG00000115649.14
ENSG00000144567.9
ENSG00000158552.11
ENSG00000115657.11
ENSG00000198925.9
ENSG00000163516.12
ENSG00000163521.14
ENSG00000115661.12
ENSG00000127824.12
ENSG00000135924.14
ENSG00000054356.12
ENSG00000182698.10
ENSG00000123992.17
ENSG00000175084.10
ENSG00000072195.13
ENSG00000144591.16
ENSG00000072182.11
ENSG00000123989.12
ENSG00000188760.9
ENSG00000124006.13
ENSG00000123999.4
ENSG00000144589.19
ENSG00000114923.15
ENSG00000116106.10
ENSG00000135903.17
ENSG00000163081.2
ENSG00000163082.9
ENSG00000116120.9
ENSG00000124003.12
ENSG00000123983.12
ENSG00000152049.6
ENSG00000171951.4
ENSG00000152056.15
ENSG00000085449.13
ENSG00000135900.3
ENSG00000135919.11
ENSG00000124019.9
ENSG00000036257.11
ENSG00000135905.17
ENSG00000144460.11
ENSG00000169047.5
ENSG00000144468.15
ENSG00000081052.11
ENSG00000169031.17
ENSG00000168958.18
ENSG00000168955.3
ENSG00000173744.16
ENSG00000042304.9
ENSG00000135917.12
ENSG00000115009.10
ENSG00000123977.8
ENSG00000153820.11
ENSG00000153823.17
ENSG00000187957.7
ENSG00000153827.12
ENSG00000153832.10
ENSG00000163053.9
ENSG00000135899.15
ENSG00000280755.1
ENSG00000079263.17
ENSG00000185404.15
ENSG00000067066.15
ENSG00000135932.9
ENSG00000135916.14
ENSG00000135898.8
ENSG00000173699.14
ENSG00000204128.5
ENSG00000173692.11
ENSG00000135914.5
ENSG00000135931.16
ENSG00000156966.6
ENSG00000115053.14
ENSG00000171596.6
ENSG00000177673.3
ENSG00000187514.13
ENSG00000156973.12
ENSG00000144524.16
ENSG00000163273.3
ENSG00000144535.18
ENSG00000163283.6
ENSG00000163286.6
ENSG00000163295.4
ENSG00000171551.10
ENSG00000237412.5
ENSG00000135902.8
ENSG00000196811.10
ENSG00000221944.4
ENSG00000135930.12
ENSG00000115468.10
ENSG00000204120.13
ENSG00000115474.6
ENSG00000182600.8
ENSG00000066248.13
ENSG00000115488.3
ENSG00000168918.12
ENSG00000085978.20
ENSG00000130561.15
ENSG00000077044.8
ENSG00000085982.12
ENSG00000242366.3
ENSG00000242515.4
ENSG00000241119.1
ENSG00000244122.2
ENSG00000167165.17
ENSG00000240224.1
ENSG00000244474.4
ENSG00000243135.4
ENSG00000241635.6
ENSG00000185038.13
ENSG00000123485.10
ENSG00000144481.15
ENSG00000072080.9
ENSG00000188042.7
ENSG00000130147.14
ENSG00000157985.16
ENSG00000168505.6
ENSG00000182177.12
ENSG00000132321.15
ENSG00000144476.5
ENSG00000198612.9
ENSG00000163359.14
ENSG00000115648.12
ENSG00000071677.1
ENSG00000124839.11
ENSG00000124831.17
ENSG00000177483.10
ENSG00000132329.9
ENSG00000184182.17
ENSG00000258984.4
ENSG00000132330.15
ENSG00000144488.13
ENSG00000168427.8
ENSG00000178752.14
ENSG00000132323.7
ENSG00000144485.9
ENSG00000132326.10
ENSG00000204104.10
ENSG00000065802.10
ENSG00000233608.3
ENSG00000068024.15
ENSG00000280260.1
ENSG00000130414.10
ENSG00000182083.7
ENSG00000221961.3
ENSG00000178586.4
ENSG00000172428.9
ENSG00000178602.6
ENSG00000063660.7
ENSG00000144504.14
ENSG00000188542.8
ENSG00000142327.10
ENSG00000142330.18
ENSG00000178623.10
ENSG00000185176.11
ENSG00000184945.12
ENSG00000130294.13
ENSG00000172482.4
ENSG00000172478.16
ENSG00000226321.5
ENSG00000162804.12
ENSG00000122085.15
ENSG00000115687.12
ENSG00000115685.13
ENSG00000146205.12
ENSG00000115677.15
ENSG00000168385.16
ENSG00000006607.12
ENSG00000115694.13
ENSG00000176720.4
ENSG00000176946.10
ENSG00000168397.15
ENSG00000168393.11
ENSG00000168395.13
ENSG00000180902.15
ENSG00000154252.11
ENSG00000204099.10
ENSG00000188389.9
ENSG00000188011.5
ENSG00000134121.8
ENSG00000134115.11
ENSG00000144619.13
ENSG00000091181.18
ENSG00000072756.15
ENSG00000281584.1
ENSG00000113851.12
ENSG00000144455.12
ENSG00000175928.5
ENSG00000170364.11
ENSG00000150995.16
ENSG00000134107.4
ENSG00000134108.11
ENSG00000134109.9
ENSG00000196277.14
ENSG00000071282.10
ENSG00000125046.13
ENSG00000182533.6
ENSG00000180914.9
ENSG00000070950.8
ENSG00000196220.14
ENSG00000134077.14
ENSG00000168137.14
ENSG00000156959.8
ENSG00000163719.17
ENSG00000144550.11
ENSG00000156983.14
ENSG00000114026.20
ENSG00000134072.9
ENSG00000171148.12
ENSG00000241553.11
ENSG00000250151.8
ENSG00000214021.14
ENSG00000156990.13
ENSG00000187288.9
ENSG00000171135.12
ENSG00000163701.17
ENSG00000163702.17
ENSG00000163703.16
ENSG00000163704.10
ENSG00000125037.11
ENSG00000144554.9
ENSG00000163705.11
ENSG00000254999.3
ENSG00000134086.7
ENSG00000134070.4
ENSG00000157014.9
ENSG00000272410.4
ENSG00000157017.14
ENSG00000157020.16
ENSG00000157087.15
ENSG00000132164.8
ENSG00000157103.9
ENSG00000196639.6
ENSG00000197548.11
ENSG00000144560.12
ENSG00000144559.9
ENSG00000157152.15
ENSG00000157150.4
ENSG00000132170.18
ENSG00000154743.16
ENSG00000225526.4
ENSG00000075975.14
ENSG00000132155.10
ENSG00000088726.14
ENSG00000144712.10
ENSG00000144713.11
ENSG00000144711.12
ENSG00000132182.10
ENSG00000163517.13
ENSG00000163520.12
ENSG00000154764.5
ENSG00000180438.13
ENSG00000163528.11
ENSG00000170876.7
ENSG00000268279.3
ENSG00000154767.13
ENSG00000170860.3
ENSG00000131389.15
ENSG00000144596.10
ENSG00000154781.14
ENSG00000131379.8
ENSG00000154783.9
ENSG00000177463.14
ENSG00000131368.6
ENSG00000131381.11
ENSG00000131375.8
ENSG00000131370.14
ENSG00000206562.10
ENSG00000144597.12
ENSG00000206561.11
ENSG00000131373.13
ENSG00000169814.11
ENSG00000206560.9
ENSG00000131386.16
ENSG00000154813.8
ENSG00000154814.12
ENSG00000131378.12
ENSG00000092345.12
ENSG00000154822.14
ENSG00000131374.13
ENSG00000182568.15
ENSG00000183960.7
ENSG00000163576.16
ENSG00000144566.9
ENSG00000183977.12
ENSG00000114166.7
ENSG00000129810.13
ENSG00000151789.8
ENSG00000182247.8
ENSG00000170142.10
ENSG00000197885.9
ENSG00000174748.17
ENSG00000174738.11
ENSG00000151090.16
ENSG00000077092.17
ENSG00000077097.12
ENSG00000151092.15
ENSG00000151093.6
ENSG00000179796.10
ENSG00000163491.15
ENSG00000033867.15
ENSG00000163508.11
ENSG00000187118.11
ENSG00000163512.12
ENSG00000206559.6
ENSG00000144642.19
ENSG00000163513.16
ENSG00000144644.13
ENSG00000163527.8
ENSG00000144645.12
ENSG00000197385.5
ENSG00000152642.9
ENSG00000170293.7
ENSG00000153551.12
ENSG00000091317.7
ENSG00000144635.7
ENSG00000182973.17
ENSG00000206557.5
ENSG00000183813.6
ENSG00000170266.14
ENSG00000188167.7
ENSG00000170275.13
ENSG00000173705.7
ENSG00000153558.12
ENSG00000153560.10
ENSG00000163539.14
ENSG00000170248.12
ENSG00000172995.15
ENSG00000144681.9
ENSG00000163673.6
ENSG00000168016.12
ENSG00000178567.7
ENSG00000076242.13
ENSG00000093167.16
ENSG00000144674.15
ENSG00000144668.10
ENSG00000144677.13
ENSG00000136059.13
ENSG00000187091.12
ENSG00000008226.18
ENSG00000060971.16
ENSG00000172936.11
ENSG00000172939.7
ENSG00000172940.10
ENSG00000144671.9
ENSG00000093217.8
ENSG00000114739.12
ENSG00000157036.11
ENSG00000183873.14
ENSG00000185313.6
ENSG00000168356.10
ENSG00000114742.12
ENSG00000114745.12
ENSG00000168026.15
ENSG00000144655.13
ENSG00000168334.8
ENSG00000168329.12
ENSG00000179934.6
ENSG00000144659.9
ENSG00000168028.12
ENSG00000168314.16
ENSG00000170011.12
ENSG00000114784.3
ENSG00000168032.7
ENSG00000188846.12
ENSG00000177873.11
ENSG00000177842.10
ENSG00000172888.10
ENSG00000168036.15
ENSG00000168038.9
ENSG00000182606.13
ENSG00000187094.10
ENSG00000157093.7
ENSG00000114812.11
ENSG00000093183.12
ENSG00000008324.9
ENSG00000114857.16
ENSG00000114853.12
ENSG00000157119.11
ENSG00000244607.4
ENSG00000010282.13
ENSG00000280571.1
ENSG00000181061.12
ENSG00000144648.13
ENSG00000273291.4
ENSG00000240747.6
ENSG00000180432.5
ENSG00000182983.13
ENSG00000144649.7
ENSG00000144647.5
ENSG00000163788.12
ENSG00000160746.11
ENSG00000011198.6
ENSG00000173769.4
ENSG00000179152.17
ENSG00000185219.14
ENSG00000178917.13
ENSG00000196345.11
ENSG00000273303.1
ENSG00000144792.8
ENSG00000186448.13
ENSG00000169981.9
ENSG00000196653.10
ENSG00000186446.10
ENSG00000163807.5
ENSG00000163808.15
ENSG00000169964.5
ENSG00000163810.10
ENSG00000163812.12
ENSG00000075914.11
ENSG00000163815.5
ENSG00000163814.6
ENSG00000249992.1
ENSG00000011376.8
ENSG00000144791.8
ENSG00000211456.9
ENSG00000163817.14
ENSG00000163818.15
ENSG00000173585.14
ENSG00000163820.13
ENSG00000172215.5
ENSG00000173578.7
ENSG00000183625.13
ENSG00000163823.3
ENSG00000121807.5
ENSG00000160791.13
ENSG00000121797.9
ENSG00000012223.11
ENSG00000163825.3
ENSG00000163827.11
ENSG00000241186.6
ENSG00000178038.15
ENSG00000181585.3
ENSG00000206549.11
ENSG00000261603.1
ENSG00000188086.11
ENSG00000178055.11
ENSG00000160808.8
ENSG00000160801.12
ENSG00000160799.10
ENSG00000160796.15
ENSG00000181555.18
ENSG00000088727.11
ENSG00000114648.10
ENSG00000076201.13
ENSG00000114650.17
ENSG00000163832.14
ENSG00000114646.8
ENSG00000173473.9
ENSG00000132153.13
ENSG00000047849.20
ENSG00000164045.10
ENSG00000164047.4
ENSG00000164048.12
ENSG00000172113.7
ENSG00000229453.2
ENSG00000164049.13
ENSG00000164050.11
ENSG00000164051.12
ENSG00000232112.3
ENSG00000280804.1
ENSG00000164053.16
ENSG00000213689.8
ENSG00000164054.14
ENSG00000114268.10
ENSG00000145040.3
ENSG00000114270.14
ENSG00000010256.9
ENSG00000183396.3
ENSG00000225697.9
ENSG00000008300.13
ENSG00000213672.6
ENSG00000068745.13
ENSG00000114302.14
ENSG00000178537.8
ENSG00000221883.2
ENSG00000177479.18
ENSG00000178467.16
ENSG00000178252.16
ENSG00000178149.15
ENSG00000178057.13
ENSG00000178035.10
ENSG00000198218.9
ENSG00000172053.13
ENSG00000172046.17
ENSG00000172037.12
ENSG00000177352.9
ENSG00000185909.13
ENSG00000236980.8
ENSG00000173421.15
ENSG00000188315.6
ENSG00000114316.11
ENSG00000233276.3
ENSG00000067560.9
ENSG00000145022.4
ENSG00000145020.13
ENSG00000145029.10
ENSG00000173402.10
ENSG00000164061.4
ENSG00000164062.11
ENSG00000173531.14
ENSG00000164068.14
ENSG00000176020.8
ENSG00000173540.11
ENSG00000176095.10
ENSG00000187492.7
ENSG00000185614.4
ENSG00000182179.9
ENSG00000183763.7
ENSG00000164076.15
ENSG00000164078.11
ENSG00000164077.12
ENSG00000004534.13
ENSG00000003756.15
ENSG00000001617.10
ENSG00000114349.8
ENSG00000188338.13
ENSG00000114353.15
ENSG00000012171.16
ENSG00000179564.3
ENSG00000214706.9
ENSG00000186792.14
ENSG00000243477.4
ENSG00000114378.15
ENSG00000068001.12
ENSG00000114383.8
ENSG00000068028.16
ENSG00000004838.12
ENSG00000114388.11
ENSG00000114395.9
ENSG00000272104.1
ENSG00000126062.3
ENSG00000007402.10
ENSG00000088543.13
ENSG00000114735.8
ENSG00000114737.14
ENSG00000114738.9
ENSG00000088538.12
ENSG00000145050.14
ENSG00000259956.1
ENSG00000145041.14
ENSG00000164080.12
ENSG00000164081.11
ENSG00000164082.13
ENSG00000214686.4
ENSG00000229972.6
ENSG00000184345.4
ENSG00000214681.3
ENSG00000173389.14
ENSG00000114767.6
ENSG00000041880.13
ENSG00000180929.5
ENSG00000090097.19
ENSG00000272762.4
ENSG00000114779.18
ENSG00000248487.7
ENSG00000114786.14
ENSG00000243989.6
ENSG00000162244.9
ENSG00000164086.9
ENSG00000164087.6
ENSG00000023330.13
ENSG00000239732.3
ENSG00000173366.11
ENSG00000247596.7
ENSG00000164088.16
ENSG00000164091.10
ENSG00000168237.16
ENSG00000114841.16
ENSG00000163930.8
ENSG00000010318.18
ENSG00000010319.5
ENSG00000114854.6
ENSG00000010322.14
ENSG00000010327.9
ENSG00000168268.9
ENSG00000168273.6
ENSG00000163939.17
ENSG00000163938.15
ENSG00000016864.15
ENSG00000114902.12
ENSG00000114904.11
ENSG00000055957.9
ENSG00000162267.11
ENSG00000055955.14
ENSG00000243696.4
ENSG00000272573.4
ENSG00000248592.6
ENSG00000213533.10
ENSG00000163935.12
ENSG00000272305.4
ENSG00000163933.8
ENSG00000163932.12
ENSG00000163931.14
ENSG00000272886.4
ENSG00000157388.12
ENSG00000016391.9
ENSG00000056736.8
ENSG00000113812.12
ENSG00000113811.9
ENSG00000157445.13
ENSG00000144771.7
ENSG00000114251.12
ENSG00000187672.11
ENSG00000180376.15
ENSG00000163946.12
ENSG00000163947.10
ENSG00000186451.1
ENSG00000144730.15
ENSG00000163666.7
ENSG00000157500.9
ENSG00000239388.7
ENSG00000174844.13
ENSG00000174840.8
ENSG00000168374.9
ENSG00000174839.11
ENSG00000163681.13
ENSG00000136068.13
ENSG00000163687.12
ENSG00000163686.12
ENSG00000163684.10
ENSG00000255154.6
ENSG00000168297.14
ENSG00000168291.11
ENSG00000168301.11
ENSG00000168306.11
ENSG00000168309.15
ENSG00000198643.5
ENSG00000163689.17
ENSG00000189283.8
ENSG00000144724.17
ENSG00000114405.9
ENSG00000153266.11
ENSG00000163618.16
ENSG00000163630.9
ENSG00000188817.6
ENSG00000163632.11
ENSG00000163634.10
ENSG00000163635.16
ENSG00000163636.9
ENSG00000163637.10
ENSG00000163638.12
ENSG00000151276.22
ENSG00000144741.16
ENSG00000144749.12
ENSG00000163376.10
ENSG00000172340.13
ENSG00000183662.9
ENSG00000163377.13
ENSG00000163378.12
ENSG00000144747.13
ENSG00000144744.15
ENSG00000144746.6
ENSG00000163380.14
ENSG00000114541.13
ENSG00000187098.13
ENSG00000114861.17
ENSG00000163412.11
ENSG00000170837.2
ENSG00000163421.7
ENSG00000163602.9
ENSG00000144736.12
ENSG00000172986.11
ENSG00000163605.13
ENSG00000255423.1
ENSG00000121440.13
ENSG00000113805.8
ENSG00000172969.6
ENSG00000227124.7
ENSG00000185008.16
ENSG00000169855.18
ENSG00000114480.11
ENSG00000175161.12
ENSG00000206538.6
ENSG00000083937.7
ENSG00000064835.9
ENSG00000179097.5
ENSG00000163320.9
ENSG00000175105.5
ENSG00000179021.8
ENSG00000044524.9
ENSG00000184500.13
ENSG00000169379.14
ENSG00000178750.2
ENSG00000178700.6
ENSG00000178694.8
ENSG00000269028.3
ENSG00000080224.16
ENSG00000113966.8
ENSG00000080200.8
ENSG00000170854.16
ENSG00000183185.8
ENSG00000196578.4
ENSG00000231192.1
ENSG00000236032.2
ENSG00000233412.3
ENSG00000230301.4
ENSG00000197938.4
ENSG00000196098.2
ENSG00000206536.1
ENSG00000232382.1
ENSG00000231861.2
ENSG00000080822.15
ENSG00000080819.5
ENSG00000154165.4
ENSG00000064225.11
ENSG00000057019.14
ENSG00000144810.14
ENSG00000184220.9
ENSG00000168386.17
ENSG00000235156.4
ENSG00000036054.11
ENSG00000114021.10
ENSG00000154174.7
ENSG00000206535.6
ENSG00000181458.9
ENSG00000144820.6
ENSG00000114354.11
ENSG00000154175.15
ENSG00000081148.11
ENSG00000138468.14
ENSG00000174173.6
ENSG00000081154.10
ENSG00000066422.4
ENSG00000114391.11
ENSG00000182504.9
ENSG00000144815.13
ENSG00000144802.10
ENSG00000170044.7
ENSG00000170017.11
ENSG00000114423.17
ENSG00000138483.2
ENSG00000114439.17
ENSG00000196776.13
ENSG00000114446.4
ENSG00000114455.12
ENSG00000144821.8
ENSG00000163507.12
ENSG00000280684.1
ENSG00000198919.11
ENSG00000163515.6
ENSG00000163519.12
ENSG00000138472.9
ENSG00000114487.8
ENSG00000163530.4
ENSG00000121570.11
ENSG00000177707.9
ENSG00000153283.11
ENSG00000177494.5
ENSG00000240891.5
ENSG00000144824.18
ENSG00000144827.7
ENSG00000144834.11
ENSG00000176040.12
ENSG00000114529.11
ENSG00000174500.11
ENSG00000172139.13
ENSG00000091972.17
ENSG00000186265.8
ENSG00000144848.9
ENSG00000138459.7
ENSG00000091986.14
ENSG00000206531.9
ENSG00000163606.9
ENSG00000163607.13
ENSG00000163608.13
ENSG00000144857.13
ENSG00000206530.7
ENSG00000163611.10
ENSG00000072858.9
ENSG00000176542.8
ENSG00000121579.11
ENSG00000114573.8
ENSG00000178075.18
ENSG00000184307.12
ENSG00000163617.9
ENSG00000151576.9
ENSG00000151577.11
ENSG00000174255.6
ENSG00000181847.10
ENSG00000181722.14
ENSG00000279131.1
ENSG00000279380.1
ENSG00000172020.11
ENSG00000185565.10
ENSG00000144847.11
ENSG00000163424.7
ENSG00000251012.1
ENSG00000114638.6
ENSG00000121578.11
ENSG00000031081.9
ENSG00000176142.11
ENSG00000163389.9
ENSG00000113845.8
ENSG00000121594.10
ENSG00000144843.10
ENSG00000144837.7
ENSG00000121577.12
ENSG00000138495.5
ENSG00000183833.15
ENSG00000144852.15
ENSG00000082701.13
ENSG00000175697.9
ENSG00000163428.3
ENSG00000163430.8
ENSG00000065518.7
ENSG00000113924.10
ENSG00000144840.7
ENSG00000153767.8
ENSG00000145087.11
ENSG00000051341.12
ENSG00000186103.3
ENSG00000163833.7
ENSG00000180353.9
ENSG00000173230.14
ENSG00000173226.15
ENSG00000145088.7
ENSG00000163406.9
ENSG00000145103.11
ENSG00000114013.14
ENSG00000036828.12
ENSG00000121552.3
ENSG00000160124.8
ENSG00000114023.14
ENSG00000196981.3
ENSG00000114030.11
ENSG00000138496.15
ENSG00000163840.8
ENSG00000173200.11
ENSG00000173193.12
ENSG00000169087.9
ENSG00000138463.8
ENSG00000082684.13
ENSG00000065485.16
ENSG00000121542.10
ENSG00000173175.13
ENSG00000206527.8
ENSG00000065534.17
ENSG00000175455.13
ENSG00000065371.16
ENSG00000160145.14
ENSG00000114491.12
ENSG00000082781.10
ENSG00000173702.6
ENSG00000173706.11
ENSG00000221955.9
ENSG00000163848.17
ENSG00000114520.9
ENSG00000144909.7
ENSG00000189366.8
ENSG00000114547.8
ENSG00000114544.14
ENSG00000144908.12
ENSG00000163884.3
ENSG00000163885.10
ENSG00000070476.13
ENSG00000159650.7
ENSG00000180767.8
ENSG00000180697.7
ENSG00000197763.11
ENSG00000206483.5
ENSG00000159685.9
ENSG00000114554.10
ENSG00000214324.4
ENSG00000163870.13
ENSG00000073111.12
ENSG00000114631.10
ENSG00000114626.16
ENSG00000074416.12
ENSG00000187715.12
ENSG00000058262.8
ENSG00000175792.10
ENSG00000132394.9
ENSG00000179407.3
ENSG00000179348.10
ENSG00000163902.10
ENSG00000075785.11
ENSG00000177646.16
ENSG00000114656.9
ENSG00000187695.6
ENSG00000114654.7
ENSG00000169704.4
ENSG00000172780.15
ENSG00000261796.1
ENSG00000240682.8
ENSG00000169714.15
ENSG00000181789.13
ENSG00000183624.12
ENSG00000184897.5
ENSG00000172771.10
ENSG00000129071.8
ENSG00000163913.10
ENSG00000163914.4
ENSG00000178804.6
ENSG00000004399.11
ENSG00000172765.15
ENSG00000170893.3
ENSG00000251287.7
ENSG00000172752.13
ENSG00000206384.9
ENSG00000196455.6
ENSG00000017260.18
ENSG00000280127.1
ENSG00000034533.10
ENSG00000114670.12
ENSG00000198585.10
ENSG00000114686.7
ENSG00000196353.10
ENSG00000014257.14
ENSG00000138246.14
ENSG00000240303.6
ENSG00000274810.2
ENSG00000129048.6
ENSG00000081307.11
ENSG00000113971.17
ENSG00000144868.12
ENSG00000170819.4
ENSG00000091527.14
ENSG00000163781.11
ENSG00000091513.13
ENSG00000144867.10
ENSG00000154917.9
ENSG00000221972.3
ENSG00000174640.11
ENSG00000163785.11
ENSG00000114019.13
ENSG00000129055.11
ENSG00000182923.15
ENSG00000154928.15
ENSG00000174611.10
ENSG00000073711.9
ENSG00000174579.3
ENSG00000114054.12
ENSG00000118007.11
ENSG00000168917.8
ENSG00000158092.5
ENSG00000174564.11
ENSG00000168875.2
ENSG00000066405.11
ENSG00000158163.13
ENSG00000118017.3
ENSG00000138231.11
ENSG00000114098.16
ENSG00000181322.12
ENSG00000158186.11
ENSG00000158220.12
ENSG00000114107.7
ENSG00000158234.11
ENSG00000051382.7
ENSG00000183770.5
ENSG00000206262.7
ENSG00000206260.3
ENSG00000175110.10
ENSG00000184814.5
ENSG00000233701.3
ENSG00000184432.8
ENSG00000114113.5
ENSG00000114115.8
ENSG00000163864.13
ENSG00000158258.14
ENSG00000155890.3
ENSG00000114120.10
ENSG00000175093.4
ENSG00000155893.10
ENSG00000177311.9
ENSG00000155903.10
ENSG00000280530.1
ENSG00000114125.12
ENSG00000114124.2
ENSG00000069849.9
ENSG00000114126.16
ENSG00000175066.14
ENSG00000114127.9
ENSG00000175054.13
ENSG00000120756.11
ENSG00000144935.13
ENSG00000163710.6
ENSG00000188582.7
ENSG00000163714.16
ENSG00000175040.5
ENSG00000181804.13
ENSG00000181744.7
ENSG00000152952.10
ENSG00000114698.13
ENSG00000163746.10
ENSG00000188313.11
ENSG00000231213.5
ENSG00000174963.16
ENSG00000152977.8
ENSG00000144891.16
ENSG00000153002.10
ENSG00000163751.3
ENSG00000163754.16
ENSG00000071794.14
ENSG00000163755.7
ENSG00000047457.12
ENSG00000163762.5
ENSG00000169908.9
ENSG00000169903.6
ENSG00000018408.13
ENSG00000114744.7
ENSG00000206199.8
ENSG00000082996.18
ENSG00000070087.12
ENSG00000196428.11
ENSG00000120742.9
ENSG00000144895.10
ENSG00000198843.11
ENSG00000163645.13
ENSG00000181788.3
ENSG00000280141.1
ENSG00000260234.4
ENSG00000163646.9
ENSG00000144893.11
ENSG00000174946.6
ENSG00000174944.7
ENSG00000138271.5
ENSG00000181631.6
ENSG00000169313.9
ENSG00000152580.8
ENSG00000197953.5
ENSG00000114771.12
ENSG00000198829.6
ENSG00000152601.16
ENSG00000221962.4
ENSG00000169860.6
ENSG00000181467.3
ENSG00000114790.11
ENSG00000174953.12
ENSG00000174948.5
ENSG00000196549.9
ENSG00000114805.15
ENSG00000174928.14
ENSG00000169359.12
ENSG00000163655.14
ENSG00000169282.16
ENSG00000114850.5
ENSG00000163659.11
ENSG00000197980.10
ENSG00000163660.10
ENSG00000197415.10
ENSG00000163661.3
ENSG00000174899.9
ENSG00000168779.18
ENSG00000174891.11
ENSG00000178053.16
ENSG00000168827.13
ENSG00000079257.6
ENSG00000118849.8
ENSG00000118855.17
ENSG00000250588.5
ENSG00000214216.9
ENSG00000151967.17
ENSG00000168811.5
ENSG00000180044.4
ENSG00000248710.1
ENSG00000068885.13
ENSG00000113810.14
ENSG00000213186.6
ENSG00000186432.7
ENSG00000179674.3
ENSG00000163590.12
ENSG00000169255.12
ENSG00000169251.11
ENSG00000196542.7
ENSG00000182447.4
ENSG00000090402.6
ENSG00000121871.3
ENSG00000114200.8
ENSG00000169064.11
ENSG00000114204.13
ENSG00000174776.9
ENSG00000114209.13
ENSG00000163536.11
ENSG00000173905.7
ENSG00000085276.16
ENSG00000281137.1
ENSG00000184378.2
ENSG00000085274.14
ENSG00000171757.14
ENSG00000188306.6
ENSG00000114248.8
ENSG00000187033.8
ENSG00000008952.15
ENSG00000173890.15
ENSG00000173889.14
ENSG00000163558.11
ENSG00000136603.12
ENSG00000013297.9
ENSG00000013293.5
ENSG00000163584.16
ENSG00000163577.6
ENSG00000163581.12
ENSG00000154310.15
ENSG00000075651.14
ENSG00000186329.8
ENSG00000075420.11
ENSG00000121853.3
ENSG00000121858.9
ENSG00000144959.8
ENSG00000114346.12
ENSG00000144962.6
ENSG00000169760.16
ENSG00000177694.13
ENSG00000177565.14
ENSG00000197584.10
ENSG00000275163.1
ENSG00000172667.9
ENSG00000121879.3
ENSG00000171121.15
ENSG00000121864.8
ENSG00000171109.17
ENSG00000114450.8
ENSG00000136518.15
ENSG00000136522.12
ENSG00000136521.11
ENSG00000058056.7
ENSG00000114757.17
ENSG00000163728.9
ENSG00000145075.10
ENSG00000114416.16
ENSG00000205981.5
ENSG00000181449.3
ENSG00000058063.14
ENSG00000043093.12
ENSG00000078070.10
ENSG00000078081.6
ENSG00000053524.10
ENSG00000176597.10
ENSG00000172578.10
ENSG00000114796.14
ENSG00000163872.14
ENSG00000180834.6
ENSG00000175193.11
ENSG00000114770.15
ENSG00000186090.9
ENSG00000178084.1
ENSG00000186038.8
ENSG00000145191.10
ENSG00000161202.16
ENSG00000161203.12
ENSG00000161204.10
ENSG00000145198.13
ENSG00000214160.8
ENSG00000145194.16
ENSG00000163888.3
ENSG00000175166.15
ENSG00000114867.18
ENSG00000175182.12
ENSG00000114859.13
ENSG00000163882.8
ENSG00000090534.16
ENSG00000090539.14
ENSG00000182580.2
ENSG00000177383.4
ENSG00000156931.14
ENSG00000187068.2
ENSG00000113790.9
ENSG00000073803.12
ENSG00000163900.9
ENSG00000163898.8
ENSG00000163904.11
ENSG00000073792.14
ENSG00000136527.16
ENSG00000244405.6
ENSG00000058866.13
ENSG00000213139.6
ENSG00000113838.11
ENSG00000090520.9
ENSG00000145192.11
ENSG00000090512.10
ENSG00000113905.4
ENSG00000113889.10
ENSG00000156976.13
ENSG00000163918.9
ENSG00000181092.8
ENSG00000073849.13
ENSG00000163923.8
ENSG00000175077.5
ENSG00000127241.15
ENSG00000136514.2
ENSG00000157005.3
ENSG00000198471.1
ENSG00000113916.16
ENSG00000145012.11
ENSG00000188001.8
ENSG00000073282.11
ENSG00000090530.8
ENSG00000163347.5
ENSG00000113946.3
ENSG00000198398.2
ENSG00000196083.8
ENSG00000205835.7
ENSG00000188729.5
ENSG00000188958.8
ENSG00000152492.12
ENSG00000253548.1
ENSG00000114279.12
ENSG00000180611.6
ENSG00000127252.5
ENSG00000187527.9
ENSG00000127249.13
ENSG00000198836.7
ENSG00000114315.3
ENSG00000178772.6
ENSG00000172061.8
ENSG00000178732.5
ENSG00000133657.13
ENSG00000145014.16
ENSG00000041802.9
ENSG00000185112.5
ENSG00000173950.14
ENSG00000114331.11
ENSG00000184203.6
ENSG00000189058.7
ENSG00000176945.15
ENSG00000145113.20
ENSG00000061938.15
ENSG00000072274.11
ENSG00000163958.12
ENSG00000163959.8
ENSG00000161217.10
ENSG00000272741.1
ENSG00000213123.9
ENSG00000273331.1
ENSG00000145107.14
ENSG00000163960.10
ENSG00000163961.4
ENSG00000214097.4
ENSG00000185798.7
ENSG00000174013.7
ENSG00000174004.5
ENSG00000163964.12
ENSG00000174007.7
ENSG00000180370.9
ENSG00000119231.9
ENSG00000114503.9
ENSG00000119227.6
ENSG00000163975.10
ENSG00000075711.19
ENSG00000161267.10
ENSG00000145016.12
ENSG00000122068.11
ENSG00000186001.11
ENSG00000114473.12
ENSG00000182899.13
ENSG00000185621.10
ENSG00000272602.4
ENSG00000250312.5
ENSG00000186777.10
ENSG00000131127.12
ENSG00000182903.14
ENSG00000174227.14
ENSG00000133256.11
ENSG00000169020.8
ENSG00000215375.5
ENSG00000169026.11
ENSG00000185619.16
ENSG00000168993.13
ENSG00000178950.15
ENSG00000127419.15
ENSG00000145214.12
ENSG00000145217.12
ENSG00000127415.11
ENSG00000127418.13
ENSG00000178222.11
ENSG00000159674.10
ENSG00000159692.14
ENSG00000090316.14
ENSG00000163945.14
ENSG00000179979.8
ENSG00000235608.1
ENSG00000174137.11
ENSG00000163950.11
ENSG00000168936.9
ENSG00000013810.17
ENSG00000068078.16
ENSG00000168924.13
ENSG00000109685.16
ENSG00000185049.11
ENSG00000243449.5
ENSG00000185818.7
ENSG00000130997.15
ENSG00000214367.6
ENSG00000123933.13
ENSG00000159733.12
ENSG00000249428.4
ENSG00000063978.14
ENSG00000125386.13
ENSG00000168884.13
ENSG00000087266.14
ENSG00000087274.15
ENSG00000109736.13
ENSG00000087269.14
ENSG00000125388.18
ENSG00000197386.9
ENSG00000188981.9
ENSG00000159788.17
ENSG00000109758.7
ENSG00000175920.14
ENSG00000163956.9
ENSG00000280230.1
ENSG00000184160.7
ENSG00000163982.5
ENSG00000132406.10
ENSG00000145220.12
ENSG00000168826.14
ENSG00000168824.13
ENSG00000168818.8
ENSG00000163132.6
ENSG00000170891.9
ENSG00000152953.11
ENSG00000173040.11
ENSG00000072840.11
ENSG00000072832.13
ENSG00000181215.11
ENSG00000152969.15
ENSG00000109501.12
ENSG00000074211.12
ENSG00000013288.7
ENSG00000179010.13
ENSG00000279859.1
ENSG00000163993.6
ENSG00000178988.10
ENSG00000186222.4
ENSG00000170871.10
ENSG00000132405.17
ENSG00000173013.5
ENSG00000173011.11
ENSG00000109519.11
ENSG00000184985.15
ENSG00000178597.5
ENSG00000196526.9
ENSG00000163995.17
ENSG00000125089.15
ENSG00000281359.1
ENSG00000170801.8
ENSG00000087008.14
ENSG00000155275.17
ENSG00000155269.10
ENSG00000109625.17
ENSG00000215612.6
ENSG00000229924.3
ENSG00000231396.2
ENSG00000233136.2
ENSG00000227551.1
ENSG00000232399.3
ENSG00000223569.4
ENSG00000249104.2
ENSG00000250844.2
ENSG00000248920.2
ENSG00000250745.2
ENSG00000249811.2
ENSG00000248933.2
ENSG00000250913.2
ENSG00000232264.4
ENSG00000230430.4
ENSG00000229579.4
ENSG00000227140.3
ENSG00000235780.3
ENSG00000231051.3
ENSG00000231637.3
ENSG00000228856.3
ENSG00000186146.1
ENSG00000109667.10
ENSG00000169676.5
ENSG00000071127.15
ENSG00000178163.6
ENSG00000109684.13
ENSG00000002587.8
ENSG00000157869.13
ENSG00000109705.7
ENSG00000038219.11
ENSG00000281620.1
ENSG00000137449.14
ENSG00000163145.11
ENSG00000048342.14
ENSG00000118564.13
ENSG00000237765.5
ENSG00000109743.9
ENSG00000004468.11
ENSG00000137440.4
ENSG00000137441.7
ENSG00000007062.10
ENSG00000169762.15
ENSG00000169744.11
ENSG00000151552.10
ENSG00000249581.2
ENSG00000002549.11
ENSG00000118579.10
ENSG00000047662.4
ENSG00000163257.9
ENSG00000109805.8
ENSG00000178177.13
ENSG00000145147.18
ENSG00000163138.17
ENSG00000185774.13
ENSG00000152990.12
ENSG00000109819.7
ENSG00000109606.11
ENSG00000109610.5
ENSG00000181982.16
ENSG00000153012.10
ENSG00000109618.10
ENSG00000281028.1
ENSG00000038210.12
ENSG00000168228.13
ENSG00000053900.9
ENSG00000157765.10
ENSG00000091490.9
ENSG00000250317.7
ENSG00000168214.19
ENSG00000163394.5
ENSG00000109680.9
ENSG00000109689.13
ENSG00000169851.14
ENSG00000047365.10
ENSG00000197057.7
ENSG00000174145.7
ENSG00000154274.13
ENSG00000181826.8
ENSG00000169299.12
ENSG00000279386.1
ENSG00000065882.14
ENSG00000250254.1
ENSG00000109787.11
ENSG00000174123.9
ENSG00000174125.6
ENSG00000174130.11
ENSG00000197712.10
ENSG00000121895.7
ENSG00000109790.15
ENSG00000157796.16
ENSG00000035928.13
ENSG00000134962.6
ENSG00000163682.14
ENSG00000121897.12
ENSG00000109814.10
ENSG00000163683.10
ENSG00000078140.12
ENSG00000121892.13
ENSG00000078177.12
ENSG00000168421.11
ENSG00000174343.5
ENSG00000163694.13
ENSG00000179299.15
ENSG00000163697.15
ENSG00000154277.11
ENSG00000064042.16
ENSG00000109132.6
ENSG00000109133.11
ENSG00000182308.6
ENSG00000014824.12
ENSG00000188848.14
ENSG00000178343.4
ENSG00000124406.15
ENSG00000215203.2
ENSG00000183783.6
ENSG00000177752.13
ENSG00000151806.12
ENSG00000163281.10
ENSG00000163285.7
ENSG00000151834.14
ENSG00000170516.15
ENSG00000109158.9
ENSG00000163288.12
ENSG00000169019.10
ENSG00000145246.12
ENSG00000145244.10
ENSG00000170448.10
ENSG00000163293.10
ENSG00000198515.12
ENSG00000074966.9
ENSG00000135605.11
ENSG00000109171.13
ENSG00000145248.6
ENSG00000182223.7
ENSG00000075539.12
ENSG00000109180.13
ENSG00000145247.10
ENSG00000109182.10
ENSG00000109184.13
ENSG00000188993.3
ENSG00000163069.11
ENSG00000163071.9
ENSG00000109189.11
ENSG00000226887.6
ENSG00000128045.6
ENSG00000184178.14
ENSG00000145216.14
ENSG00000072201.12
ENSG00000109220.9
ENSG00000180613.9
ENSG00000134853.10
ENSG00000157404.14
ENSG00000128052.8
ENSG00000128039.9
ENSG00000134851.11
ENSG00000134852.13
ENSG00000163440.9
ENSG00000109255.10
ENSG00000090989.16
ENSG00000174799.9
ENSG00000109265.11
ENSG00000157426.12
ENSG00000128059.7
ENSG00000128050.7
ENSG00000174780.14
ENSG00000196503.2
ENSG00000249693.2
ENSG00000171476.20
ENSG00000128040.9
ENSG00000084093.14
ENSG00000084092.6
ENSG00000047315.13
ENSG00000163453.10
ENSG00000150471.14
ENSG00000205678.6
ENSG00000145242.12
ENSG00000145241.9
ENSG00000035720.6
ENSG00000033178.11
ENSG00000109163.6
ENSG00000153802.10
ENSG00000187054.13
ENSG00000198092.5
ENSG00000185873.7
ENSG00000083896.11
ENSG00000087128.8
ENSG00000197888.2
ENSG00000196620.7
ENSG00000109181.10
ENSG00000135220.9
ENSG00000213759.7
ENSG00000171234.12
ENSG00000135226.15
ENSG00000156096.11
ENSG00000173610.10
ENSG00000270386.1
ENSG00000271271.4
ENSG00000173597.7
ENSG00000109193.9
ENSG00000126545.12
ENSG00000135222.6
ENSG00000126549.8
ENSG00000279857.1
ENSG00000205649.6
ENSG00000126550.7
ENSG00000187533.12
ENSG00000109205.15
ENSG00000181617.5
ENSG00000171209.3
ENSG00000145309.5
ENSG00000109208.4
ENSG00000171201.9
ENSG00000171199.8
ENSG00000171195.9
ENSG00000187689.8
ENSG00000178522.13
ENSG00000132464.10
ENSG00000132465.9
ENSG00000132467.3
ENSG00000018189.11
ENSG00000132463.12
ENSG00000173542.7
ENSG00000156136.8
ENSG00000080493.12
ENSG00000145321.11
ENSG00000056291.16
ENSG00000156140.7
ENSG00000163626.15
ENSG00000132466.16
ENSG00000163631.15
ENSG00000081051.6
ENSG00000079557.4
ENSG00000169435.12
ENSG00000169429.9
ENSG00000124875.8
ENSG00000109272.3
ENSG00000163739.4
ENSG00000163737.3
ENSG00000163736.3
ENSG00000163735.6
ENSG00000163734.4
ENSG00000081041.8
ENSG00000163738.17
ENSG00000182585.8
ENSG00000124882.3
ENSG00000109321.9
ENSG00000174808.10
ENSG00000169116.10
ENSG00000163743.12
ENSG00000174796.11
ENSG00000174792.9
ENSG00000138769.9
ENSG00000138757.13
ENSG00000138768.13
ENSG00000156194.16
ENSG00000138744.13
ENSG00000198301.10
ENSG00000279909.1
ENSG00000280671.1
ENSG00000138755.5
ENSG00000156219.15
ENSG00000169245.5
ENSG00000169248.11
ENSG00000138750.13
ENSG00000138760.7
ENSG00000189157.12
ENSG00000272414.4
ENSG00000118804.8
ENSG00000163749.16
ENSG00000138771.13
ENSG00000186212.3
ENSG00000138758.10
ENSG00000118816.8
ENSG00000138764.12
ENSG00000156234.7
ENSG00000138767.11
ENSG00000169288.16
ENSG00000138759.16
ENSG00000138772.11
ENSG00000138756.16
ENSG00000163291.13
ENSG00000156269.4
ENSG00000196475.5
ENSG00000163297.15
ENSG00000152784.14
ENSG00000138675.15
ENSG00000197826.10
ENSG00000152785.6
ENSG00000138669.8
ENSG00000138670.15
ENSG00000138668.17
ENSG00000152795.16
ENSG00000145293.13
ENSG00000249242.6
ENSG00000145284.10
ENSG00000138674.15
ENSG00000168152.11
ENSG00000189308.9
ENSG00000138663.7
ENSG00000145287.9
ENSG00000173085.12
ENSG00000173083.13
ENSG00000163312.9
ENSG00000163319.9
ENSG00000163322.12
ENSG00000138678.9
ENSG00000163623.8
ENSG00000163624.5
ENSG00000163625.14
ENSG00000138639.16
ENSG00000109339.17
ENSG00000163629.11
ENSG00000145283.7
ENSG00000163633.9
ENSG00000172493.19
ENSG00000145332.12
ENSG00000170509.10
ENSG00000198189.9
ENSG00000170502.11
ENSG00000152583.11
ENSG00000152591.11
ENSG00000152592.12
ENSG00000029559.6
ENSG00000152595.15
ENSG00000118785.12
ENSG00000118762.6
ENSG00000118777.9
ENSG00000163644.13
ENSG00000138642.13
ENSG00000138646.7
ENSG00000145337.4
ENSG00000138641.14
ENSG00000255072.1
ENSG00000177432.6
ENSG00000138640.13
ENSG00000180346.3
ENSG00000185477.4
ENSG00000145335.14
ENSG00000138722.8
ENSG00000184305.13
ENSG00000152208.10
ENSG00000172238.4
ENSG00000163104.16
ENSG00000163106.9
ENSG00000163110.13
ENSG00000138696.9
ENSG00000182168.13
ENSG00000163114.5
ENSG00000163116.8
ENSG00000138698.13
ENSG00000168785.6
ENSG00000151247.11
ENSG00000164024.10
ENSG00000197894.9
ENSG00000198099.7
ENSG00000172955.16
ENSG00000187758.6
ENSG00000196616.11
ENSG00000248144.4
ENSG00000196344.10
ENSG00000138813.8
ENSG00000145331.12
ENSG00000138823.11
ENSG00000248713.1
ENSG00000070190.11
ENSG00000109270.11
ENSG00000164031.15
ENSG00000164032.10
ENSG00000145358.5
ENSG00000164035.8
ENSG00000138814.15
ENSG00000153064.10
ENSG00000138821.11
ENSG00000109320.10
ENSG00000109323.7
ENSG00000109332.18
ENSG00000145354.8
ENSG00000164037.15
ENSG00000164038.13
ENSG00000164039.13
ENSG00000138778.10
ENSG00000169836.4
ENSG00000168772.10
ENSG00000168769.11
ENSG00000138777.18
ENSG00000236699.7
ENSG00000138785.13
ENSG00000138780.13
ENSG00000168743.11
ENSG00000145348.15
ENSG00000164022.15
ENSG00000155011.7
ENSG00000138801.7
ENSG00000164023.13
ENSG00000155016.16
ENSG00000138796.14
ENSG00000138795.8
ENSG00000109475.15
ENSG00000198856.11
ENSG00000164089.7
ENSG00000188517.13
ENSG00000138802.10
ENSG00000005059.14
ENSG00000138794.8
ENSG00000123739.9
ENSG00000205403.11
ENSG00000109534.15
ENSG00000180245.4
ENSG00000183423.10
ENSG00000138798.10
ENSG00000170522.8
ENSG00000138792.8
ENSG00000164093.14
ENSG00000174749.5
ENSG00000138660.10
ENSG00000145365.10
ENSG00000073331.16
ENSG00000178403.3
ENSG00000138658.14
ENSG00000174720.14
ENSG00000145362.15
ENSG00000145349.15
ENSG00000180801.12
ENSG00000174607.9
ENSG00000138653.8
ENSG00000270394.2
ENSG00000174599.5
ENSG00000164100.8
ENSG00000164099.3
ENSG00000145388.13
ENSG00000150961.13
ENSG00000172403.9
ENSG00000172399.5
ENSG00000145390.10
ENSG00000164096.12
ENSG00000145384.3
ENSG00000138735.14
ENSG00000164109.12
ENSG00000138738.9
ENSG00000173376.12
ENSG00000050730.14
ENSG00000186867.9
ENSG00000164111.13
ENSG00000164112.11
ENSG00000123737.11
ENSG00000145386.8
ENSG00000138686.8
ENSG00000138741.9
ENSG00000138688.14
ENSG00000164113.9
ENSG00000109471.4
ENSG00000138684.6
ENSG00000181004.8
ENSG00000138685.11
ENSG00000170917.12
ENSG00000145375.7
ENSG00000164056.9
ENSG00000151458.10
ENSG00000196159.10
ENSG00000164066.11
ENSG00000151475.5
ENSG00000164070.10
ENSG00000142731.9
ENSG00000164073.8
ENSG00000164074.13
ENSG00000138709.16
ENSG00000164040.15
ENSG00000077684.14
ENSG00000151466.10
ENSG00000151470.11
ENSG00000138650.8
ENSG00000254535.3
ENSG00000189184.10
ENSG00000151012.12
ENSG00000151014.5
ENSG00000109381.18
ENSG00000137463.4
ENSG00000109390.10
ENSG00000164134.11
ENSG00000172007.5
ENSG00000145391.12
ENSG00000085871.7
ENSG00000196782.11
ENSG00000153130.16
ENSG00000153132.11
ENSG00000205301.10
ENSG00000179387.8
ENSG00000109424.3
ENSG00000109436.7
ENSG00000170153.9
ENSG00000109445.9
ENSG00000164136.15
ENSG00000109452.11
ENSG00000170185.8
ENSG00000109458.7
ENSG00000153147.5
ENSG00000183090.5
ENSG00000197465.12
ENSG00000250361.5
ENSG00000170180.18
ENSG00000164161.8
ENSG00000164162.11
ENSG00000164163.9
ENSG00000164164.14
ENSG00000170365.8
ENSG00000151611.12
ENSG00000237136.5
ENSG00000151612.14
ENSG00000164167.8
ENSG00000120519.13
ENSG00000151615.3
ENSG00000137473.16
ENSG00000151617.14
ENSG00000164168.6
ENSG00000164169.11
ENSG00000071205.10
ENSG00000151623.13
ENSG00000170390.13
ENSG00000198589.9
ENSG00000181541.5
ENSG00000145425.8
ENSG00000109686.15
ENSG00000189099.10
ENSG00000164142.14
ENSG00000059691.10
ENSG00000109670.12
ENSG00000170006.10
ENSG00000164144.13
ENSG00000169989.2
ENSG00000137460.7
ENSG00000109654.13
ENSG00000121211.6
ENSG00000121210.14
ENSG00000137462.6
ENSG00000145428.13
ENSG00000145423.4
ENSG00000197410.11
ENSG00000171566.10
ENSG00000171564.10
ENSG00000171560.13
ENSG00000171557.15
ENSG00000121207.10
ENSG00000151962.6
ENSG00000185149.5
ENSG00000164114.17
ENSG00000164116.15
ENSG00000061918.11
ENSG00000256394.2
ENSG00000151790.7
ENSG00000256043.2
ENSG00000145431.9
ENSG00000109738.9
ENSG00000120251.17
ENSG00000164125.14
ENSG00000164124.9
ENSG00000171509.14
ENSG00000205208.4
ENSG00000171503.10
ENSG00000171497.4
ENSG00000052795.11
ENSG00000164123.6
ENSG00000109756.7
ENSG00000168843.12
ENSG00000145414.7
ENSG00000164128.5
ENSG00000164129.10
ENSG00000151005.4
ENSG00000198498.8
ENSG00000145416.12
ENSG00000248329.4
ENSG00000183439.6
ENSG00000250486.3
ENSG00000176979.11
ENSG00000170088.12
ENSG00000109466.12
ENSG00000052802.11
ENSG00000109472.12
ENSG00000038295.6
ENSG00000196104.9
ENSG00000109511.9
ENSG00000137628.15
ENSG00000181381.12
ENSG00000129116.16
ENSG00000145439.10
ENSG00000154447.13
ENSG00000137601.14
ENSG00000109572.12
ENSG00000056050.6
ENSG00000198948.10
ENSG00000109576.12
ENSG00000174473.14
ENSG00000109586.10
ENSG00000164104.10
ENSG00000164105.3
ENSG00000164106.6
ENSG00000164107.8
ENSG00000164117.11
ENSG00000164118.11
ENSG00000164120.12
ENSG00000145451.11
ENSG00000168594.14
ENSG00000150625.15
ENSG00000150627.14
ENSG00000150628.5
ENSG00000164122.7
ENSG00000129128.11
ENSG00000150630.3
ENSG00000109674.3
ENSG00000038002.7
ENSG00000218336.6
ENSG00000129187.13
ENSG00000151718.14
ENSG00000177300.6
ENSG00000185758.7
ENSG00000168564.5
ENSG00000168556.6
ENSG00000182552.13
ENSG00000168538.14
ENSG00000173320.8
ENSG00000164303.9
ENSG00000168310.9
ENSG00000164305.16
ENSG00000164306.9
ENSG00000151725.10
ENSG00000151726.12
ENSG00000187821.7
ENSG00000151729.9
ENSG00000164323.11
ENSG00000109762.14
ENSG00000109771.14
ENSG00000186352.7
ENSG00000109775.9
ENSG00000205129.7
ENSG00000168491.8
ENSG00000154553.12
ENSG00000154556.16
ENSG00000164342.11
ENSG00000109794.12
ENSG00000145476.14
ENSG00000164344.14
ENSG00000088926.12
ENSG00000272297.2
ENSG00000168412.6
ENSG00000083857.12
ENSG00000179059.8
ENSG00000179046.7
ENSG00000184108.6
ENSG00000109536.10
ENSG00000205097.5
ENSG00000260596.4
ENSG00000153404.12
ENSG00000185028.3
ENSG00000164366.3
ENSG00000073578.15
ENSG00000249915.6
ENSG00000063438.15
ENSG00000180104.14
ENSG00000066230.9
ENSG00000112877.7
ENSG00000171368.11
ENSG00000206077.9
ENSG00000188818.11
ENSG00000028310.16
ENSG00000071539.12
ENSG00000145506.12
ENSG00000113504.18
ENSG00000174358.14
ENSG00000164363.9
ENSG00000164362.17
ENSG00000049656.12
ENSG00000142319.17
ENSG00000153395.8
ENSG00000171421.11
ENSG00000145494.10
ENSG00000113430.8
ENSG00000170561.11
ENSG00000186493.10
ENSG00000170549.3
ENSG00000145536.14
ENSG00000164151.10
ENSG00000133398.3
ENSG00000215218.3
ENSG00000037474.13
ENSG00000145545.10
ENSG00000112941.11
ENSG00000078295.14
ENSG00000215217.5
ENSG00000124275.13
ENSG00000124279.10
ENSG00000112902.10
ENSG00000169777.6
ENSG00000150756.12
ENSG00000150753.10
ENSG00000164237.7
ENSG00000145495.13
ENSG00000145491.10
ENSG00000164236.10
ENSG00000112977.14
ENSG00000169862.17
ENSG00000039139.9
ENSG00000038382.16
ENSG00000281325.1
ENSG00000145569.5
ENSG00000154124.4
ENSG00000154122.11
ENSG00000183580.9
ENSG00000183654.8
ENSG00000173545.4
ENSG00000154153.12
ENSG00000145555.13
ENSG00000176788.8
ENSG00000145526.10
ENSG00000154162.12
ENSG00000164256.8
ENSG00000040731.9
ENSG00000113100.8
ENSG00000113361.11
ENSG00000113360.15
ENSG00000082213.16
ENSG00000133401.14
ENSG00000113384.12
ENSG00000150712.9
ENSG00000056097.14
ENSG00000113387.10
ENSG00000113389.14
ENSG00000113407.12
ENSG00000151388.9
ENSG00000182631.6
ENSG00000164175.13
ENSG00000242110.6
ENSG00000273294.1
ENSG00000082196.19
ENSG00000039560.12
ENSG00000205838.11
ENSG00000113456.17
ENSG00000113460.11
ENSG00000168724.13
ENSG00000113492.12
ENSG00000113494.15
ENSG00000152582.11
ENSG00000168685.13
ENSG00000152611.10
ENSG00000145626.10
ENSG00000168671.8
ENSG00000164187.6
ENSG00000145604.14
ENSG00000152620.11
ENSG00000164188.7
ENSG00000079215.12
ENSG00000164190.15
ENSG00000197603.12
ENSG00000113569.14
ENSG00000082068.7
ENSG00000168621.13
ENSG00000164318.16
ENSG00000113594.8
ENSG00000145623.11
ENSG00000164327.11
ENSG00000082074.14
ENSG00000113600.9
ENSG00000153071.13
ENSG00000171522.5
ENSG00000113638.11
ENSG00000132356.10
ENSG00000279126.1
ENSG00000145592.12
ENSG00000132357.12
ENSG00000112936.17
ENSG00000171495.15
ENSG00000039537.12
ENSG00000182836.8
ENSG00000083720.11
ENSG00000205765.7
ENSG00000151876.11
ENSG00000112964.12
ENSG00000198865.8
ENSG00000250722.4
ENSG00000177721.4
ENSG00000172262.10
ENSG00000177453.6
ENSG00000112972.13
ENSG00000151882.10
ENSG00000151881.13
ENSG00000172244.7
ENSG00000172239.12
ENSG00000112992.15
ENSG00000070193.4
ENSG00000112996.8
ENSG00000164588.4
ENSG00000170571.10
ENSG00000151883.15
ENSG00000016082.13
ENSG00000213949.7
ENSG00000152684.10
ENSG00000164171.9
ENSG00000164172.17
ENSG00000134363.10
ENSG00000164258.10
ENSG00000185305.9
ENSG00000169271.2
ENSG00000178996.11
ENSG00000164283.11
ENSG00000113088.5
ENSG00000145649.7
ENSG00000164287.11
ENSG00000164294.12
ENSG00000234602.6
ENSG00000152669.8
ENSG00000067248.8
ENSG00000039123.14
ENSG00000067113.15
ENSG00000177058.10
ENSG00000152670.17
ENSG00000164509.12
ENSG00000279768.1
ENSG00000134352.18
ENSG00000164512.16
ENSG00000225940.4
ENSG00000095015.5
ENSG00000155542.10
ENSG00000155545.18
ENSG00000062194.14
ENSG00000169067.3
ENSG00000145632.13
ENSG00000175857.7
ENSG00000152932.7
ENSG00000113448.15
ENSG00000280447.1
ENSG00000035499.11
ENSG00000164181.12
ENSG00000049167.12
ENSG00000164182.9
ENSG00000188725.6
ENSG00000130449.5
ENSG00000068796.15
ENSG00000086189.8
ENSG00000086200.15
ENSG00000186105.7
ENSG00000178394.4
ENSG00000164197.10
ENSG00000186479.4
ENSG00000145642.10
ENSG00000153006.13
ENSG00000153015.14
ENSG00000049192.13
ENSG00000123219.11
ENSG00000113593.10
ENSG00000113595.13
ENSG00000113597.16
ENSG00000253251.2
ENSG00000197860.8
ENSG00000123213.21
ENSG00000112851.13
ENSG00000153914.14
ENSG00000069020.17
ENSG00000134061.5
ENSG00000145675.13
ENSG00000145740.17
ENSG00000134057.13
ENSG00000153044.8
ENSG00000134056.10
ENSG00000134058.9
ENSG00000183323.11
ENSG00000085231.12
ENSG00000273841.3
ENSG00000152942.17
ENSG00000152939.13
ENSG00000197822.9
ENSG00000183474.14
ENSG00000205572.8
ENSG00000205571.11
ENSG00000172058.14
ENSG00000172062.15
ENSG00000249437.6
ENSG00000145736.13
ENSG00000145734.17
ENSG00000131844.14
ENSG00000164326.4
ENSG00000131711.13
ENSG00000113048.15
ENSG00000049883.13
ENSG00000178175.10
ENSG00000083312.16
ENSG00000157107.12
ENSG00000157111.11
ENSG00000164325.7
ENSG00000251493.3
ENSG00000145741.14
ENSG00000164331.8
ENSG00000164338.8
ENSG00000214944.8
ENSG00000171617.12
ENSG00000049860.12
ENSG00000164347.16
ENSG00000164346.8
ENSG00000198780.10
ENSG00000176928.5
ENSG00000145700.8
ENSG00000113161.14
ENSG00000113163.14
ENSG00000122008.14
ENSG00000189045.12
ENSG00000152359.13
ENSG00000122012.12
ENSG00000145703.14
ENSG00000164220.6
ENSG00000181104.6
ENSG00000164251.4
ENSG00000171643.12
ENSG00000145708.9
ENSG00000164252.11
ENSG00000132846.5
ENSG00000113231.12
ENSG00000164253.11
ENSG00000171540.7
ENSG00000171530.12
ENSG00000132842.12
ENSG00000085365.16
ENSG00000145685.12
ENSG00000113273.14
ENSG00000132837.13
ENSG00000132840.8
ENSG00000145692.13
ENSG00000152409.8
ENSG00000152413.13
ENSG00000164329.12
ENSG00000164309.13
ENSG00000177034.13
ENSG00000113296.13
ENSG00000164300.14
ENSG00000164299.6
ENSG00000039319.15
ENSG00000152380.8
ENSG00000189127.6
ENSG00000228716.5
ENSG00000113318.9
ENSG00000113319.10
ENSG00000131730.14
ENSG00000131732.10
ENSG00000172497.7
ENSG00000145687.14
ENSG00000152348.14
ENSG00000186468.11
ENSG00000205464.10
ENSG00000174695.8
ENSG00000152422.14
ENSG00000038427.14
ENSG00000145681.9
ENSG00000164176.11
ENSG00000127184.9
ENSG00000145715.13
ENSG00000134480.12
ENSG00000164180.12
ENSG00000081189.12
ENSG00000153140.7
ENSG00000176055.9
ENSG00000113356.9
ENSG00000176018.11
ENSG00000164199.14
ENSG00000113369.7
ENSG00000175745.10
ENSG00000113391.15
ENSG00000248483.5
ENSG00000185261.12
ENSG00000133302.11
ENSG00000175471.18
ENSG00000153347.8
ENSG00000198677.9
ENSG00000164291.15
ENSG00000178015.4
ENSG00000175449.12
ENSG00000145757.14
ENSG00000164292.11
ENSG00000173221.12
ENSG00000118985.13
ENSG00000175426.9
ENSG00000153113.22
ENSG00000164307.11
ENSG00000164308.15
ENSG00000113441.14
ENSG00000145721.10
ENSG00000058729.9
ENSG00000174136.10
ENSG00000279232.1
ENSG00000153922.9
ENSG00000174132.8
ENSG00000113532.11
ENSG00000173930.8
ENSG00000205359.8
ENSG00000145730.19
ENSG00000145723.15
ENSG00000145725.18
ENSG00000181751.8
ENSG00000112874.8
ENSG00000184349.11
ENSG00000145743.14
ENSG00000151422.11
ENSG00000198961.8
ENSG00000112893.8
ENSG00000186952.13
ENSG00000164209.15
ENSG00000145777.13
ENSG00000134987.10
ENSG00000152495.9
ENSG00000164211.11
ENSG00000134986.12
ENSG00000129595.11
ENSG00000134982.15
ENSG00000258864.1
ENSG00000153037.11
ENSG00000272869.4
ENSG00000129625.11
ENSG00000212643.2
ENSG00000172795.14
ENSG00000171444.16
ENSG00000212122.3
ENSG00000047188.14
ENSG00000080709.13
ENSG00000152503.8
ENSG00000164219.8
ENSG00000164221.11
ENSG00000145780.7
ENSG00000251201.7
ENSG00000243414.5
ENSG00000134970.13
ENSG00000129596.4
ENSG00000145782.11
ENSG00000177879.13
ENSG00000280329.1
ENSG00000172901.18
ENSG00000268714.3
ENSG00000268223.2
ENSG00000145781.7
ENSG00000092421.15
ENSG00000169570.8
ENSG00000172869.13
ENSG00000145779.7
ENSG00000133835.13
ENSG00000164334.14
ENSG00000184838.13
ENSG00000181867.2
ENSG00000151304.5
ENSG00000113083.11
ENSG00000164185.4
ENSG00000064692.17
ENSG00000205302.5
ENSG00000064652.9
ENSG00000168938.5
ENSG00000061455.10
ENSG00000168944.14
ENSG00000151292.16
ENSG00000168916.14
ENSG00000155324.8
ENSG00000164904.14
ENSG00000164902.12
ENSG00000196900.4
ENSG00000113368.10
ENSG00000173926.5
ENSG00000164241.12
ENSG00000145794.15
ENSG00000164244.19
ENSG00000205279.7
ENSG00000064651.12
ENSG00000138829.9
ENSG00000113396.11
ENSG00000066583.10
ENSG00000145808.7
ENSG00000186367.6
ENSG00000198108.3
ENSG00000169567.10
ENSG00000186687.14
ENSG00000158985.12
ENSG00000158987.18
ENSG00000273217.1
ENSG00000281164.1
ENSG00000217128.10
ENSG00000164398.11
ENSG00000164399.4
ENSG00000164400.5
ENSG00000072682.17
ENSG00000131435.11
ENSG00000197208.5
ENSG00000197375.11
ENSG00000197536.9
ENSG00000125347.12
ENSG00000113525.8
ENSG00000113522.12
ENSG00000169194.8
ENSG00000113520.9
ENSG00000131437.14
ENSG00000205089.6
ENSG00000164402.12
ENSG00000198944.5
ENSG00000164403.13
ENSG00000164404.7
ENSG00000164405.9
ENSG00000164406.7
ENSG00000072364.11
ENSG00000155329.10
ENSG00000170606.12
ENSG00000053108.15
ENSG00000113583.7
ENSG00000213585.9
ENSG00000081059.18
ENSG00000113558.17
ENSG00000272772.1
ENSG00000113575.8
ENSG00000006837.10
ENSG00000119048.6
ENSG00000237190.3
ENSG00000043143.19
ENSG00000152700.12
ENSG00000113615.11
ENSG00000164615.4
ENSG00000145833.14
ENSG00000181904.8
ENSG00000113621.13
ENSG00000132570.13
ENSG00000152705.7
ENSG00000069011.14
ENSG00000113648.15
ENSG00000251380.3
ENSG00000255833.1
ENSG00000181965.5
ENSG00000145824.11
ENSG00000145832.11
ENSG00000145839.1
ENSG00000145826.7
ENSG00000120708.15
ENSG00000113658.15
ENSG00000069018.16
ENSG00000152377.11
ENSG00000146021.13
ENSG00000177733.6
ENSG00000120729.8
ENSG00000078795.15
ENSG00000031003.9
ENSG00000061492.10
ENSG00000112981.4
ENSG00000112983.16
ENSG00000112984.10
ENSG00000094880.9
ENSG00000146013.9
ENSG00000158402.17
ENSG00000120709.9
ENSG00000120733.12
ENSG00000132563.14
ENSG00000120738.7
ENSG00000120705.11
ENSG00000113013.11
ENSG00000044115.19
ENSG00000146006.7
ENSG00000120725.11
ENSG00000280987.1
ENSG00000015479.16
ENSG00000120727.11
ENSG00000170482.15
ENSG00000170476.14
ENSG00000228672.3
ENSG00000170469.9
ENSG00000170464.8
ENSG00000279686.1
ENSG00000249751.3
ENSG00000184584.11
ENSG00000131508.14
ENSG00000171604.10
ENSG00000146005.3
ENSG00000158458.18
ENSG00000185129.5
ENSG00000182700.4
ENSG00000120306.8
ENSG00000113068.8
ENSG00000281227.1
ENSG00000113070.7
ENSG00000113073.13
ENSG00000131503.19
ENSG00000254996.4
ENSG00000213523.8
ENSG00000243056.1
ENSG00000113108.16
ENSG00000176087.13
ENSG00000170458.12
ENSG00000131495.7
ENSG00000113119.11
ENSG00000113141.14
ENSG00000120314.17
ENSG00000256453.1
ENSG00000170445.11
ENSG00000112855.13
ENSG00000146007.9
ENSG00000204970.8
ENSG00000204969.6
ENSG00000255408.3
ENSG00000204967.9
ENSG00000204965.7
ENSG00000081842.16
ENSG00000204963.5
ENSG00000204962.5
ENSG00000204961.6
ENSG00000250120.5
ENSG00000249158.5
ENSG00000251664.3
ENSG00000239389.6
ENSG00000248383.4
ENSG00000243232.4
ENSG00000171815.5
ENSG00000112852.6
ENSG00000113205.4
ENSG00000081818.3
ENSG00000113209.8
ENSG00000113211.5
ENSG00000113212.6
ENSG00000120322.3
ENSG00000272674.3
ENSG00000279068.1
ENSG00000177839.6
ENSG00000120324.6
ENSG00000197479.6
ENSG00000120328.6
ENSG00000187372.11
ENSG00000120327.6
ENSG00000279983.1
ENSG00000113248.5
ENSG00000178913.7
ENSG00000120329.6
ENSG00000204956.5
ENSG00000081853.14
ENSG00000254245.2
ENSG00000254221.2
ENSG00000262576.2
ENSG00000253910.2
ENSG00000253485.2
ENSG00000262209.2
ENSG00000253731.2
ENSG00000253537.2
ENSG00000253953.2
ENSG00000253767.2
ENSG00000276547.1
ENSG00000261934.2
ENSG00000253305.2
ENSG00000253846.2
ENSG00000254122.2
ENSG00000253873.4
ENSG00000253159.2
ENSG00000240184.5
ENSG00000242419.4
ENSG00000240764.3
ENSG00000131504.14
ENSG00000171720.8
ENSG00000164620.7
ENSG00000197948.9
ENSG00000120318.14
ENSG00000156453.12
ENSG00000081791.7
ENSG00000113555.5
ENSG00000013561.16
ENSG00000113552.14
ENSG00000131507.10
ENSG00000187678.8
ENSG00000113578.16
ENSG00000145819.14
ENSG00000113580.13
ENSG00000158497.2
ENSG00000145817.15
ENSG00000183775.9
ENSG00000186314.10
ENSG00000204928.1
ENSG00000156463.16
ENSG00000173261.7
ENSG00000133706.16
ENSG00000275740.1
ENSG00000091009.7
ENSG00000091010.4
ENSG00000113649.10
ENSG00000173250.2
ENSG00000156475.17
ENSG00000169302.13
ENSG00000113657.11
ENSG00000176049.14
ENSG00000164266.9
ENSG00000164265.7
ENSG00000178776.4
ENSG00000133710.14
ENSG00000196800.5
ENSG00000178172.5
ENSG00000214510.8
ENSG00000145879.9
ENSG00000204909.6
ENSG00000145868.15
ENSG00000164270.16
ENSG00000169252.5
ENSG00000169247.10
ENSG00000173210.18
ENSG00000157510.12
ENSG00000164284.13
ENSG00000145882.9
ENSG00000127743.5
ENSG00000113712.15
ENSG00000183111.10
ENSG00000155846.15
ENSG00000132915.9
ENSG00000155850.7
ENSG00000164296.6
ENSG00000113716.11
ENSG00000182578.12
ENSG00000113721.12
ENSG00000113722.15
ENSG00000011083.7
ENSG00000070808.14
ENSG00000183876.8
ENSG00000070814.16
ENSG00000019582.13
ENSG00000164587.10
ENSG00000070614.13
ENSG00000171992.11
ENSG00000164591.12
ENSG00000086589.10
ENSG00000132912.11
ENSG00000256235.1
ENSG00000237693.4
ENSG00000145908.11
ENSG00000279109.1
ENSG00000211445.10
ENSG00000145901.13
ENSG00000197043.12
ENSG00000198624.11
ENSG00000196743.7
ENSG00000186334.8
ENSG00000186335.7
ENSG00000123643.11
ENSG00000086570.11
ENSG00000113140.9
ENSG00000177556.10
ENSG00000275765.3
ENSG00000145907.13
ENSG00000145888.9
ENSG00000132911.4
ENSG00000155511.16
ENSG00000055147.16
ENSG00000037749.10
ENSG00000164574.14
ENSG00000164576.10
ENSG00000113196.2
ENSG00000155506.15
ENSG00000170271.9
ENSG00000155508.12
ENSG00000082516.8
ENSG00000082515.15
ENSG00000226650.5
ENSG00000170624.12
ENSG00000279646.1
ENSG00000145850.7
ENSG00000113249.11
ENSG00000135077.7
ENSG00000155868.7
ENSG00000113263.11
ENSG00000170613.4
ENSG00000055163.17
ENSG00000172568.4
ENSG00000135074.14
ENSG00000172548.13
ENSG00000039600.9
ENSG00000187658.6
ENSG00000113272.12
ENSG00000155858.5
ENSG00000113282.12
ENSG00000164330.15
ENSG00000145860.10
ENSG00000164332.7
ENSG00000113302.4
ENSG00000170214.3
ENSG00000113312.9
ENSG00000170234.11
ENSG00000170231.14
ENSG00000135083.13
ENSG00000145861.7
ENSG00000221886.3
ENSG00000164609.8
ENSG00000164611.11
ENSG00000118322.11
ENSG00000145864.11
ENSG00000145863.9
ENSG00000022355.13
ENSG00000113327.13
ENSG00000113328.17
ENSG00000170584.9
ENSG00000072571.18
ENSG00000038274.15
ENSG00000145934.14
ENSG00000113645.12
ENSG00000113643.7
ENSG00000188573.7
ENSG00000120137.6
ENSG00000184347.13
ENSG00000040275.15
ENSG00000134516.14
ENSG00000204767.3
ENSG00000168269.8
ENSG00000234511.7
ENSG00000043462.10
ENSG00000182132.11
ENSG00000145936.7
ENSG00000094755.15
ENSG00000204764.11
ENSG00000275038.1
ENSG00000164438.5
ENSG00000181163.12
ENSG00000156427.7
ENSG00000185662.7
ENSG00000072803.16
ENSG00000072786.11
ENSG00000214360.4
ENSG00000168246.5
ENSG00000174705.10
ENSG00000214357.7
ENSG00000120129.5
ENSG00000113719.14
ENSG00000037241.6
ENSG00000113732.7
ENSG00000164463.11
ENSG00000113734.16
ENSG00000183072.9
ENSG00000113739.9
ENSG00000145919.9
ENSG00000113742.11
ENSG00000185056.9
ENSG00000170091.9
ENSG00000120149.8
ENSG00000184845.3
ENSG00000164466.11
ENSG00000113749.6
ENSG00000145920.13
ENSG00000051596.8
ENSG00000182230.10
ENSG00000170085.16
ENSG00000122203.13
ENSG00000175414.6
ENSG00000048162.18
ENSG00000146066.2
ENSG00000175416.11
ENSG00000113194.11
ENSG00000146083.10
ENSG00000074276.9
ENSG00000169258.6
ENSG00000074317.9
ENSG00000175766.10
ENSG00000048140.16
ENSG00000113763.9
ENSG00000160883.9
ENSG00000087206.15
ENSG00000113761.10
ENSG00000160867.13
ENSG00000165671.17
ENSG00000169228.12
ENSG00000213347.9
ENSG00000169230.8
ENSG00000169223.13
ENSG00000169220.16
ENSG00000131183.9
ENSG00000196570.2
ENSG00000131187.8
ENSG00000198055.9
ENSG00000131188.10
ENSG00000113758.12
ENSG00000196923.12
ENSG00000146094.12
ENSG00000183258.10
ENSG00000146067.14
ENSG00000184840.10
ENSG00000027847.12
ENSG00000170074.18
ENSG00000175325.2
ENSG00000204677.9
ENSG00000145911.5
ENSG00000145916.17
ENSG00000145912.7
ENSG00000197451.9
ENSG00000175309.13
ENSG00000050767.14
ENSG00000113240.11
ENSG00000169131.9
ENSG00000178338.9
ENSG00000198939.6
ENSG00000178187.6
ENSG00000113262.13
ENSG00000234284.5
ENSG00000177932.6
ENSG00000087116.12
ENSG00000176783.13
ENSG00000169045.16
ENSG00000204661.8
ENSG00000204659.4
ENSG00000127022.13
ENSG00000161021.10
ENSG00000213316.8
ENSG00000161013.15
ENSG00000161011.18
ENSG00000161010.13
ENSG00000197226.11
ENSG00000113269.12
ENSG00000146090.14
ENSG00000050748.16
ENSG00000131459.11
ENSG00000113300.10
ENSG00000161055.3
ENSG00000037280.14
ENSG00000174339.2
ENSG00000131446.14
ENSG00000196670.12
ENSG00000113303.10
ENSG00000168903.8
ENSG00000165810.15
ENSG00000185372.2
ENSG00000182613.1
ENSG00000146054.16
ENSG00000146063.17
ENSG00000204628.10
ENSG00000183718.5
ENSG00000230178.1
ENSG00000112679.13
ENSG00000137265.13
ENSG00000112685.12
ENSG00000188996.4
ENSG00000164379.5
ENSG00000137273.3
ENSG00000054598.6
ENSG00000112699.9
ENSG00000164385.7
ENSG00000145949.9
ENSG00000124535.14
ENSG00000021355.11
ENSG00000170542.5
ENSG00000124570.16
ENSG00000124588.18
ENSG00000137275.12
ENSG00000137274.11
ENSG00000137267.5
ENSG00000137285.9
ENSG00000180822.10
ENSG00000137266.13
ENSG00000168994.12
ENSG00000145945.5
ENSG00000112739.15
ENSG00000145975.12
ENSG00000185689.14
ENSG00000198721.11
ENSG00000153046.16
ENSG00000124787.12
ENSG00000219607.3
ENSG00000214113.9
ENSG00000145982.10
ENSG00000124785.7
ENSG00000124491.14
ENSG00000112799.7
ENSG00000124782.18
ENSG00000124783.11
ENSG00000164304.14
ENSG00000124784.7
ENSG00000096696.12
ENSG00000168566.11
ENSG00000153162.8
ENSG00000259040.4
ENSG00000239264.7
ENSG00000188428.15
ENSG00000265818.1
ENSG00000124802.10
ENSG00000124786.9
ENSG00000181355.19
ENSG00000137203.9
ENSG00000111846.14
ENSG00000137434.10
ENSG00000111845.4
ENSG00000111843.12
ENSG00000137210.12
ENSG00000272162.1
ENSG00000111837.10
ENSG00000124827.6
ENSG00000153157.11
ENSG00000197977.3
ENSG00000224531.5
ENSG00000244476.2
ENSG00000111859.15
ENSG00000205269.5
ENSG00000111863.11
ENSG00000095951.15
ENSG00000078401.6
ENSG00000112137.15
ENSG00000145979.16
ENSG00000145990.9
ENSG00000124523.13
ENSG00000225921.5
ENSG00000010017.12
ENSG00000050393.10
ENSG00000180537.11
ENSG00000112149.8
ENSG00000008083.12
ENSG00000047579.18
ENSG00000007944.13
ENSG00000137198.8
ENSG00000124788.16
ENSG00000230873.7
ENSG00000112183.13
ENSG00000112186.10
ENSG00000137414.5
ENSG00000124789.10
ENSG00000137177.17
ENSG00000187566.4
ENSG00000137364.4
ENSG00000165097.12
ENSG00000124795.13
ENSG00000137393.9
ENSG00000172201.9
ENSG00000172197.10
ENSG00000112242.13
ENSG00000145996.10
ENSG00000124766.5
ENSG00000172179.10
ENSG00000112273.6
ENSG00000152954.10
ENSG00000146038.10
ENSG00000146049.1
ENSG00000124532.13
ENSG00000112293.13
ENSG00000112294.11
ENSG00000137261.12
ENSG00000111802.12
ENSG00000112304.9
ENSG00000112308.11
ENSG00000112312.8
ENSG00000260286.2
ENSG00000111913.14
ENSG00000079691.16
ENSG00000079689.12
ENSG00000164508.4
ENSG00000146047.5
ENSG00000146039.9
ENSG00000124568.9
ENSG00000124564.16
ENSG00000112337.9
ENSG00000112343.10
ENSG00000124610.4
ENSG00000275714.1
ENSG00000278637.1
ENSG00000278705.1
ENSG00000274267.1
ENSG00000278463.1
ENSG00000276410.2
ENSG00000278272.1
ENSG00000187837.3
ENSG00000010704.17
ENSG00000197061.4
ENSG00000187475.5
ENSG00000180596.7
ENSG00000180573.9
ENSG00000168298.5
ENSG00000158373.8
ENSG00000274290.1
ENSG00000277157.1
ENSG00000197409.7
ENSG00000196866.2
ENSG00000277224.1
ENSG00000276966.1
ENSG00000273802.1
ENSG00000277075.1
ENSG00000274750.1
ENSG00000124575.6
ENSG00000274618.1
ENSG00000275663.1
ENSG00000277775.1
ENSG00000275713.1
ENSG00000273983.1
ENSG00000278588.1
ENSG00000158406.3
ENSG00000186470.12
ENSG00000124508.15
ENSG00000026950.15
ENSG00000111801.14
ENSG00000112763.14
ENSG00000124557.11
ENSG00000182952.4
ENSG00000146109.4
ENSG00000181315.9
ENSG00000124635.8
ENSG00000196787.3
ENSG00000276180.1
ENSG00000197903.7
ENSG00000274997.1
ENSG00000112812.14
ENSG00000158553.4
ENSG00000124613.7
ENSG00000096654.14
ENSG00000185130.5
ENSG00000196747.4
ENSG00000278828.1
ENSG00000276368.1
ENSG00000273703.1
ENSG00000197238.4
ENSG00000273542.1
ENSG00000233822.4
ENSG00000275221.1
ENSG00000276903.1
ENSG00000184357.4
ENSG00000275379.1
ENSG00000275126.1
ENSG00000197153.4
ENSG00000278677.1
ENSG00000274641.1
ENSG00000168131.4
ENSG00000124657.1
ENSG00000197279.3
ENSG00000196812.4
ENSG00000198315.9
ENSG00000137185.10
ENSG00000187626.8
ENSG00000189134.3
ENSG00000197062.10
ENSG00000276302.1
ENSG00000137338.5
ENSG00000235109.6
ENSG00000189298.12
ENSG00000158691.13
ENSG00000187987.8
ENSG00000198704.8
ENSG00000224586.5
ENSG00000232040.2
ENSG00000204713.9
ENSG00000197935.6
ENSG00000204704.2
ENSG00000204703.4
ENSG00000204701.1
ENSG00000204700.4
ENSG00000204695.3
ENSG00000243729.3
ENSG00000112462.8
ENSG00000168787.6
ENSG00000204694.9
ENSG00000279941.1
ENSG00000204688.8
ENSG00000204687.4
ENSG00000213886.3
ENSG00000204681.9
ENSG00000204657.3
ENSG00000204655.10
ENSG00000204644.8
ENSG00000204642.12
ENSG00000204632.10
ENSG00000206503.10
ENSG00000066379.13
ENSG00000204619.6
ENSG00000204618.7
ENSG00000204616.9
ENSG00000204614.7
ENSG00000204613.9
ENSG00000204610.11
ENSG00000234127.7
ENSG00000204599.13
ENSG00000248167.5
ENSG00000241370.4
ENSG00000204592.8
ENSG00000204590.11
ENSG00000204576.10
ENSG00000204574.11
ENSG00000204569.8
ENSG00000204568.10
ENSG00000137343.16
ENSG00000204564.10
ENSG00000204560.8
ENSG00000146112.10
ENSG00000137404.13
ENSG00000137337.13
ENSG00000196230.11
ENSG00000137312.13
ENSG00000137331.11
ENSG00000204580.10
ENSG00000213780.9
ENSG00000137411.15
ENSG00000196260.3
ENSG00000168631.10
ENSG00000204544.5
ENSG00000261272.1
ENSG00000204542.2
ENSG00000204540.9
ENSG00000204539.3
ENSG00000204538.3
ENSG00000204536.12
ENSG00000137310.10
ENSG00000204531.14
ENSG00000206344.6
ENSG00000204525.13
ENSG00000234745.8
ENSG00000204520.11
ENSG00000204516.8
ENSG00000204511.2
ENSG00000254870.4
ENSG00000198563.12
ENSG00000213760.9
ENSG00000204498.9
ENSG00000226979.7
ENSG00000232810.3
ENSG00000227507.2
ENSG00000204482.9
ENSG00000204475.8
ENSG00000204472.11
ENSG00000204469.11
ENSG00000204463.11
ENSG00000204444.9
ENSG00000204439.3
ENSG00000204438.9
ENSG00000204435.12
ENSG00000263020.4
ENSG00000240053.8
ENSG00000204428.11
ENSG00000204427.10
ENSG00000204422.7
ENSG00000204424.9
ENSG00000250641.1
ENSG00000255552.6
ENSG00000244355.6
ENSG00000204420.7
ENSG00000204421.2
ENSG00000213722.7
ENSG00000213719.7
ENSG00000204410.13
ENSG00000255152.7
ENSG00000228727.7
ENSG00000204396.9
ENSG00000204394.11
ENSG00000204392.9
ENSG00000204390.9
ENSG00000204389.9
ENSG00000204388.6
ENSG00000204387.11
ENSG00000204386.9
ENSG00000204385.9
ENSG00000204371.10
ENSG00000166278.13
ENSG00000204366.3
ENSG00000244255.4
ENSG00000243649.7
ENSG00000204356.10
ENSG00000204351.10
ENSG00000204348.8
ENSG00000204344.13
ENSG00000244731.6
ENSG00000279546.1
ENSG00000224389.7
ENSG00000231852.5
ENSG00000168477.16
ENSG00000213676.9
ENSG00000204315.3
ENSG00000204314.9
ENSG00000221988.11
ENSG00000258388.6
ENSG00000241404.5
ENSG00000204310.9
ENSG00000204308.7
ENSG00000204305.12
ENSG00000204304.10
ENSG00000213654.8
ENSG00000204301.6
ENSG00000204296.10
ENSG00000204290.9
ENSG00000204287.12
ENSG00000198502.5
ENSG00000196126.9
ENSG00000196735.10
ENSG00000179344.15
ENSG00000237541.3
ENSG00000232629.7
ENSG00000241106.5
ENSG00000250264.1
ENSG00000204267.12
ENSG00000204264.7
ENSG00000240065.6
ENSG00000168394.10
ENSG00000242574.7
ENSG00000248993.1
ENSG00000204257.13
ENSG00000204256.11
ENSG00000204252.11
ENSG00000231389.6
ENSG00000223865.9
ENSG00000204248.9
ENSG00000204231.9
ENSG00000112473.15
ENSG00000204228.3
ENSG00000204227.4
ENSG00000223501.7
ENSG00000231500.5
ENSG00000235863.3
ENSG00000227057.6
ENSG00000204220.8
ENSG00000237441.8
ENSG00000231925.10
ENSG00000236104.2
ENSG00000204209.9
ENSG00000237649.6
ENSG00000112511.16
ENSG00000112514.14
ENSG00000197283.11
ENSG00000213588.5
ENSG00000030110.11
ENSG00000096433.9
ENSG00000137288.8
ENSG00000161896.9
ENSG00000161904.10
ENSG00000096395.9
ENSG00000124493.12
ENSG00000137309.18
ENSG00000186577.10
ENSG00000272325.1
ENSG00000270800.1
ENSG00000124614.12
ENSG00000124507.9
ENSG00000124664.9
ENSG00000196821.8
ENSG00000124562.8
ENSG00000065060.15
ENSG00000064995.15
ENSG00000064999.13
ENSG00000124678.16
ENSG00000146197.8
ENSG00000065029.13
ENSG00000023892.10
ENSG00000112033.12
ENSG00000112039.3
ENSG00000198755.9
ENSG00000007866.17
ENSG00000112041.11
ENSG00000096060.13
ENSG00000157343.7
ENSG00000196748.8
ENSG00000204140.9
ENSG00000137392.8
ENSG00000197753.8
ENSG00000096063.13
ENSG00000112053.12
ENSG00000112062.9
ENSG00000156711.15
ENSG00000096070.18
ENSG00000180316.10
ENSG00000189325.6
ENSG00000010030.12
ENSG00000179165.10
ENSG00000112078.12
ENSG00000112079.8
ENSG00000112081.15
ENSG00000124762.12
ENSG00000255587.6
ENSG00000124772.10
ENSG00000137168.7
ENSG00000198663.15
ENSG00000164530.12
ENSG00000137409.17
ENSG00000146192.13
ENSG00000137193.12
ENSG00000172738.10
ENSG00000065491.8
ENSG00000112130.15
ENSG00000137200.11
ENSG00000198937.8
ENSG00000112139.13
ENSG00000156639.10
ENSG00000183826.15
ENSG00000124767.6
ENSG00000124721.16
ENSG00000112164.5
ENSG00000112167.8
ENSG00000164626.8
ENSG00000124780.12
ENSG00000095981.9
ENSG00000164627.16
ENSG00000146122.15
ENSG00000124615.16
ENSG00000156564.8
ENSG00000124602.8
ENSG00000124596.15
ENSG00000112212.10
ENSG00000124701.5
ENSG00000001167.13
ENSG00000161911.10
ENSG00000095970.15
ENSG00000112195.8
ENSG00000188056.10
ENSG00000124731.11
ENSG00000096264.12
ENSG00000137166.13
ENSG00000112559.12
ENSG00000112561.16
ENSG00000096088.15
ENSG00000137218.9
ENSG00000124593.13
ENSG00000278224.3
ENSG00000214736.6
ENSG00000164663.12
ENSG00000124641.13
ENSG00000112578.8
ENSG00000112576.11
ENSG00000137413.14
ENSG00000188112.7
ENSG00000048545.12
ENSG00000214732.2
ENSG00000112599.8
ENSG00000048544.5
ENSG00000124496.11
ENSG00000024048.9
ENSG00000112619.7
ENSG00000124659.6
ENSG00000112624.11
ENSG00000146223.13
ENSG00000221821.3
ENSG00000171611.8
ENSG00000137161.15
ENSG00000124713.5
ENSG00000124587.12
ENSG00000112640.13
ENSG00000124733.3
ENSG00000124702.16
ENSG00000124541.6
ENSG00000044090.7
ENSG00000137171.13
ENSG00000112651.10
ENSG00000112655.14
ENSG00000112658.7
ENSG00000112659.12
ENSG00000112667.11
ENSG00000146216.10
ENSG00000137204.13
ENSG00000146215.12
ENSG00000171467.14
ENSG00000124574.13
ENSG00000171462.13
ENSG00000137221.13
ENSG00000204052.4
ENSG00000171453.16
ENSG00000137207.10
ENSG00000124571.16
ENSG00000170734.10
ENSG00000172432.17
ENSG00000124688.12
ENSG00000172426.14
ENSG00000096080.10
ENSG00000112715.19
ENSG00000181577.14
ENSG00000180992.6
ENSG00000137216.17
ENSG00000137225.11
ENSG00000112759.15
ENSG00000096384.18
ENSG00000157593.15
ENSG00000146232.13
ENSG00000178233.16
ENSG00000272442.2
ENSG00000146221.9
ENSG00000124608.4
ENSG00000249481.5
ENSG00000096401.7
ENSG00000196284.12
ENSG00000124813.19
ENSG00000112782.14
ENSG00000001561.6
ENSG00000112796.8
ENSG00000172348.13
ENSG00000146233.6
ENSG00000153291.14
ENSG00000180113.14
ENSG00000146070.15
ENSG00000230062.5
ENSG00000112818.8
ENSG00000069122.17
ENSG00000153292.14
ENSG00000146072.6
ENSG00000198087.7
ENSG00000164393.7
ENSG00000153294.10
ENSG00000124818.13
ENSG00000244694.6
ENSG00000146085.7
ENSG00000031691.6
ENSG00000203972.8
ENSG00000197261.10
ENSG00000112077.14
ENSG00000124490.12
ENSG00000096006.10
ENSG00000170950.4
ENSG00000124812.13
ENSG00000214643.5
ENSG00000177684.3
ENSG00000214642.1
ENSG00000203970.3
ENSG00000180872.4
ENSG00000008197.4
ENSG00000008196.11
ENSG00000170927.13
ENSG00000112115.5
ENSG00000112116.9
ENSG00000112118.16
ENSG00000170915.8
ENSG00000096093.13
ENSG00000065308.4
ENSG00000096092.5
ENSG00000244067.2
ENSG00000243955.4
ENSG00000182793.9
ENSG00000174156.12
ENSG00000170899.9
ENSG00000112144.14
ENSG00000112146.15
ENSG00000137270.10
ENSG00000012660.12
ENSG00000001084.9
ENSG00000124743.5
ENSG00000137269.13
ENSG00000146147.13
ENSG00000137251.14
ENSG00000168143.8
ENSG00000137252.8
ENSG00000187871.2
ENSG00000146151.11
ENSG00000112175.7
ENSG00000124749.15
ENSG00000151914.16
ENSG00000151917.16
ENSG00000168116.12
ENSG00000112200.15
ENSG00000112208.11
ENSG00000112210.10
ENSG00000146143.16
ENSG00000255633.4
ENSG00000279892.1
ENSG00000112232.8
ENSG00000198225.5
ENSG00000146166.15
ENSG00000112245.8
ENSG00000118482.10
ENSG00000188107.12
ENSG00000135298.12
ENSG00000168216.9
ENSG00000082293.11
ENSG00000112280.14
ENSG00000082269.15
ENSG00000154079.5
ENSG00000112305.13
ENSG00000112309.9
ENSG00000119900.7
ENSG00000079841.17
ENSG00000185760.14
ENSG00000243501.5
ENSG00000256980.4
ENSG00000135314.11
ENSG00000203909.3
ENSG00000203908.3
ENSG00000203907.8
ENSG00000080007.7
ENSG00000164430.14
ENSG00000135297.14
ENSG00000156508.16
ENSG00000119899.12
ENSG00000156535.12
ENSG00000111799.19
ENSG00000112695.10
ENSG00000112697.14
ENSG00000118407.13
ENSG00000112701.16
ENSG00000196586.12
ENSG00000112706.10
ENSG00000135312.5
ENSG00000269964.2
ENSG00000146243.12
ENSG00000146247.13
ENSG00000118418.13
ENSG00000135338.12
ENSG00000198478.7
ENSG00000118402.5
ENSG00000281602.1
ENSG00000112742.8
ENSG00000083123.13
ENSG00000112773.14
ENSG00000005700.13
ENSG00000146242.7
ENSG00000118420.15
ENSG00000083097.13
ENSG00000281446.1
ENSG00000013375.14
ENSG00000013392.7
ENSG00000065833.8
ENSG00000146250.6
ENSG00000065609.13
ENSG00000203877.6
ENSG00000065615.12
ENSG00000135324.5
ENSG00000135315.10
ENSG00000112837.15
ENSG00000135318.10
ENSG00000135317.11
ENSG00000271793.1
ENSG00000135316.16
ENSG00000168830.7
ENSG00000135346.7
ENSG00000188994.11
ENSG00000164411.9
ENSG00000111850.9
ENSG00000203872.6
ENSG00000272514.4
ENSG00000213204.7
ENSG00000164414.15
ENSG00000146282.16
ENSG00000135336.13
ENSG00000135334.8
ENSG00000118434.7
ENSG00000118432.12
ENSG00000111880.14
ENSG00000146278.10
ENSG00000154548.8
ENSG00000146281.5
ENSG00000146276.10
ENSG00000111886.10
ENSG00000198833.6
ENSG00000025039.13
ENSG00000135299.15
ENSG00000083099.9
ENSG00000112159.10
ENSG00000118412.11
ENSG00000135355.3
ENSG00000112182.13
ENSG00000135341.16
ENSG00000135333.12
ENSG00000172469.13
ENSG00000172461.9
ENSG00000014123.9
ENSG00000112214.9
ENSG00000112218.8
ENSG00000123545.5
ENSG00000186231.15
ENSG00000146263.10
ENSG00000184486.8
ENSG00000112234.7
ENSG00000146267.11
ENSG00000132423.9
ENSG00000132424.13
ENSG00000123552.16
ENSG00000112237.11
ENSG00000112238.11
ENSG00000152034.9
ENSG00000112246.8
ENSG00000112249.12
ENSG00000164418.18
ENSG00000085382.10
ENSG00000187772.6
ENSG00000112276.12
ENSG00000132429.8
ENSG00000085377.12
ENSG00000057657.13
ENSG00000057663.11
ENSG00000112297.13
ENSG00000130347.11
ENSG00000130348.10
ENSG00000272398.4
ENSG00000130349.8
ENSG00000178409.12
ENSG00000164494.10
ENSG00000112320.10
ENSG00000146285.12
ENSG00000025796.12
ENSG00000081087.13
ENSG00000112333.10
ENSG00000112335.13
ENSG00000135537.15
ENSG00000118689.13
ENSG00000118690.11
ENSG00000080546.12
ENSG00000183137.13
ENSG00000135535.13
ENSG00000185250.14
ENSG00000135587.7
ENSG00000135596.16
ENSG00000112365.4
ENSG00000155085.14
ENSG00000112367.9
ENSG00000146360.8
ENSG00000112290.11
ENSG00000168438.13
ENSG00000053328.8
ENSG00000203797.8
ENSG00000004809.12
ENSG00000155111.13
ENSG00000123505.13
ENSG00000155115.6
ENSG00000197498.11
ENSG00000112394.15
ENSG00000173214.5
ENSG00000009413.14
ENSG00000056972.17
ENSG00000010810.16
ENSG00000112761.17
ENSG00000074935.12
ENSG00000203778.6
ENSG00000112769.17
ENSG00000281613.1
ENSG00000251258.1
ENSG00000277443.1
ENSG00000196591.10
ENSG00000249853.6
ENSG00000111816.7
ENSG00000178425.12
ENSG00000123500.8
ENSG00000187189.10
ENSG00000111817.15
ENSG00000189241.6
ENSG00000188820.11
ENSG00000173626.8
ENSG00000178033.5
ENSG00000164451.12
ENSG00000111832.11
ENSG00000111834.11
ENSG00000153975.8
ENSG00000196911.8
ENSG00000183807.7
ENSG00000173612.8
ENSG00000185002.8
ENSG00000170162.12
ENSG00000047936.9
ENSG00000047932.12
ENSG00000164465.17
ENSG00000153989.7
ENSG00000196376.9
ENSG00000111860.12
ENSG00000198523.5
ENSG00000111877.16
ENSG00000111875.7
ENSG00000111879.17
ENSG00000111885.6
ENSG00000146350.12
ENSG00000152661.7
ENSG00000025156.11
ENSG00000111897.6
ENSG00000135549.13
ENSG00000164434.10
ENSG00000172594.11
ENSG00000146352.11
ENSG00000186439.11
ENSG00000188580.12
ENSG00000146373.15
ENSG00000111907.19
ENSG00000111906.16
ENSG00000135547.7
ENSG00000111912.17
ENSG00000111911.6
ENSG00000066651.16
ENSG00000203760.7
ENSG00000146374.12
ENSG00000118518.14
ENSG00000093144.17
ENSG00000255330.7
ENSG00000189367.13
ENSG00000214338.9
ENSG00000184530.8
ENSG00000172673.9
ENSG00000152894.13
ENSG00000196569.10
ENSG00000146376.9
ENSG00000203756.6
ENSG00000198945.6
ENSG00000164483.15
ENSG00000164484.10
ENSG00000256162.2
ENSG00000079819.15
ENSG00000118507.14
ENSG00000118520.12
ENSG00000112282.16
ENSG00000154269.13
ENSG00000180658.3
ENSG00000236761.5
ENSG00000197594.10
ENSG00000118523.5
ENSG00000079931.13
ENSG00000079950.12
ENSG00000237110.2
ENSG00000146385.1
ENSG00000146383.7
ENSG00000135569.4
ENSG00000146378.6
ENSG00000146399.1
ENSG00000112299.7
ENSG00000093134.12
ENSG00000112303.12
ENSG00000146409.9
ENSG00000112306.7
ENSG00000112319.16
ENSG00000118526.6
ENSG00000028839.8
ENSG00000146411.5
ENSG00000118515.10
ENSG00000118514.12
ENSG00000112339.13
ENSG00000118513.17
ENSG00000135541.19
ENSG00000171408.12
ENSG00000146410.10
ENSG00000029363.14
ENSG00000135525.17
ENSG00000197442.9
ENSG00000112357.11
ENSG00000182747.4
ENSG00000016402.11
ENSG00000164485.13
ENSG00000027697.11
ENSG00000177468.6
ENSG00000118503.13
ENSG00000112378.11
ENSG00000112379.8
ENSG00000254440.3
ENSG00000051620.9
ENSG00000135540.10
ENSG00000279968.1
ENSG00000024862.15
ENSG00000203734.10
ENSG00000135597.17
ENSG00000146386.7
ENSG00000112406.4
ENSG00000164440.13
ENSG00000164442.9
ENSG00000135577.4
ENSG00000203733.5
ENSG00000009844.14
ENSG00000112414.13
ENSG00000010818.7
ENSG00000146416.15
ENSG00000189007.14
ENSG00000034693.13
ENSG00000001036.12
ENSG00000112419.13
ENSG00000257065.1
ENSG00000135521.8
ENSG00000280148.1
ENSG00000118491.9
ENSG00000118495.17
ENSG00000169976.6
ENSG00000135604.9
ENSG00000152818.17
ENSG00000112425.12
ENSG00000280184.1
ENSG00000118496.4
ENSG00000146414.14
ENSG00000152822.12
ENSG00000118508.4
ENSG00000118492.15
ENSG00000164506.13
ENSG00000203727.3
ENSG00000111961.15
ENSG00000111962.7
ENSG00000055208.16
ENSG00000177688.6
ENSG00000178199.12
ENSG00000131013.3
ENSG00000055211.11
ENSG00000186625.12
ENSG00000131023.11
ENSG00000278899.1
ENSG00000120253.12
ENSG00000120265.15
ENSG00000120256.8
ENSG00000164520.10
ENSG00000203722.6
ENSG00000131015.4
ENSG00000111981.4
ENSG00000155918.6
ENSG00000131019.9
ENSG00000198729.4
ENSG00000009765.13
ENSG00000120278.13
ENSG00000120254.14
ENSG00000131016.15
ENSG00000181472.4
ENSG00000155906.15
ENSG00000146476.9
ENSG00000120262.9
ENSG00000091831.20
ENSG00000131018.21
ENSG00000120279.6
ENSG00000146469.11
ENSG00000112029.8
ENSG00000112031.14
ENSG00000091844.6
ENSG00000112038.16
ENSG00000074706.12
ENSG00000153721.16
ENSG00000213079.8
ENSG00000146426.16
ENSG00000029639.9
ENSG00000171217.5
ENSG00000074771.3
ENSG00000049618.20
ENSG00000215712.9
ENSG00000175048.15
ENSG00000130340.13
ENSG00000078269.12
ENSG00000122335.12
ENSG00000272047.1
ENSG00000130338.11
ENSG00000146433.8
ENSG00000146425.9
ENSG00000164674.14
ENSG00000092820.16
ENSG00000130363.10
ENSG00000164691.15
ENSG00000164694.15
ENSG00000112096.15
ENSG00000146457.13
ENSG00000120437.8
ENSG00000120438.10
ENSG00000112110.8
ENSG00000146453.11
ENSG00000130368.5
ENSG00000197081.11
ENSG00000175003.11
ENSG00000112499.11
ENSG00000146477.5
ENSG00000198670.10
ENSG00000122194.17
ENSG00000085511.18
ENSG00000026652.12
ENSG00000185345.17
ENSG00000112530.10
ENSG00000112531.15
ENSG00000112539.13
ENSG00000112541.12
ENSG00000164458.8
ENSG00000176381.5
ENSG00000198818.8
ENSG00000060762.17
ENSG00000071242.10
ENSG00000249141.1
ENSG00000026297.14
ENSG00000213066.10
ENSG00000112486.13
ENSG00000166984.10
ENSG00000120436.3
ENSG00000112494.8
ENSG00000120440.12
ENSG00000203690.10
ENSG00000130396.19
ENSG00000125337.15
ENSG00000153303.15
ENSG00000164488.10
ENSG00000112562.17
ENSG00000186340.13
ENSG00000184465.14
ENSG00000185127.6
ENSG00000130024.13
ENSG00000184786.5
ENSG00000130023.14
ENSG00000198719.8
ENSG00000112584.12
ENSG00000008018.8
ENSG00000112592.11
ENSG00000071994.9
ENSG00000177706.8
ENSG00000197461.12
ENSG00000188191.13
ENSG00000164818.14
ENSG00000164828.16
ENSG00000239857.5
ENSG00000105963.12
ENSG00000240230.4
ENSG00000073067.12
ENSG00000146540.13
ENSG00000164849.8
ENSG00000164850.13
ENSG00000178381.10
ENSG00000164853.8
ENSG00000164877.17
ENSG00000164880.14
ENSG00000198517.8
ENSG00000164855.14
ENSG00000157778.7
ENSG00000225968.6
ENSG00000002822.14
ENSG00000122687.16
ENSG00000106268.14
ENSG00000106266.7
ENSG00000106263.16
ENSG00000136213.9
ENSG00000275572.1
ENSG00000106003.11
ENSG00000106009.14
ENSG00000106012.16
ENSG00000136295.13
ENSG00000174945.12
ENSG00000146535.12
ENSG00000198286.8
ENSG00000146555.17
ENSG00000164916.10
ENSG00000242802.5
ENSG00000157927.15
ENSG00000218823.1
ENSG00000136297.13
ENSG00000272968.4
ENSG00000146587.16
ENSG00000157954.13
ENSG00000164638.9
ENSG00000182095.13
ENSG00000155034.17
ENSG00000075624.12
ENSG00000075618.16
ENSG00000011275.17
ENSG00000122543.9
ENSG00000122674.10
ENSG00000155026.15
ENSG00000122512.13
ENSG00000106305.8
ENSG00000086232.11
ENSG00000157999.5
ENSG00000106346.10
ENSG00000008256.14
ENSG00000178397.11
ENSG00000136238.16
ENSG00000164535.13
ENSG00000136240.8
ENSG00000215045.7
ENSG00000136247.13
ENSG00000146576.11
ENSG00000236609.3
ENSG00000205903.5
ENSG00000164631.17
ENSG00000169402.14
ENSG00000146574.14
ENSG00000106392.9
ENSG00000215018.8
ENSG00000164654.14
ENSG00000106399.10
ENSG00000106415.11
ENSG00000003147.16
ENSG00000122584.11
ENSG00000189043.8
ENSG00000106443.13
ENSG00000005108.14
ENSG00000106460.17
ENSG00000146530.10
ENSG00000006747.13
ENSG00000122644.11
ENSG00000006468.12
ENSG00000136267.12
ENSG00000187546.12
ENSG00000106511.5
ENSG00000214960.8
ENSG00000171243.7
ENSG00000205858.8
ENSG00000106524.7
ENSG00000136261.13
ENSG00000106537.7
ENSG00000280130.1
ENSG00000106541.10
ENSG00000173467.7
ENSG00000106546.11
ENSG00000071189.20
ENSG00000229937.5
ENSG00000048052.20
ENSG00000122691.11
ENSG00000146618.3
ENSG00000105849.5
ENSG00000173452.12
ENSG00000183742.11
ENSG00000105855.8
ENSG00000004846.15
ENSG00000164651.15
ENSG00000105866.12
ENSG00000105877.16
ENSG00000164649.18
ENSG00000136237.17
ENSG00000105889.13
ENSG00000136244.10
ENSG00000281889.1
ENSG00000196683.9
ENSG00000122591.10
ENSG00000122550.16
ENSG00000136243.15
ENSG00000136235.14
ENSG00000156928.4
ENSG00000136231.12
ENSG00000164548.9
ENSG00000169193.10
ENSG00000279448.1
ENSG00000188732.9
ENSG00000196335.11
ENSG00000122585.6
ENSG00000105926.14
ENSG00000105928.12
ENSG00000070882.11
ENSG00000172115.7
ENSG00000153790.10
ENSG00000105954.2
ENSG00000050344.8
ENSG00000122566.19
ENSG00000122565.17
ENSG00000086300.14
ENSG00000005020.11
ENSG00000105991.7
ENSG00000105996.6
ENSG00000105997.21
ENSG00000197576.12
ENSG00000106004.4
ENSG00000106006.6
ENSG00000122592.7
ENSG00000078399.14
ENSG00000257184.3
ENSG00000253293.4
ENSG00000005073.5
ENSG00000106031.7
ENSG00000106038.11
ENSG00000106049.7
ENSG00000106052.12
ENSG00000153814.10
ENSG00000146592.15
ENSG00000255690.2
ENSG00000106066.12
ENSG00000106069.19
ENSG00000176532.3
ENSG00000122574.9
ENSG00000136193.15
ENSG00000106080.9
ENSG00000106086.17
ENSG00000180354.14
ENSG00000180233.10
ENSG00000281593.1
ENSG00000106100.9
ENSG00000006625.16
ENSG00000281039.1
ENSG00000106105.12
ENSG00000106113.17
ENSG00000241644.2
ENSG00000254959.5
ENSG00000106125.14
ENSG00000250424.4
ENSG00000240583.9
ENSG00000106128.17
ENSG00000078549.13
ENSG00000164600.5
ENSG00000180347.12
ENSG00000106341.9
ENSG00000154678.15
ENSG00000106355.8
ENSG00000105778.16
ENSG00000170852.9
ENSG00000122642.9
ENSG00000122643.17
ENSG00000164610.7
ENSG00000122507.19
ENSG00000164619.7
ENSG00000187258.12
ENSG00000173852.12
ENSG00000164532.10
ENSG00000122557.8
ENSG00000122545.16
ENSG00000122547.9
ENSG00000164542.11
ENSG00000011426.9
ENSG00000136250.10
ENSG00000155849.14
ENSG00000187037.7
ENSG00000086289.10
ENSG00000086288.10
ENSG00000106483.10
ENSG00000010270.12
ENSG00000078053.15
ENSG00000164556.7
ENSG00000006715.14
ENSG00000106536.18
ENSG00000241127.6
ENSG00000006451.6
ENSG00000065883.13
ENSG00000168303.6
ENSG00000175600.14
ENSG00000122641.9
ENSG00000106571.11
ENSG00000136197.11
ENSG00000256646.6
ENSG00000106588.9
ENSG00000106591.3
ENSG00000002746.13
ENSG00000164543.5
ENSG00000106603.16
ENSG00000106605.9
ENSG00000062582.12
ENSG00000270617.1
ENSG00000106608.15
ENSG00000078967.11
ENSG00000136206.3
ENSG00000136279.17
ENSG00000164708.5
ENSG00000122678.13
ENSG00000106624.7
ENSG00000106628.9
ENSG00000106631.7
ENSG00000106633.14
ENSG00000106636.6
ENSG00000058404.18
ENSG00000015676.16
ENSG00000015520.13
ENSG00000136271.9
ENSG00000158604.13
ENSG00000105953.13
ENSG00000122515.13
ENSG00000196262.12
ENSG00000105968.17
ENSG00000146676.6
ENSG00000136286.13
ENSG00000136280.14
ENSG00000136274.8
ENSG00000136270.12
ENSG00000122679.7
ENSG00000164742.13
ENSG00000146678.8
ENSG00000146674.13
ENSG00000136205.15
ENSG00000136273.10
ENSG00000158683.6
ENSG00000164744.11
ENSG00000164746.12
ENSG00000183696.12
ENSG00000179869.13
ENSG00000188730.4
ENSG00000042813.6
ENSG00000164500.6
ENSG00000185811.15
ENSG00000132436.10
ENSG00000132437.16
ENSG00000106070.16
ENSG00000106078.16
ENSG00000221900.5
ENSG00000170419.9
ENSG00000132432.12
ENSG00000146648.14
ENSG00000132434.8
ENSG00000154978.11
ENSG00000154997.8
ENSG00000249773.3
ENSG00000178665.13
ENSG00000146729.8
ENSG00000239789.4
ENSG00000146733.12
ENSG00000146731.9
ENSG00000129103.16
ENSG00000164776.8
ENSG00000106153.12
ENSG00000185290.3
ENSG00000268187.6
ENSG00000185177.11
ENSG00000182111.8
ENSG00000275217.2
ENSG00000214652.5
ENSG00000223614.3
ENSG00000197123.8
ENSG00000234444.8
ENSG00000173041.10
ENSG00000196247.10
ENSG00000197008.8
ENSG00000198039.10
ENSG00000152926.13
ENSG00000213462.4
ENSG00000280410.1
ENSG00000146757.12
ENSG00000280427.1
ENSG00000272693.2
ENSG00000196715.5
ENSG00000169919.15
ENSG00000126522.15
ENSG00000249319.2
ENSG00000241258.5
ENSG00000169902.12
ENSG00000243335.7
ENSG00000154710.14
ENSG00000106609.15
ENSG00000126524.8
ENSG00000198874.11
ENSG00000158321.14
ENSG00000185274.10
ENSG00000183166.9
ENSG00000277149.3
ENSG00000196313.10
ENSG00000155428.11
ENSG00000130305.15
ENSG00000146755.9
ENSG00000077800.10
ENSG00000188763.4
ENSG00000009954.9
ENSG00000106635.6
ENSG00000106638.14
ENSG00000009950.14
ENSG00000176428.5
ENSG00000176410.7
ENSG00000071462.10
ENSG00000106089.10
ENSG00000106077.17
ENSG00000165215.6
ENSG00000189143.9
ENSG00000165171.9
ENSG00000175877.3
ENSG00000049540.15
ENSG00000106683.13
ENSG00000106682.13
ENSG00000086730.15
ENSG00000049541.9
ENSG00000106665.14
ENSG00000006704.9
ENSG00000263001.4
ENSG00000158517.12
ENSG00000196275.12
ENSG00000274070.1
ENSG00000274523.3
ENSG00000174428.15
ENSG00000178809.10
ENSG00000272391.4
ENSG00000170092.13
ENSG00000127946.15
ENSG00000006606.7
ENSG00000106178.5
ENSG00000005486.15
ENSG00000127948.12
ENSG00000189077.9
ENSG00000127952.15
ENSG00000146701.10
ENSG00000177679.15
ENSG00000106211.8
ENSG00000170027.6
ENSG00000146700.8
ENSG00000188372.13
ENSG00000091073.18
ENSG00000243566.5
ENSG00000146707.13
ENSG00000135205.13
ENSG00000127951.5
ENSG00000186088.14
ENSG00000127947.14
ENSG00000187257.13
ENSG00000135211.5
ENSG00000006576.15
ENSG00000187391.16
ENSG00000127955.14
ENSG00000135218.16
ENSG00000214415.3
ENSG00000075223.12
ENSG00000019991.14
ENSG00000153956.14
ENSG00000186472.18
ENSG00000170381.11
ENSG00000075213.9
ENSG00000153993.12
ENSG00000198822.9
ENSG00000164659.13
ENSG00000135164.17
ENSG00000135185.10
ENSG00000005469.10
ENSG00000005471.14
ENSG00000085563.13
ENSG00000105784.14
ENSG00000075303.11
ENSG00000006634.6
ENSG00000008277.13
ENSG00000075142.12
ENSG00000127954.11
ENSG00000182348.6
ENSG00000164645.2
ENSG00000164647.7
ENSG00000157214.12
ENSG00000105792.18
ENSG00000105793.14
ENSG00000157224.14
ENSG00000058091.15
ENSG00000157240.3
ENSG00000127989.12
ENSG00000127914.15
ENSG00000001630.14
ENSG00000240720.6
ENSG00000001631.13
ENSG00000001629.8
ENSG00000157259.6
ENSG00000242950.5
ENSG00000127980.14
ENSG00000127993.13
ENSG00000234545.6
ENSG00000105810.8
ENSG00000205413.6
ENSG00000177409.10
ENSG00000188175.8
ENSG00000004766.14
ENSG00000004948.12
ENSG00000127928.11
ENSG00000105825.10
ENSG00000127920.5
ENSG00000105829.10
ENSG00000164692.16
ENSG00000127995.15
ENSG00000127990.14
ENSG00000242265.4
ENSG00000158528.10
ENSG00000005421.7
ENSG00000105852.9
ENSG00000105854.11
ENSG00000005981.11
ENSG00000004799.7
ENSG00000158560.13
ENSG00000004864.12
ENSG00000127922.8
ENSG00000006377.10
ENSG00000105880.4
ENSG00000196636.7
ENSG00000006128.10
ENSG00000070669.15
ENSG00000135175.5
ENSG00000164715.5
ENSG00000180535.3
ENSG00000205356.8
ENSG00000164713.8
ENSG00000006453.12
ENSG00000106236.3
ENSG00000166448.13
ENSG00000196367.11
ENSG00000198742.8
ENSG00000185467.7
ENSG00000241685.7
ENSG00000130429.11
ENSG00000106244.11
ENSG00000106245.8
ENSG00000106246.16
ENSG00000248919.6
ENSG00000160917.13
ENSG00000241468.6
ENSG00000198556.12
ENSG00000160908.14
ENSG00000196652.10
ENSG00000221909.2
ENSG00000197343.9
ENSG00000272647.1
ENSG00000197037.9
ENSG00000106258.12
ENSG00000160870.11
ENSG00000160868.13
ENSG00000021461.15
ENSG00000244623.1
ENSG00000146833.14
ENSG00000176402.5
ENSG00000160862.11
ENSG00000106261.15
ENSG00000166529.13
ENSG00000166526.15
ENSG00000168090.8
ENSG00000166508.16
ENSG00000221838.8
ENSG00000106290.13
ENSG00000166997.6
ENSG00000214309.4
ENSG00000188186.9
ENSG00000146826.13
ENSG00000197093.9
ENSG00000213420.6
ENSG00000066923.16
ENSG00000239521.6
ENSG00000213413.2
ENSG00000214300.7
ENSG00000272752.4
ENSG00000121716.17
ENSG00000085514.14
ENSG00000078487.16
ENSG00000146834.12
ENSG00000160813.5
ENSG00000185955.4
ENSG00000166925.7
ENSG00000166924.7
ENSG00000106351.11
ENSG00000205307.9
ENSG00000077454.14
ENSG00000106336.11
ENSG00000106333.11
ENSG00000106330.10
ENSG00000106327.11
ENSG00000077080.8
ENSG00000172354.8
ENSG00000146830.9
ENSG00000172336.4
ENSG00000130427.2
ENSG00000146839.17
ENSG00000196411.8
ENSG00000146828.16
ENSG00000087077.10
ENSG00000087087.17
ENSG00000176125.4
ENSG00000087085.12
ENSG00000169894.16
ENSG00000205277.8
ENSG00000169876.12
ENSG00000169871.11
ENSG00000106366.8
ENSG00000106367.12
ENSG00000128564.6
ENSG00000167011.7
ENSG00000106384.9
ENSG00000106397.10
ENSG00000106400.10
ENSG00000106404.12
ENSG00000214253.7
ENSG00000128581.14
ENSG00000160963.12
ENSG00000106436.4
ENSG00000279538.1
ENSG00000257923.8
ENSG00000160999.10
ENSG00000260097.2
ENSG00000128563.12
ENSG00000160991.14
ENSG00000160993.3
ENSG00000161036.9
ENSG00000005075.14
ENSG00000170667.13
ENSG00000168255.17
ENSG00000270249.1
ENSG00000205238.8
ENSG00000105808.16
ENSG00000205236.6
ENSG00000267368.1
ENSG00000267645.4
ENSG00000173678.13
ENSG00000228049.6
ENSG00000279168.1
ENSG00000222011.7
ENSG00000161040.15
ENSG00000128606.11
ENSG00000170632.12
ENSG00000161048.10
ENSG00000105819.12
ENSG00000105821.13
ENSG00000161057.9
ENSG00000170615.13
ENSG00000189056.12
ENSG00000164815.9
ENSG00000187416.10
ENSG00000005483.18
ENSG00000135250.15
ENSG00000091127.12
ENSG00000135249.6
ENSG00000185055.9
ENSG00000146776.13
ENSG00000128536.14
ENSG00000008282.6
ENSG00000105835.10
ENSG00000253276.2
ENSG00000105851.9
ENSG00000005249.11
ENSG00000105856.12
ENSG00000164597.12
ENSG00000172209.5
ENSG00000105865.9
ENSG00000075790.9
ENSG00000091137.10
ENSG00000105879.10
ENSG00000091138.11
ENSG00000091140.11
ENSG00000091136.12
ENSG00000091128.11
ENSG00000091129.18
ENSG00000135241.15
ENSG00000177683.12
ENSG00000128590.4
ENSG00000184903.8
ENSG00000173114.11
ENSG00000128512.18
ENSG00000198839.8
ENSG00000006652.12
ENSG00000181016.8
ENSG00000146802.11
ENSG00000164603.10
ENSG00000164604.11
ENSG00000154415.6
ENSG00000128573.21
ENSG00000135272.8
ENSG00000105967.14
ENSG00000135269.16
ENSG00000281656.1
ENSG00000105971.13
ENSG00000105974.10
ENSG00000105976.13
ENSG00000198898.11
ENSG00000004866.17
ENSG00000105989.7
ENSG00000154438.6
ENSG00000001626.13
ENSG00000077063.9
ENSG00000128534.6
ENSG00000106013.11
ENSG00000184408.8
ENSG00000106025.7
ENSG00000071243.14
ENSG00000106034.16
ENSG00000002745.11
ENSG00000196937.9
ENSG00000106278.10
ENSG00000008311.13
ENSG00000128610.10
ENSG00000081803.14
ENSG00000188050.2
ENSG00000235631.1
ENSG00000128519.3
ENSG00000081800.7
ENSG00000164675.9
ENSG00000128609.13
ENSG00000146809.11
ENSG00000170807.11
ENSG00000106299.7
ENSG00000106302.8
ENSG00000106304.14
ENSG00000234224.2
ENSG00000170775.2
ENSG00000275356.2
ENSG00000128513.13
ENSG00000179603.16
ENSG00000048405.8
ENSG00000179562.2
ENSG00000004059.9
ENSG00000106328.9
ENSG00000106331.13
ENSG00000197157.9
ENSG00000128594.6
ENSG00000174697.4
ENSG00000106344.7
ENSG00000224940.7
ENSG00000106348.15
ENSG00000279916.1
ENSG00000135245.9
ENSG00000165055.14
ENSG00000205085.7
ENSG00000135248.14
ENSG00000128595.15
ENSG00000128617.2
ENSG00000128596.15
ENSG00000128591.14
ENSG00000135253.12
ENSG00000128524.4
ENSG00000128604.17
ENSG00000064419.12
ENSG00000158457.5
ENSG00000128602.8
ENSG00000158467.15
ENSG00000128578.8
ENSG00000240204.2
ENSG00000106459.13
ENSG00000186591.10
ENSG00000091732.14
ENSG00000128607.12
ENSG00000146842.15
ENSG00000165120.3
ENSG00000158516.10
ENSG00000128510.9
ENSG00000158525.14
ENSG00000091704.8
ENSG00000106477.17
ENSG00000106484.13
ENSG00000158623.13
ENSG00000213265.7
ENSG00000266265.2
ENSG00000128585.16
ENSG00000128567.15
ENSG00000221866.8
ENSG00000106554.10
ENSG00000131558.13
ENSG00000155530.2
ENSG00000205060.9
ENSG00000085662.12
ENSG00000198074.8
ENSG00000227471.7
ENSG00000172331.10
ENSG00000122786.18
ENSG00000146856.13
ENSG00000122783.15
ENSG00000146859.6
ENSG00000105875.12
ENSG00000146857.3
ENSG00000080802.17
ENSG00000155561.13
ENSG00000243317.6
ENSG00000164707.14
ENSG00000189320.7
ENSG00000105887.10
ENSG00000267697.1
ENSG00000181072.10
ENSG00000105894.10
ENSG00000157680.14
ENSG00000279483.1
ENSG00000182158.13
ENSG00000122787.13
ENSG00000122779.15
ENSG00000157703.14
ENSG00000105929.14
ENSG00000214128.9
ENSG00000122778.8
ENSG00000146858.7
ENSG00000105939.11
ENSG00000105948.12
ENSG00000157741.13
ENSG00000164898.11
ENSG00000146963.16
ENSG00000269955.2
ENSG00000188883.4
ENSG00000236279.5
ENSG00000064393.14
ENSG00000059377.14
ENSG00000059378.11
ENSG00000006459.9
ENSG00000157800.16
ENSG00000146955.9
ENSG00000133606.9
ENSG00000146966.11
ENSG00000133597.8
ENSG00000090266.11
ENSG00000157764.11
ENSG00000090263.14
ENSG00000261115.4
ENSG00000006530.14
ENSG00000257093.5
ENSG00000214102.6
ENSG00000106028.9
ENSG00000127362.2
ENSG00000127364.3
ENSG00000127366.5
ENSG00000165076.12
ENSG00000257335.7
ENSG00000258083.1
ENSG00000258227.5
ENSG00000257138.1
ENSG00000257743.7
ENSG00000258223.5
ENSG00000270672.1
ENSG00000204983.11
ENSG00000106123.10
ENSG00000165125.16
ENSG00000127412.5
ENSG00000165131.6
ENSG00000197993.6
ENSG00000179468.5
ENSG00000225781.1
ENSG00000159763.3
ENSG00000236398.2
ENSG00000221937.4
ENSG00000197448.12
ENSG00000178826.9
ENSG00000106144.18
ENSG00000188037.9
ENSG00000159784.16
ENSG00000159840.14
ENSG00000146904.7
ENSG00000185899.1
ENSG00000221855.1
ENSG00000271079.1
ENSG00000170379.18
ENSG00000271321.1
ENSG00000198420.8
ENSG00000221910.2
ENSG00000279723.1
ENSG00000221813.3
ENSG00000221836.2
ENSG00000221933.2
ENSG00000221858.2
ENSG00000221989.2
ENSG00000221938.3
ENSG00000225932.3
ENSG00000213214.4
ENSG00000212807.1
ENSG00000243896.3
ENSG00000244693.1
ENSG00000221970.1
ENSG00000050327.13
ENSG00000106410.13
ENSG00000196511.12
ENSG00000174469.16
ENSG00000170279.2
ENSG00000055130.14
ENSG00000106462.9
ENSG00000155660.9
ENSG00000197362.12
ENSG00000204947.7
ENSG00000197024.7
ENSG00000170265.10
ENSG00000170260.7
ENSG00000204946.8
ENSG00000196453.7
ENSG00000181220.14
ENSG00000133619.16
ENSG00000181444.11
ENSG00000197558.10
ENSG00000106479.9
ENSG00000171130.16
ENSG00000106526.9
ENSG00000127399.13
ENSG00000188707.5
ENSG00000106538.8
ENSG00000214022.10
ENSG00000196456.7
ENSG00000171115.3
ENSG00000179144.4
ENSG00000133574.8
ENSG00000133561.14
ENSG00000106560.9
ENSG00000213203.2
ENSG00000281887.1
ENSG00000196329.9
ENSG00000106565.16
ENSG00000002933.6
ENSG00000002726.18
ENSG00000055118.13
ENSG00000164867.9
ENSG00000181652.17
ENSG00000197150.11
ENSG00000213199.6
ENSG00000164885.11
ENSG00000164889.11
ENSG00000164896.18
ENSG00000164897.11
ENSG00000133612.17
ENSG00000164900.4
ENSG00000146926.9
ENSG00000278685.3
ENSG00000033050.6
ENSG00000033100.13
ENSG00000082014.15
ENSG00000013374.14
ENSG00000187260.14
ENSG00000127377.7
ENSG00000106615.8
ENSG00000106617.12
ENSG00000106648.12
ENSG00000178234.11
ENSG00000055609.16
ENSG00000196584.2
ENSG00000133627.16
ENSG00000130226.15
ENSG00000157212.17
ENSG00000157219.3
ENSG00000186480.11
ENSG00000204960.6
ENSG00000164778.4
ENSG00000146910.10
ENSG00000184863.9
ENSG00000164690.6
ENSG00000105982.15
ENSG00000105983.18
ENSG00000146909.6
ENSG00000130675.13
ENSG00000009335.16
ENSG00000105993.13
ENSG00000155093.16
ENSG00000146918.18
ENSG00000117868.14
ENSG00000126870.14
ENSG00000106018.12
ENSG00000176269.3
ENSG00000172748.11
ENSG00000147364.15
ENSG00000180190.10
ENSG00000104714.12
ENSG00000198010.10
ENSG00000182372.6
ENSG00000104728.14
ENSG00000176595.3
ENSG00000036448.8
ENSG00000183117.16
ENSG00000147316.11
ENSG00000091879.12
ENSG00000155189.10
ENSG00000275591.3
ENSG00000164825.3
ENSG00000164822.4
ENSG00000164821.4
ENSG00000206047.2
ENSG00000240247.5
ENSG00000239839.4
ENSG00000164816.7
ENSG00000230549.3
ENSG00000236125.3
ENSG00000215372.6
ENSG00000177257.2
ENSG00000177243.3
ENSG00000164871.16
ENSG00000177023.2
ENSG00000187082.2
ENSG00000186599.7
ENSG00000198129.2
ENSG00000255251.1
ENSG00000255378.1
ENSG00000186572.2
ENSG00000186562.7
ENSG00000186579.2
ENSG00000176782.2
ENSG00000178287.16
ENSG00000176797.3
ENSG00000171711.2
ENSG00000215356.4
ENSG00000237038.4
ENSG00000225327.3
ENSG00000275342.3
ENSG00000253958.1
ENSG00000147324.9
ENSG00000104626.13
ENSG00000173281.4
ENSG00000173273.14
ENSG00000175806.13
ENSG00000184647.9
ENSG00000183638.5
ENSG00000171060.9
ENSG00000171056.7
ENSG00000258724.1
ENSG00000254093.7
ENSG00000171044.9
ENSG00000280273.1
ENSG00000104643.8
ENSG00000177710.5
ENSG00000154319.13
ENSG00000136573.11
ENSG00000136574.16
ENSG00000154328.14
ENSG00000079459.11
ENSG00000164733.19
ENSG00000205884.2
ENSG00000205883.2
ENSG00000205882.7
ENSG00000233050.1
ENSG00000215343.6
ENSG00000226430.5
ENSG00000223443.2
ENSG00000186523.13
ENSG00000232948.1
ENSG00000145002.11
ENSG00000154359.11
ENSG00000250305.7
ENSG00000164741.13
ENSG00000164743.4
ENSG00000185053.11
ENSG00000104723.19
ENSG00000038945.13
ENSG00000078579.8
ENSG00000155970.10
ENSG00000104219.11
ENSG00000198791.10
ENSG00000155975.8
ENSG00000003987.12
ENSG00000003989.15
ENSG00000104213.11
ENSG00000129422.12
ENSG00000104760.15
ENSG00000078674.16
ENSG00000104763.16
ENSG00000171428.12
ENSG00000156006.4
ENSG00000156011.15
ENSG00000104611.10
ENSG00000147408.13
ENSG00000104613.10
ENSG00000175445.13
ENSG00000036565.13
ENSG00000147416.9
ENSG00000061337.14
ENSG00000168546.9
ENSG00000147443.11
ENSG00000130227.15
ENSG00000158806.12
ENSG00000158815.9
ENSG00000158856.16
ENSG00000158863.20
ENSG00000275074.1
ENSG00000168453.13
ENSG00000168476.10
ENSG00000168481.7
ENSG00000168484.11
ENSG00000168487.16
ENSG00000168490.12
ENSG00000168495.11
ENSG00000197181.10
ENSG00000104635.12
ENSG00000120910.13
ENSG00000120896.12
ENSG00000120913.22
ENSG00000248235.5
ENSG00000241852.8
ENSG00000158941.15
ENSG00000147439.10
ENSG00000179388.8
ENSG00000134020.7
ENSG00000008853.15
ENSG00000120889.11
ENSG00000173535.12
ENSG00000173530.5
ENSG00000104689.8
ENSG00000147457.12
ENSG00000104679.9
ENSG00000134013.14
ENSG00000197217.11
ENSG00000147454.12
ENSG00000167034.9
ENSG00000180053.7
ENSG00000159167.10
ENSG00000042980.11
ENSG00000134028.13
ENSG00000069206.14
ENSG00000104722.12
ENSG00000277586.1
ENSG00000147459.16
ENSG00000147437.8
ENSG00000104756.14
ENSG00000184661.12
ENSG00000221818.7
ENSG00000221914.7
ENSG00000104765.13
ENSG00000240694.7
ENSG00000092964.15
ENSG00000120907.16
ENSG00000015592.15
ENSG00000104228.11
ENSG00000120899.16
ENSG00000120903.9
ENSG00000120915.12
ENSG00000120885.18
ENSG00000168077.12
ENSG00000147419.15
ENSG00000171320.13
ENSG00000168078.8
ENSG00000168079.15
ENSG00000189233.10
ENSG00000134014.15
ENSG00000168081.7
ENSG00000186918.12
ENSG00000214050.6
ENSG00000104290.9
ENSG00000012232.7
ENSG00000104299.13
ENSG00000147421.16
ENSG00000197892.11
ENSG00000120875.7
ENSG00000133872.12
ENSG00000104660.16
ENSG00000177669.3
ENSG00000104671.6
ENSG00000157110.14
ENSG00000197265.7
ENSG00000253457.2
ENSG00000104687.11
ENSG00000104691.13
ENSG00000104695.11
ENSG00000133863.5
ENSG00000172733.11
ENSG00000165392.8
ENSG00000157168.17
ENSG00000172728.14
ENSG00000129696.11
ENSG00000198042.9
ENSG00000133874.1
ENSG00000133878.7
ENSG00000156687.9
ENSG00000215262.6
ENSG00000183779.6
ENSG00000147475.13
ENSG00000147471.10
ENSG00000020181.16
ENSG00000104221.11
ENSG00000156675.14
ENSG00000169154.5
ENSG00000188778.4
ENSG00000187840.4
ENSG00000129691.14
ENSG00000147465.10
ENSG00000175324.8
ENSG00000156735.9
ENSG00000085788.12
ENSG00000147535.15
ENSG00000147548.15
ENSG00000165046.11
ENSG00000077782.18
ENSG00000196166.3
ENSG00000147526.18
ENSG00000169499.13
ENSG00000169495.4
ENSG00000169490.15
ENSG00000168615.10
ENSG00000197140.13
ENSG00000168619.14
ENSG00000104755.13
ENSG00000131203.11
ENSG00000188676.12
ENSG00000176907.4
ENSG00000165061.13
ENSG00000104332.10
ENSG00000147533.15
ENSG00000147536.10
ENSG00000158669.10
ENSG00000165066.12
ENSG00000029534.18
ENSG00000083168.8
ENSG00000070718.10
ENSG00000104368.16
ENSG00000104365.12
ENSG00000070501.10
ENSG00000104371.4
ENSG00000078668.12
ENSG00000168575.8
ENSG00000176209.10
ENSG00000147432.5
ENSG00000147434.7
ENSG00000131931.7
ENSG00000120925.12
ENSG00000168172.7
ENSG00000254673.1
ENSG00000168522.11
ENSG00000185900.8
ENSG00000165102.13
ENSG00000164808.15
ENSG00000221869.4
ENSG00000253729.6
ENSG00000104738.15
ENSG00000169139.10
ENSG00000034239.9
ENSG00000019549.7
ENSG00000168333.12
ENSG00000147481.12
ENSG00000147485.11
ENSG00000168300.12
ENSG00000147488.10
ENSG00000196711.7
ENSG00000023287.11
ENSG00000183729.3
ENSG00000082556.9
ENSG00000047249.15
ENSG00000147509.12
ENSG00000187735.11
ENSG00000280473.1
ENSG00000120992.16
ENSG00000137547.7
ENSG00000164736.5
ENSG00000104237.6
ENSG00000206579.8
ENSG00000167904.13
ENSG00000137574.9
ENSG00000254087.6
ENSG00000008988.8
ENSG00000172680.1
ENSG00000181690.6
ENSG00000170791.16
ENSG00000170786.11
ENSG00000181195.9
ENSG00000104331.7
ENSG00000169122.10
ENSG00000215114.6
ENSG00000167910.3
ENSG00000137575.10
ENSG00000035681.6
ENSG00000198846.5
ENSG00000178538.8
ENSG00000104388.13
ENSG00000171316.10
ENSG00000177182.9
ENSG00000198363.14
ENSG00000185942.10
ENSG00000137563.10
ENSG00000137561.4
ENSG00000185728.15
ENSG00000180828.2
ENSG00000172817.3
ENSG00000104442.8
ENSG00000066855.14
ENSG00000205268.9
ENSG00000147570.8
ENSG00000147573.15
ENSG00000147571.4
ENSG00000179041.3
ENSG00000147576.14
ENSG00000169085.10
ENSG00000185697.15
ENSG00000175073.7
ENSG00000270024.4
ENSG00000213865.6
ENSG00000278888.1
ENSG00000104205.11
ENSG00000178460.16
ENSG00000261787.1
ENSG00000178125.13
ENSG00000121022.12
ENSG00000104218.12
ENSG00000066777.7
ENSG00000165078.10
ENSG00000046889.17
ENSG00000165084.14
ENSG00000137573.12
ENSG00000137571.9
ENSG00000147596.3
ENSG00000140396.11
ENSG00000067167.6
ENSG00000147592.7
ENSG00000221947.6
ENSG00000104313.16
ENSG00000178860.8
ENSG00000104321.9
ENSG00000182674.5
ENSG00000147601.12
ENSG00000164764.10
ENSG00000274443.3
ENSG00000147604.12
ENSG00000121039.8
ENSG00000040341.16
ENSG00000258677.2
ENSG00000104343.18
ENSG00000154582.15
ENSG00000175606.9
ENSG00000154589.5
ENSG00000104369.4
ENSG00000104381.11
ENSG00000137558.6
ENSG00000121005.7
ENSG00000164749.10
ENSG00000091656.14
ENSG00000164751.13
ENSG00000171033.11
ENSG00000104427.10
ENSG00000104432.11
ENSG00000104435.12
ENSG00000164683.15
ENSG00000147586.8
ENSG00000276418.3
ENSG00000076554.14
ENSG00000205189.10
ENSG00000164684.12
ENSG00000076641.4
ENSG00000164687.9
ENSG00000147588.6
ENSG00000205186.2
ENSG00000170323.7
ENSG00000197416.4
ENSG00000133731.8
ENSG00000253598.1
ENSG00000104231.9
ENSG00000164695.4
ENSG00000104497.12
ENSG00000184672.10
ENSG00000133739.14
ENSG00000133740.9
ENSG00000176731.10
ENSG00000185015.6
ENSG00000133742.12
ENSG00000164879.6
ENSG00000104267.8
ENSG00000147614.3
ENSG00000147613.6
ENSG00000164893.7
ENSG00000123124.12
ENSG00000176623.10
ENSG00000085719.10
ENSG00000170289.11
ENSG00000176571.10
ENSG00000176566.4
ENSG00000156103.14
ENSG00000104312.7
ENSG00000164823.8
ENSG00000104320.12
ENSG00000104325.5
ENSG00000104327.6
ENSG00000180694.12
ENSG00000123119.10
ENSG00000253250.2
ENSG00000155099.6
ENSG00000155100.9
ENSG00000214954.7
ENSG00000147606.7
ENSG00000079102.15
ENSG00000205133.10
ENSG00000188343.11
ENSG00000183808.10
ENSG00000164953.14
ENSG00000164951.14
ENSG00000079112.8
ENSG00000164949.6
ENSG00000197275.11
ENSG00000265817.1
ENSG00000164944.10
ENSG00000104413.14
ENSG00000156162.15
ENSG00000164941.12
ENSG00000175305.15
ENSG00000156170.11
ENSG00000164938.12
ENSG00000175895.3
ENSG00000156172.5
ENSG00000156466.9
ENSG00000156467.8
ENSG00000156469.7
ENSG00000156471.11
ENSG00000169439.10
ENSG00000104324.14
ENSG00000180543.4
ENSG00000147649.8
ENSG00000104341.15
ENSG00000132561.12
ENSG00000156482.9
ENSG00000177459.9
ENSG00000132541.9
ENSG00000104356.9
ENSG00000104361.8
ENSG00000104375.14
ENSG00000156486.7
ENSG00000164920.8
ENSG00000132549.17
ENSG00000164919.9
ENSG00000132554.18
ENSG00000156509.12
ENSG00000147669.9
ENSG00000104450.11
ENSG00000034677.10
ENSG00000186106.10
ENSG00000174226.7
ENSG00000070756.12
ENSG00000164924.16
ENSG00000120963.10
ENSG00000083307.9
ENSG00000104490.16
ENSG00000048392.10
ENSG00000104517.11
ENSG00000155087.3
ENSG00000155090.13
ENSG00000155096.12
ENSG00000155097.10
ENSG00000164929.15
ENSG00000164930.10
ENSG00000164932.11
ENSG00000164933.10
ENSG00000164934.12
ENSG00000176406.19
ENSG00000147647.11
ENSG00000164935.5
ENSG00000147650.10
ENSG00000169946.12
ENSG00000164830.16
ENSG00000174429.3
ENSG00000154188.8
ENSG00000147655.9
ENSG00000104408.8
ENSG00000104412.6
ENSG00000164841.4
ENSG00000174417.2
ENSG00000120526.9
ENSG00000120533.11
ENSG00000205038.10
ENSG00000147654.13
ENSG00000147642.15
ENSG00000164794.7
ENSG00000164796.16
ENSG00000104447.10
ENSG00000147677.9
ENSG00000147679.10
ENSG00000164754.11
ENSG00000281527.1
ENSG00000205002.3
ENSG00000164756.11
ENSG00000164758.6
ENSG00000182197.9
ENSG00000177570.12
ENSG00000164761.7
ENSG00000184374.2
ENSG00000147676.12
ENSG00000136999.4
ENSG00000136960.11
ENSG00000064313.10
ENSG00000136982.5
ENSG00000155792.8
ENSG00000187955.10
ENSG00000172172.6
ENSG00000172167.6
ENSG00000172164.12
ENSG00000170961.6
ENSG00000178764.7
ENSG00000136986.8
ENSG00000156787.15
ENSG00000147689.15
ENSG00000189376.10
ENSG00000259305.4
ENSG00000165156.13
ENSG00000156802.11
ENSG00000156795.5
ENSG00000156804.6
ENSG00000175946.8
ENSG00000104537.15
ENSG00000176853.14
ENSG00000214814.5
ENSG00000164983.7
ENSG00000183665.5
ENSG00000170881.4
ENSG00000147687.15
ENSG00000147684.6
ENSG00000170873.17
ENSG00000180938.5
ENSG00000104549.10
ENSG00000164961.14
ENSG00000156831.6
ENSG00000173334.3
ENSG00000168672.3
ENSG00000212993.4
ENSG00000279524.1
ENSG00000136997.13
ENSG00000280151.1
ENSG00000147697.7
ENSG00000153310.17
ENSG00000153317.13
ENSG00000155897.8
ENSG00000132294.12
ENSG00000253117.4
ENSG00000258417.3
ENSG00000132297.10
ENSG00000184156.14
ENSG00000129295.7
ENSG00000165071.13
ENSG00000129292.19
ENSG00000042832.10
ENSG00000155926.12
ENSG00000104415.12
ENSG00000104419.13
ENSG00000008513.13
ENSG00000066827.14
ENSG00000131773.12
ENSG00000147724.10
ENSG00000169436.15
ENSG00000169427.5
ENSG00000167632.13
ENSG00000104472.8
ENSG00000123908.10
ENSG00000169398.18
ENSG00000281855.1
ENSG00000105339.9
ENSG00000022567.8
ENSG00000204882.3
ENSG00000184489.10
ENSG00000171045.13
ENSG00000181790.9
ENSG00000198576.3
ENSG00000234616.7
ENSG00000167653.4
ENSG00000160886.12
ENSG00000130193.7
ENSG00000126233.1
ENSG00000197353.3
ENSG00000180155.17
ENSG00000167656.4
ENSG00000104499.5
ENSG00000160882.10
ENSG00000179142.2
ENSG00000160932.9
ENSG00000261667.1
ENSG00000176956.11
ENSG00000277494.1
ENSG00000181638.16
ENSG00000264668.1
ENSG00000250571.5
ENSG00000185730.6
ENSG00000184428.11
ENSG00000158106.11
ENSG00000182759.3
ENSG00000014164.6
ENSG00000104518.9
ENSG00000204839.7
ENSG00000147813.14
ENSG00000104529.16
ENSG00000179886.5
ENSG00000104524.12
ENSG00000104522.14
ENSG00000183309.10
ENSG00000181135.14
ENSG00000255181.3
ENSG00000181085.13
ENSG00000180921.6
ENSG00000180900.15
ENSG00000179950.12
ENSG00000185189.14
ENSG00000261150.2
ENSG00000178209.13
ENSG00000178685.12
ENSG00000178719.15
ENSG00000186583.10
ENSG00000178814.14
ENSG00000178896.6
ENSG00000197858.9
ENSG00000179091.4
ENSG00000179526.15
ENSG00000179632.8
ENSG00000179698.12
ENSG00000235173.5
ENSG00000179832.16
ENSG00000261236.4
ENSG00000260428.2
ENSG00000185122.9
ENSG00000185000.8
ENSG00000261678.2
ENSG00000261587.2
ENSG00000271698.1
ENSG00000185803.7
ENSG00000182325.9
ENSG00000173137.10
ENSG00000071894.13
ENSG00000147804.8
ENSG00000160948.12
ENSG00000160949.15
ENSG00000187954.11
ENSG00000167702.10
ENSG00000160973.7
ENSG00000160972.8
ENSG00000167701.12
ENSG00000167700.7
ENSG00000160957.11
ENSG00000160959.6
ENSG00000254402.5
ENSG00000213563.5
ENSG00000147799.10
ENSG00000198169.7
ENSG00000196378.10
ENSG00000161016.14
ENSG00000197363.8
ENSG00000147789.14
ENSG00000170619.9
ENSG00000196150.12
ENSG00000170631.13
ENSG00000182307.11
ENSG00000181404.15
ENSG00000170122.5
ENSG00000172785.17
ENSG00000183784.6
ENSG00000107099.14
ENSG00000107104.17
ENSG00000137090.10
ENSG00000064218.4
ENSG00000173253.13
ENSG00000080503.18
ENSG00000147852.14
ENSG00000168263.8
ENSG00000080608.9
ENSG00000080298.14
ENSG00000279745.1
ENSG00000107249.20
ENSG00000106688.10
ENSG00000106686.15
ENSG00000205808.5
ENSG00000106993.10
ENSG00000147853.15
ENSG00000120158.10
ENSG00000281007.1
ENSG00000096968.11
ENSG00000120210.6
ENSG00000120211.4
ENSG00000107014.8
ENSG00000107018.7
ENSG00000107020.8
ENSG00000120217.12
ENSG00000197646.7
ENSG00000107036.10
ENSG00000099219.12
ENSG00000183354.10
ENSG00000120215.8
ENSG00000137040.9
ENSG00000137033.10
ENSG00000170777.10
ENSG00000147854.15
ENSG00000178445.8
ENSG00000274527.3
ENSG00000107077.16
ENSG00000137038.7
ENSG00000153707.14
ENSG00000107165.11
ENSG00000153714.5
ENSG00000107186.15
ENSG00000147862.13
ENSG00000175893.10
ENSG00000147869.4
ENSG00000164946.18
ENSG00000155158.19
ENSG00000164975.14
ENSG00000164985.13
ENSG00000164989.14
ENSG00000205549.7
ENSG00000173068.16
ENSG00000044459.13
ENSG00000107295.9
ENSG00000178031.14
ENSG00000155875.12
ENSG00000155876.5
ENSG00000147874.9
ENSG00000147872.8
ENSG00000137145.19
ENSG00000137154.11
ENSG00000177076.5
ENSG00000155886.10
ENSG00000171843.14
ENSG00000188352.11
ENSG00000188921.13
ENSG00000171855.6
ENSG00000177047.6
ENSG00000137080.4
ENSG00000236637.2
ENSG00000214042.1
ENSG00000186803.3
ENSG00000234829.3
ENSG00000147885.4
ENSG00000228083.2
ENSG00000147873.5
ENSG00000198642.6
ENSG00000120235.4
ENSG00000233816.3
ENSG00000188379.6
ENSG00000120242.3
ENSG00000197919.4
ENSG00000184995.7
ENSG00000099810.17
ENSG00000264545.1
ENSG00000147889.15
ENSG00000147883.10
ENSG00000176399.3
ENSG00000107105.13
ENSG00000205442.11
ENSG00000198680.4
ENSG00000120159.10
ENSG00000137055.13
ENSG00000096872.14
ENSG00000184434.7
ENSG00000120156.19
ENSG00000120160.9
ENSG00000120162.9
ENSG00000147896.3
ENSG00000147894.13
ENSG00000174482.9
ENSG00000122729.17
ENSG00000107201.8
ENSG00000197579.6
ENSG00000165264.9
ENSG00000241043.1
ENSG00000122728.6
ENSG00000188133.5
ENSG00000137074.17
ENSG00000086061.14
ENSG00000122692.8
ENSG00000086062.11
ENSG00000122711.7
ENSG00000107262.15
ENSG00000086065.12
ENSG00000086102.17
ENSG00000165269.11
ENSG00000165272.13
ENSG00000165271.15
ENSG00000230453.8
ENSG00000010438.15
ENSG00000107341.4
ENSG00000137073.19
ENSG00000198876.11
ENSG00000165006.12
ENSG00000186638.14
ENSG00000164978.16
ENSG00000164976.8
ENSG00000164972.11
ENSG00000164970.13
ENSG00000122735.14
ENSG00000168913.6
ENSG00000122756.13
ENSG00000164967.8
ENSG00000137100.14
ENSG00000205143.2
ENSG00000147955.15
ENSG00000213930.10
ENSG00000258728.1
ENSG00000137070.16
ENSG00000213927.3
ENSG00000187186.13
ENSG00000172724.10
ENSG00000137077.6
ENSG00000205108.5
ENSG00000122733.12
ENSG00000137094.13
ENSG00000174038.11
ENSG00000165280.14
ENSG00000221829.8
ENSG00000165282.12
ENSG00000165283.14
ENSG00000005238.18
ENSG00000198722.11
ENSG00000198853.10
ENSG00000215187.8
ENSG00000107140.14
ENSG00000137101.11
ENSG00000137078.7
ENSG00000159884.10
ENSG00000137135.16
ENSG00000107159.11
ENSG00000198467.12
ENSG00000137076.17
ENSG00000107175.9
ENSG00000070610.13
ENSG00000107185.9
ENSG00000215183.4
ENSG00000159899.13
ENSG00000137098.12
ENSG00000137133.9
ENSG00000137103.15
ENSG00000204930.8
ENSG00000168828.5
ENSG00000196196.2
ENSG00000122718.5
ENSG00000122707.10
ENSG00000122694.14
ENSG00000185972.5
ENSG00000122705.15
ENSG00000159921.13
ENSG00000137075.16
ENSG00000165304.6
ENSG00000196092.11
ENSG00000147905.16
ENSG00000137106.16
ENSG00000168795.4
ENSG00000137054.14
ENSG00000147912.11
ENSG00000256966.5
ENSG00000175768.11
ENSG00000255872.3
ENSG00000070601.8
ENSG00000165275.8
ENSG00000107371.11
ENSG00000122741.14
ENSG00000122696.11
ENSG00000107338.9
ENSG00000137124.6
ENSG00000137142.4
ENSG00000273170.4
ENSG00000180071.17
ENSG00000106714.16
ENSG00000204849.6
ENSG00000183148.6
ENSG00000273514.1
ENSG00000215126.9
ENSG00000154529.13
ENSG00000185775.9
ENSG00000277737.2
ENSG00000276581.2
ENSG00000276040.3
ENSG00000154537.4
ENSG00000172014.12
ENSG00000204779.2
ENSG00000147996.15
ENSG00000184659.5
ENSG00000276203.3
ENSG00000274349.3
ENSG00000275969.2
ENSG00000260691.4
ENSG00000196873.14
ENSG00000187559.5
ENSG00000154330.11
ENSG00000181778.4
ENSG00000107242.16
ENSG00000187866.7
ENSG00000165059.6
ENSG00000165060.10
ENSG00000119139.15
ENSG00000135063.16
ENSG00000107282.6
ENSG00000188647.11
ENSG00000204711.7
ENSG00000165072.9
ENSG00000198887.8
ENSG00000119138.4
ENSG00000083067.21
ENSG00000135048.12
ENSG00000107362.12
ENSG00000281760.1
ENSG00000155621.13
ENSG00000204669.8
ENSG00000119125.15
ENSG00000107372.11
ENSG00000165091.14
ENSG00000165092.11
ENSG00000135046.12
ENSG00000198963.9
ENSG00000119121.20
ENSG00000135045.6
ENSG00000156017.11
ENSG00000106733.19
ENSG00000134996.11
ENSG00000099139.12
ENSG00000135002.10
ENSG00000187210.11
ENSG00000106772.16
ENSG00000204612.1
ENSG00000197969.10
ENSG00000156049.6
ENSG00000156052.9
ENSG00000148019.11
ENSG00000135069.12
ENSG00000106829.17
ENSG00000196781.12
ENSG00000214929.3
ENSG00000165105.9
ENSG00000172159.14
ENSG00000148057.14
ENSG00000135018.12
ENSG00000165113.11
ENSG00000165115.13
ENSG00000165118.13
ENSG00000165119.17
ENSG00000178966.14
ENSG00000197506.7
ENSG00000148053.14
ENSG00000135049.14
ENSG00000135040.14
ENSG00000135052.15
ENSG00000187753.11
ENSG00000135070.12
ENSG00000083223.16
ENSG00000180447.6
ENSG00000196730.11
ENSG00000135047.13
ENSG00000177992.9
ENSG00000156345.16
ENSG00000106723.15
ENSG00000130045.14
ENSG00000186354.9
ENSG00000213694.3
ENSG00000148082.8
ENSG00000123975.4
ENSG00000187742.13
ENSG00000187764.10
ENSG00000130222.9
ENSG00000165023.5
ENSG00000165025.13
ENSG00000148090.10
ENSG00000165030.3
ENSG00000169071.13
ENSG00000090054.12
ENSG00000196305.16
ENSG00000279007.1
ENSG00000198000.10
ENSG00000188312.12
ENSG00000106809.9
ENSG00000127083.7
ENSG00000106819.10
ENSG00000106823.11
ENSG00000127080.8
ENSG00000185963.12
ENSG00000127081.12
ENSG00000127084.16
ENSG00000157303.9
ENSG00000165233.16
ENSG00000131669.8
ENSG00000165238.15
ENSG00000204352.2
ENSG00000188938.14
ENSG00000048828.15
ENSG00000197724.9
ENSG00000131668.12
ENSG00000158079.13
ENSG00000175787.15
ENSG00000130950.12
ENSG00000148110.14
ENSG00000130957.4
ENSG00000165140.8
ENSG00000148120.13
ENSG00000158169.10
ENSG00000185920.14
ENSG00000182150.14
ENSG00000275465.3
ENSG00000130948.8
ENSG00000130958.10
ENSG00000165244.6
ENSG00000130956.12
ENSG00000081377.15
ENSG00000158122.10
ENSG00000081386.11
ENSG00000196597.10
ENSG00000196312.10
ENSG00000188152.11
ENSG00000136943.9
ENSG00000197816.12
ENSG00000196116.7
ENSG00000136842.12
ENSG00000136925.13
ENSG00000136937.11
ENSG00000136936.9
ENSG00000178919.8
ENSG00000136932.12
ENSG00000136929.11
ENSG00000136938.8
ENSG00000095380.10
ENSG00000106785.13
ENSG00000106789.11
ENSG00000095383.18
ENSG00000136928.4
ENSG00000165138.15
ENSG00000119514.6
ENSG00000204291.9
ENSG00000106799.11
ENSG00000119523.9
ENSG00000106803.8
ENSG00000119508.16
ENSG00000136874.9
ENSG00000023318.7
ENSG00000119509.11
ENSG00000136891.12
ENSG00000066697.13
ENSG00000251349.3
ENSG00000241697.4
ENSG00000170681.6
ENSG00000148123.13
ENSG00000136881.10
ENSG00000136897.7
ENSG00000136870.9
ENSG00000136872.16
ENSG00000165152.7
ENSG00000155827.10
ENSG00000198785.4
ENSG00000188386.5
ENSG00000155833.13
ENSG00000136824.17
ENSG00000186881.3
ENSG00000148136.5
ENSG00000204246.2
ENSG00000186943.1
ENSG00000277556.1
ENSG00000276119.1
ENSG00000136839.1
ENSG00000179055.6
ENSG00000136783.9
ENSG00000165028.10
ENSG00000165029.14
ENSG00000070214.14
ENSG00000106701.10
ENSG00000106692.12
ENSG00000186051.6
ENSG00000095209.10
ENSG00000148143.11
ENSG00000242631.2
ENSG00000119318.11
ENSG00000136826.13
ENSG00000148156.7
ENSG00000187003.6
ENSG00000070061.13
ENSG00000119328.10
ENSG00000119326.13
ENSG00000106771.11
ENSG00000260230.2
ENSG00000095203.13
ENSG00000070159.12
ENSG00000243444.6
ENSG00000157654.16
ENSG00000241978.8
ENSG00000188959.9
ENSG00000136810.11
ENSG00000204193.9
ENSG00000165124.16
ENSG00000030304.11
ENSG00000198121.12
ENSG00000171133.2
ENSG00000136813.13
ENSG00000173258.11
ENSG00000106853.15
ENSG00000059769.18
ENSG00000244115.1
ENSG00000242616.3
ENSG00000165181.15
ENSG00000148154.8
ENSG00000106868.15
ENSG00000119314.14
ENSG00000119471.13
ENSG00000165185.13
ENSG00000148153.12
ENSG00000148158.15
ENSG00000119457.7
ENSG00000136866.12
ENSG00000136867.9
ENSG00000119321.7
ENSG00000136868.10
ENSG00000176386.7
ENSG00000136875.11
ENSG00000165188.12
ENSG00000148225.14
ENSG00000119411.10
ENSG00000119431.8
ENSG00000148218.14
ENSG00000148229.11
ENSG00000157653.10
ENSG00000138835.21
ENSG00000157657.13
ENSG00000106927.10
ENSG00000136883.11
ENSG00000196739.13
ENSG00000229314.5
ENSG00000228278.3
ENSG00000106948.15
ENSG00000095397.12
ENSG00000136888.6
ENSG00000157693.13
ENSG00000181634.7
ENSG00000106952.6
ENSG00000041982.13
ENSG00000173077.13
ENSG00000182752.9
ENSG00000148219.15
ENSG00000119401.10
ENSG00000136869.13
ENSG00000078725.11
ENSG00000136861.16
ENSG00000106780.8
ENSG00000119402.15
ENSG00000095261.12
ENSG00000119403.12
ENSG00000056558.9
ENSG00000106804.7
ENSG00000119397.15
ENSG00000119396.9
ENSG00000148180.15
ENSG00000148175.11
ENSG00000280315.1
ENSG00000136848.15
ENSG00000175764.13
ENSG00000119421.6
ENSG00000185681.11
ENSG00000106852.14
ENSG00000119446.12
ENSG00000148187.16
ENSG00000095303.13
ENSG00000136834.3
ENSG00000197233.7
ENSG00000239590.1
ENSG00000171505.5
ENSG00000171501.8
ENSG00000171496.3
ENSG00000165202.3
ENSG00000171484.4
ENSG00000173679.2
ENSG00000171481.3
ENSG00000136939.1
ENSG00000171459.3
ENSG00000148215.4
ENSG00000136940.12
ENSG00000165204.3
ENSG00000056586.14
ENSG00000186130.4
ENSG00000171448.8
ENSG00000011454.15
ENSG00000188394.6
ENSG00000165209.17
ENSG00000148204.10
ENSG00000119522.14
ENSG00000106689.9
ENSG00000119408.15
ENSG00000136930.11
ENSG00000180264.9
ENSG00000136931.8
ENSG00000148200.15
ENSG00000185585.18
ENSG00000136918.6
ENSG00000136942.13
ENSG00000136950.12
ENSG00000136935.12
ENSG00000173611.16
ENSG00000119414.10
ENSG00000136933.15
ENSG00000044574.7
ENSG00000165219.20
ENSG00000119487.15
ENSG00000167081.15
ENSG00000196814.13
ENSG00000136944.16
ENSG00000169155.8
ENSG00000177125.5
ENSG00000136828.17
ENSG00000136859.8
ENSG00000136895.17
ENSG00000136856.16
ENSG00000196152.9
ENSG00000197958.11
ENSG00000148356.12
ENSG00000136830.10
ENSG00000136854.16
ENSG00000187024.12
ENSG00000160401.13
ENSG00000167094.14
ENSG00000160404.16
ENSG00000095370.18
ENSG00000279363.1
ENSG00000136807.10
ENSG00000136877.13
ENSG00000106991.12
ENSG00000106992.16
ENSG00000160408.13
ENSG00000136840.17
ENSG00000167103.10
ENSG00000136908.16
ENSG00000167106.10
ENSG00000171169.8
ENSG00000148339.11
ENSG00000148334.13
ENSG00000148346.10
ENSG00000171159.4
ENSG00000148337.18
ENSG00000106976.17
ENSG00000167110.15
ENSG00000175854.10
ENSG00000167112.9
ENSG00000167113.9
ENSG00000167114.11
ENSG00000167118.9
ENSG00000167123.17
ENSG00000136811.15
ENSG00000119392.13
ENSG00000197694.12
ENSG00000119333.10
ENSG00000119335.15
ENSG00000160447.6
ENSG00000160446.17
ENSG00000160445.9
ENSG00000107021.14
ENSG00000167136.6
ENSG00000198917.10
ENSG00000171097.12
ENSG00000136802.10
ENSG00000175287.17
ENSG00000251184.1
ENSG00000175283.7
ENSG00000095319.13
ENSG00000148341.16
ENSG00000148343.17
ENSG00000167130.16
ENSG00000095321.15
ENSG00000119383.18
ENSG00000188483.7
ENSG00000148335.13
ENSG00000179058.6
ENSG00000148331.10
ENSG00000167157.10
ENSG00000148344.10
ENSG00000136816.14
ENSG00000136827.11
ENSG00000136819.13
ENSG00000136878.11
ENSG00000187239.15
ENSG00000148358.18
ENSG00000107130.8
ENSG00000148357.15
ENSG00000130707.16
ENSG00000107164.15
ENSG00000130711.3
ENSG00000130713.14
ENSG00000097007.16
ENSG00000188710.2
ENSG00000130720.11
ENSG00000050555.16
ENSG00000126878.11
ENSG00000126883.15
ENSG00000126882.11
ENSG00000160539.4
ENSG00000130723.16
ENSG00000130714.14
ENSG00000130717.11
ENSG00000107263.17
ENSG00000160563.12
ENSG00000196358.9
ENSG00000107290.12
ENSG00000125482.11
ENSG00000188523.7
ENSG00000125492.8
ENSG00000125485.16
ENSG00000125484.10
ENSG00000165695.8
ENSG00000165698.14
ENSG00000165699.12
ENSG00000165702.11
ENSG00000148308.16
ENSG00000170835.13
ENSG00000160271.13
ENSG00000148288.10
ENSG00000171102.13
ENSG00000175164.12
ENSG00000148296.6
ENSG00000148297.14
ENSG00000148303.15
ENSG00000148290.8
ENSG00000148291.8
ENSG00000148248.12
ENSG00000198870.7
ENSG00000148300.10
ENSG00000160323.17
ENSG00000160325.13
ENSG00000160326.12
ENSG00000187616.4
ENSG00000197859.8
ENSG00000196990.7
ENSG00000123454.9
ENSG00000123453.15
ENSG00000160293.15
ENSG00000169925.15
ENSG00000196363.8
ENSG00000186350.9
ENSG00000130635.14
ENSG00000160339.14
ENSG00000085265.9
ENSG00000130558.17
ENSG00000196422.9
ENSG00000160345.11
ENSG00000122140.9
ENSG00000160349.8
ENSG00000122136.12
ENSG00000122133.15
ENSG00000204007.5
ENSG00000148386.8
ENSG00000165643.9
ENSG00000107147.10
ENSG00000130559.17
ENSG00000130560.7
ENSG00000148411.6
ENSG00000238227.6
ENSG00000107187.14
ENSG00000165661.14
ENSG00000279813.1
ENSG00000260220.4
ENSG00000160360.10
ENSG00000213221.4
ENSG00000187796.12
ENSG00000165684.3
ENSG00000165689.15
ENSG00000165688.10
ENSG00000148384.11
ENSG00000148396.17
ENSG00000148400.9
ENSG00000172889.14
ENSG00000169692.11
ENSG00000165716.8
ENSG00000204003.7
ENSG00000187922.12
ENSG00000267206.4
ENSG00000204001.8
ENSG00000177984.6
ENSG00000244187.6
ENSG00000272896.1
ENSG00000213213.12
ENSG00000196642.14
ENSG00000232434.2
ENSG00000054148.16
ENSG00000177943.12
ENSG00000107223.11
ENSG00000127191.16
ENSG00000159069.12
ENSG00000176919.10
ENSG00000184925.10
ENSG00000107317.10
ENSG00000214402.6
ENSG00000148362.9
ENSG00000169583.12
ENSG00000107331.15
ENSG00000180549.7
ENSG00000279073.2
ENSG00000107281.8
ENSG00000054179.10
ENSG00000186193.8
ENSG00000197355.9
ENSG00000177239.13
ENSG00000176978.12
ENSG00000176884.13
ENSG00000184709.7
ENSG00000261793.1
ENSG00000185863.7
ENSG00000176248.8
ENSG00000176101.10
ENSG00000176058.10
ENSG00000187713.6
ENSG00000188566.10
ENSG00000212864.3
ENSG00000197191.4
ENSG00000233198.3
ENSG00000198569.8
ENSG00000188229.5
ENSG00000188163.7
ENSG00000197768.9
ENSG00000188986.4
ENSG00000198113.2
ENSG00000198435.3
ENSG00000187609.14
ENSG00000188747.7
ENSG00000188833.8
ENSG00000165802.18
ENSG00000130653.14
ENSG00000182154.7
ENSG00000148399.10
ENSG00000165724.5
ENSG00000197070.12
ENSG00000181090.16
ENSG00000148408.11
ENSG00000250210.4
ENSG00000261456.4
ENSG00000015171.17
ENSG00000151240.14
ENSG00000180525.11
ENSG00000107929.13
ENSG00000107937.17
ENSG00000148377.5
ENSG00000067064.9
ENSG00000047056.13
ENSG00000185736.14
ENSG00000067057.15
ENSG00000107959.14
ENSG00000067082.13
ENSG00000165568.16
ENSG00000151632.15
ENSG00000187134.11
ENSG00000196139.10
ENSG00000198610.9
ENSG00000178473.6
ENSG00000178462.10
ENSG00000173848.17
ENSG00000178372.7
ENSG00000178363.4
ENSG00000196372.11
ENSG00000108021.18
ENSG00000057608.15
ENSG00000134461.14
ENSG00000134452.18
ENSG00000134470.18
ENSG00000134460.14
ENSG00000134453.14
ENSG00000170525.17
ENSG00000065675.13
ENSG00000198879.10
ENSG00000123243.13
ENSG00000151655.16
ENSG00000151657.10
ENSG00000165629.18
ENSG00000165632.7
ENSG00000107485.14
ENSG00000048740.16
ENSG00000148429.13
ENSG00000134463.13
ENSG00000148426.11
ENSG00000151461.18
ENSG00000181192.10
ENSG00000065665.19
ENSG00000165609.11
ENSG00000151465.12
ENSG00000183049.11
ENSG00000151468.10
ENSG00000123240.15
ENSG00000065328.15
ENSG00000165623.8
ENSG00000107537.12
ENSG00000086475.13
ENSG00000165626.15
ENSG00000165630.12
ENSG00000239665.7
ENSG00000151474.18
ENSG00000065809.12
ENSG00000185267.8
ENSG00000187522.12
ENSG00000152455.14
ENSG00000152457.16
ENSG00000197889.8
ENSG00000152463.13
ENSG00000176244.6
ENSG00000152464.13
ENSG00000152465.16
ENSG00000148468.15
ENSG00000077943.7
ENSG00000148481.12
ENSG00000165983.13
ENSG00000165985.9
ENSG00000148484.16
ENSG00000107611.13
ENSG00000107614.20
ENSG00000026025.12
ENSG00000148488.14
ENSG00000165996.12
ENSG00000136738.13
ENSG00000148483.8
ENSG00000260314.2
ENSG00000148482.10
ENSG00000165995.17
ENSG00000241058.2
ENSG00000165997.4
ENSG00000204740.8
ENSG00000120594.15
ENSG00000078114.17
ENSG00000204683.9
ENSG00000204682.5
ENSG00000180592.15
ENSG00000078403.15
ENSG00000136770.9
ENSG00000223601.2
ENSG00000148444.14
ENSG00000269897.4
ENSG00000168283.12
ENSG00000077327.14
ENSG00000150867.12
ENSG00000165309.12
ENSG00000148450.11
ENSG00000168267.5
ENSG00000179133.10
ENSG00000165312.6
ENSG00000120549.14
ENSG00000107863.15
ENSG00000099256.17
ENSG00000151023.15
ENSG00000185875.11
ENSG00000151025.9
ENSG00000095777.13
ENSG00000136750.10
ENSG00000077420.14
ENSG00000148459.14
ENSG00000136754.15
ENSG00000107890.15
ENSG00000136758.17
ENSG00000120539.13
ENSG00000107897.17
ENSG00000182077.9
ENSG00000099246.15
ENSG00000150051.12
ENSG00000169126.14
ENSG00000150054.17
ENSG00000095787.20
ENSG00000095739.10
ENSG00000204365.4
ENSG00000120563.7
ENSG00000197321.13
ENSG00000165757.8
ENSG00000107951.11
ENSG00000107968.8
ENSG00000151033.8
ENSG00000183621.14
ENSG00000148516.20
ENSG00000165322.16
ENSG00000170759.10
ENSG00000120616.14
ENSG00000216937.10
ENSG00000150076.21
ENSG00000150093.17
ENSG00000099250.16
ENSG00000148498.14
ENSG00000108094.13
ENSG00000095794.18
ENSG00000108100.16
ENSG00000177291.3
ENSG00000177283.5
ENSG00000148513.16
ENSG00000256892.2
ENSG00000198105.10
ENSG00000175395.14
ENSG00000189180.14
ENSG00000075407.16
ENSG00000196693.13
ENSG00000165733.7
ENSG00000165731.16
ENSG00000169826.7
ENSG00000198915.10
ENSG00000150201.13
ENSG00000169813.15
ENSG00000243660.8
ENSG00000196793.12
ENSG00000198298.11
ENSG00000169740.12
ENSG00000277288.2
ENSG00000107562.15
ENSG00000187783.10
ENSG00000107551.19
ENSG00000165507.8
ENSG00000165512.4
ENSG00000256574.5
ENSG00000012779.9
ENSG00000165406.14
ENSG00000172671.18
ENSG00000172661.16
ENSG00000231122.4
ENSG00000188234.12
ENSG00000265354.3
ENSG00000266412.4
ENSG00000263639.4
ENSG00000274209.3
ENSG00000279058.1
ENSG00000279458.1
ENSG00000264230.6
ENSG00000204174.5
ENSG00000204175.5
ENSG00000204176.12
ENSG00000204179.9
ENSG00000266524.2
ENSG00000263761.2
ENSG00000265203.1
ENSG00000265763.3
ENSG00000265190.5
ENSG00000189090.7
ENSG00000204172.10
ENSG00000277758.3
ENSG00000276430.2
ENSG00000170324.18
ENSG00000107643.14
ENSG00000128805.13
ENSG00000128815.16
ENSG00000165383.9
ENSG00000165633.11
ENSG00000172538.6
ENSG00000204161.12
ENSG00000177354.10
ENSG00000165606.7
ENSG00000225830.9
ENSG00000243251.5
ENSG00000258838.4
ENSG00000070748.16
ENSG00000187714.6
ENSG00000178645.11
ENSG00000197444.8
ENSG00000227345.7
ENSG00000204152.9
ENSG00000204149.8
ENSG00000099290.14
ENSG00000188611.13
ENSG00000198964.12
ENSG00000279291.1
ENSG00000204147.8
ENSG00000148584.13
ENSG00000185532.13
ENSG00000177613.8
ENSG00000107984.8
ENSG00000165471.6
ENSG00000150275.16
ENSG00000249860.3
ENSG00000122952.15
ENSG00000151151.5
ENSG00000122873.10
ENSG00000072401.13
ENSG00000108064.9
ENSG00000122870.10
ENSG00000165443.10
ENSG00000148541.11
ENSG00000165449.10
ENSG00000108091.10
ENSG00000151150.19
ENSG00000170312.14
ENSG00000072422.15
ENSG00000196932.10
ENSG00000183346.6
ENSG00000150347.13
ENSG00000182010.9
ENSG00000138311.14
ENSG00000181915.4
ENSG00000122877.12
ENSG00000148572.13
ENSG00000171988.16
ENSG00000165476.11
ENSG00000183230.15
ENSG00000198739.9
ENSG00000108176.13
ENSG00000096717.10
ENSG00000148634.14
ENSG00000138347.14
ENSG00000179774.8
ENSG00000108187.14
ENSG00000096746.16
ENSG00000204130.11
ENSG00000138346.13
ENSG00000122912.13
ENSG00000138336.8
ENSG00000060339.12
ENSG00000165730.13
ENSG00000107625.11
ENSG00000165732.11
ENSG00000198954.5
ENSG00000122862.4
ENSG00000122958.13
ENSG00000156502.12
ENSG00000156510.12
ENSG00000156515.20
ENSG00000075073.13
ENSG00000099282.8
ENSG00000122859.4
ENSG00000171224.8
ENSG00000197467.12
ENSG00000099284.12
ENSG00000042286.13
ENSG00000156521.12
ENSG00000079332.13
ENSG00000180817.10
ENSG00000148734.7
ENSG00000172731.12
ENSG00000148730.6
ENSG00000156574.8
ENSG00000107719.8
ENSG00000180644.6
ENSG00000138316.9
ENSG00000166220.11
ENSG00000166224.15
ENSG00000166228.7
ENSG00000107731.11
ENSG00000198246.7
ENSG00000107736.18
ENSG00000214688.4
ENSG00000107738.18
ENSG00000197746.12
ENSG00000122863.5
ENSG00000107742.11
ENSG00000138303.16
ENSG00000166295.7
ENSG00000168209.4
ENSG00000148719.13
ENSG00000107745.15
ENSG00000156026.13
ENSG00000138315.11
ENSG00000138308.5
ENSG00000122884.11
ENSG00000166321.12
ENSG00000122882.9
ENSG00000138286.13
ENSG00000213551.4
ENSG00000182180.12
ENSG00000156042.16
ENSG00000138279.14
ENSG00000166343.8
ENSG00000107758.14
ENSG00000166348.16
ENSG00000177791.11
ENSG00000166317.10
ENSG00000172650.11
ENSG00000176986.13
ENSG00000196968.9
ENSG00000172586.7
ENSG00000214655.9
ENSG00000272916.4
ENSG00000166507.15
ENSG00000148660.19
ENSG00000122861.14
ENSG00000222047.7
ENSG00000035403.15
ENSG00000185009.11
ENSG00000156110.12
ENSG00000156650.11
ENSG00000188716.5
ENSG00000079393.19
ENSG00000156671.11
ENSG00000165637.12
ENSG00000165644.9
ENSG00000165655.15
ENSG00000148655.13
ENSG00000281042.1
ENSG00000156113.19
ENSG00000151208.15
ENSG00000148606.11
ENSG00000138326.17
ENSG00000108175.15
ENSG00000108179.12
ENSG00000165424.6
ENSG00000253626.3
ENSG00000185303.14
ENSG00000122852.13
ENSG00000188199.9
ENSG00000228570.6
ENSG00000133661.14
ENSG00000133678.12
ENSG00000189129.12
ENSG00000122359.16
ENSG00000151224.11
ENSG00000170788.12
ENSG00000133665.11
ENSG00000122378.12
ENSG00000108219.13
ENSG00000178217.12
ENSG00000185737.11
ENSG00000165678.18
ENSG00000188373.4
ENSG00000148600.13
ENSG00000204033.8
ENSG00000148602.5
ENSG00000148604.12
ENSG00000107771.14
ENSG00000182771.16
ENSG00000062650.16
ENSG00000122375.10
ENSG00000122367.18
ENSG00000107779.10
ENSG00000173269.12
ENSG00000173267.12
ENSG00000148671.12
ENSG00000188100.8
ENSG00000148672.8
ENSG00000122376.10
ENSG00000184923.11
ENSG00000214562.12
ENSG00000107789.14
ENSG00000198682.11
ENSG00000138138.12
ENSG00000227268.3
ENSG00000171862.8
ENSG00000184719.10
ENSG00000204022.8
ENSG00000182333.13
ENSG00000204021.3
ENSG00000204020.5
ENSG00000173239.12
ENSG00000152766.5
ENSG00000138134.10
ENSG00000107796.11
ENSG00000026103.18
ENSG00000138135.6
ENSG00000107798.16
ENSG00000119922.8
ENSG00000119917.12
ENSG00000204010.3
ENSG00000185745.9
ENSG00000152778.8
ENSG00000152779.13
ENSG00000152782.15
ENSG00000138182.13
ENSG00000148680.14
ENSG00000148688.12
ENSG00000148677.6
ENSG00000180628.13
ENSG00000165338.15
ENSG00000119938.8
ENSG00000107854.5
ENSG00000174721.9
ENSG00000095564.12
ENSG00000107864.13
ENSG00000198060.8
ENSG00000119912.14
ENSG00000138160.5
ENSG00000152804.9
ENSG00000138190.15
ENSG00000187553.7
ENSG00000095596.10
ENSG00000138119.15
ENSG00000138180.14
ENSG00000186188.9
ENSG00000138207.11
ENSG00000095464.9
ENSG00000148690.11
ENSG00000108231.10
ENSG00000176273.13
ENSG00000138193.13
ENSG00000173145.10
ENSG00000108239.8
ENSG00000119969.13
ENSG00000108242.11
ENSG00000276490.1
ENSG00000165841.8
ENSG00000138109.9
ENSG00000138115.12
ENSG00000173124.13
ENSG00000107438.7
ENSG00000095637.19
ENSG00000059573.7
ENSG00000119977.19
ENSG00000138185.15
ENSG00000270099.1
ENSG00000173088.11
ENSG00000269948.4
ENSG00000269920.1
ENSG00000188649.10
ENSG00000107443.14
ENSG00000177853.13
ENSG00000095585.15
ENSG00000107447.6
ENSG00000197430.9
ENSG00000095587.8
ENSG00000077147.13
ENSG00000155629.13
ENSG00000196233.10
ENSG00000155640.6
ENSG00000187122.15
ENSG00000269891.2
ENSG00000213390.9
ENSG00000165879.8
ENSG00000181274.6
ENSG00000052749.12
ENSG00000171314.8
ENSG00000171311.11
ENSG00000171307.17
ENSG00000155229.19
ENSG00000165886.4
ENSG00000165887.10
ENSG00000241935.7
ENSG00000249967.1
ENSG00000203942.4
ENSG00000171160.16
ENSG00000155252.13
ENSG00000119986.6
ENSG00000155254.11
ENSG00000155256.16
ENSG00000120057.4
ENSG00000155265.9
ENSG00000095713.12
ENSG00000166024.12
ENSG00000138131.3
ENSG00000119943.9
ENSG00000107521.17
ENSG00000172987.11
ENSG00000119946.10
ENSG00000120053.10
ENSG00000119919.10
ENSG00000155287.9
ENSG00000198018.6
ENSG00000119929.11
ENSG00000014919.11
ENSG00000023839.9
ENSG00000107554.14
ENSG00000120054.10
ENSG00000107566.12
ENSG00000213341.9
ENSG00000095485.15
ENSG00000196072.10
ENSG00000107593.16
ENSG00000099194.5
ENSG00000075290.7
ENSG00000075826.15
ENSG00000255339.5
ENSG00000166136.14
ENSG00000166135.12
ENSG00000075891.20
ENSG00000119906.10
ENSG00000055950.15
ENSG00000095539.14
ENSG00000107815.6
ENSG00000107816.16
ENSG00000186862.16
ENSG00000107819.12
ENSG00000107821.13
ENSG00000236311.5
ENSG00000107807.11
ENSG00000138136.6
ENSG00000166167.16
ENSG00000166171.11
ENSG00000166169.15
ENSG00000107829.12
ENSG00000107831.11
ENSG00000107833.9
ENSG00000198408.12
ENSG00000120049.17
ENSG00000120029.11
ENSG00000166189.7
ENSG00000198728.9
ENSG00000148840.9
ENSG00000166197.15
ENSG00000119915.4
ENSG00000107859.8
ENSG00000107862.4
ENSG00000077150.16
ENSG00000059915.15
ENSG00000107872.11
ENSG00000107874.9
ENSG00000138111.13
ENSG00000138107.10
ENSG00000107882.10
ENSG00000171206.12
ENSG00000138175.8
ENSG00000156398.11
ENSG00000166272.15
ENSG00000148795.5
ENSG00000166275.14
ENSG00000270316.1
ENSG00000214435.6
ENSG00000148842.16
ENSG00000076685.17
ENSG00000235376.5
ENSG00000148798.8
ENSG00000156374.13
ENSG00000148835.10
ENSG00000173915.11
ENSG00000148843.12
ENSG00000138172.9
ENSG00000185933.6
ENSG00000183128.7
ENSG00000107954.9
ENSG00000107957.15
ENSG00000107960.9
ENSG00000065613.12
ENSG00000065618.15
ENSG00000156384.13
ENSG00000197748.11
ENSG00000148834.11
ENSG00000065621.13
ENSG00000148841.14
ENSG00000120051.13
ENSG00000156395.11
ENSG00000108018.14
ENSG00000108039.16
ENSG00000148700.12
ENSG00000119950.19
ENSG00000119953.11
ENSG00000138166.5
ENSG00000108055.9
ENSG00000203867.7
ENSG00000150593.14
ENSG00000214413.6
ENSG00000108061.10
ENSG00000150594.6
ENSG00000119927.12
ENSG00000119913.4
ENSG00000197142.9
ENSG00000023041.10
ENSG00000151532.12
ENSG00000148737.14
ENSG00000148702.13
ENSG00000197893.12
ENSG00000165806.18
ENSG00000148735.13
ENSG00000198924.6
ENSG00000196865.4
ENSG00000043591.5
ENSG00000165813.15
ENSG00000095627.8
ENSG00000165816.11
ENSG00000169129.13
ENSG00000099204.17
ENSG00000151553.13
ENSG00000165832.5
ENSG00000107518.15
ENSG00000151892.13
ENSG00000182645.5
ENSG00000203837.4
ENSG00000175535.6
ENSG00000187021.13
ENSG00000165863.15
ENSG00000165868.11
ENSG00000188316.12
ENSG00000187164.16
ENSG00000148704.11
ENSG00000186795.1
ENSG00000165646.10
ENSG00000165650.10
ENSG00000170370.11
ENSG00000107560.9
ENSG00000165669.12
ENSG00000119973.4
ENSG00000151893.13
ENSG00000188613.6
ENSG00000107581.11
ENSG00000119979.14
ENSG00000183605.15
ENSG00000165672.6
ENSG00000198873.11
ENSG00000148908.13
ENSG00000151923.16
ENSG00000151929.8
ENSG00000198825.10
ENSG00000197771.11
ENSG00000107651.11
ENSG00000203805.9
ENSG00000120008.14
ENSG00000066468.19
ENSG00000107669.16
ENSG00000107672.13
ENSG00000138162.16
ENSG00000138152.8
ENSG00000107679.13
ENSG00000254636.1
ENSG00000166033.10
ENSG00000187908.14
ENSG00000183559.10
ENSG00000138161.11
ENSG00000213185.5
ENSG00000203795.2
ENSG00000119965.11
ENSG00000179988.12
ENSG00000095574.10
ENSG00000196177.11
ENSG00000188620.9
ENSG00000188816.3
ENSG00000154473.16
ENSG00000154478.3
ENSG00000121898.11
ENSG00000182022.16
ENSG00000065154.10
ENSG00000229544.8
ENSG00000107902.12
ENSG00000258539.1
ENSG00000189319.12
ENSG00000203791.12
ENSG00000165660.7
ENSG00000019995.6
ENSG00000175029.15
ENSG00000175018.11
ENSG00000107938.16
ENSG00000154485.4
ENSG00000188690.11
ENSG00000107949.15
ENSG00000089876.10
ENSG00000203780.9
ENSG00000148848.13
ENSG00000154493.16
ENSG00000150760.11
ENSG00000188916.7
ENSG00000214285.2
ENSG00000186766.7
ENSG00000180745.4
ENSG00000132334.15
ENSG00000148773.11
ENSG00000170430.9
ENSG00000108001.12
ENSG00000108010.10
ENSG00000176769.9
ENSG00000175470.17
ENSG00000176171.10
ENSG00000188385.10
ENSG00000151640.11
ENSG00000165752.15
ENSG00000148814.16
ENSG00000171813.12
ENSG00000068383.17
ENSG00000148826.8
ENSG00000171811.11
ENSG00000197177.14
ENSG00000171798.16
ENSG00000171794.3
ENSG00000151650.7
ENSG00000151651.14
ENSG00000130640.12
ENSG00000198546.13
ENSG00000165828.12
ENSG00000130643.7
ENSG00000148803.10
ENSG00000127884.4
ENSG00000148832.13
ENSG00000254536.1
ENSG00000148824.17
ENSG00000203772.7
ENSG00000130649.8
ENSG00000171772.14
ENSG00000225899.6
ENSG00000177951.16
ENSG00000188076.2
ENSG00000177947.12
ENSG00000177963.11
ENSG00000142082.13
ENSG00000185627.16
ENSG00000174885.11
ENSG00000142102.14
ENSG00000206013.2
ENSG00000185201.15
ENSG00000185885.14
ENSG00000142089.14
ENSG00000182272.10
ENSG00000184363.8
ENSG00000185187.11
ENSG00000185101.11
ENSG00000174915.10
ENSG00000023191.15
ENSG00000174775.15
ENSG00000161328.10
ENSG00000185522.7
ENSG00000099849.13
ENSG00000070047.10
ENSG00000185507.18
ENSG00000099834.17
ENSG00000070031.3
ENSG00000069696.6
ENSG00000177030.15
ENSG00000177106.13
ENSG00000177042.13
ENSG00000177156.9
ENSG00000177225.15
ENSG00000184524.5
ENSG00000177542.9
ENSG00000274897.2
ENSG00000177595.16
ENSG00000177600.7
ENSG00000177666.14
ENSG00000177685.15
ENSG00000177697.16
ENSG00000177700.5
ENSG00000214063.9
ENSG00000177830.16
ENSG00000183020.12
ENSG00000184956.14
ENSG00000215182.8
ENSG00000117983.16
ENSG00000078902.14
ENSG00000174672.14
ENSG00000182208.11
ENSG00000184545.9
ENSG00000278919.1
ENSG00000205869.2
ENSG00000205867.3
ENSG00000196224.7
ENSG00000241598.5
ENSG00000185940.10
ENSG00000205864.1
ENSG00000244242.1
ENSG00000250644.2
ENSG00000117984.11
ENSG00000149043.15
ENSG00000130598.14
ENSG00000130592.12
ENSG00000184682.5
ENSG00000130595.15
ENSG00000214026.9
ENSG00000167244.16
ENSG00000129965.12
ENSG00000254647.5
ENSG00000180176.13
ENSG00000183734.4
ENSG00000110665.10
ENSG00000064201.14
ENSG00000110651.10
ENSG00000184281.13
ENSG00000070985.12
ENSG00000053918.14
ENSG00000129757.11
ENSG00000110628.12
ENSG00000181649.5
ENSG00000205531.11
ENSG00000110619.15
ENSG00000021762.18
ENSG00000182170.3
ENSG00000184350.9
ENSG00000005801.15
ENSG00000167311.12
ENSG00000129744.2
ENSG00000129749.3
ENSG00000110713.14
ENSG00000148985.18
ENSG00000177105.9
ENSG00000167323.8
ENSG00000167325.13
ENSG00000280253.1
ENSG00000132109.9
ENSG00000181963.5
ENSG00000196778.2
ENSG00000197790.1
ENSG00000171987.1
ENSG00000226288.1
ENSG00000232268.5
ENSG00000167333.11
ENSG00000197428.2
ENSG00000180785.8
ENSG00000167332.7
ENSG00000167346.6
ENSG00000188069.4
ENSG00000176937.9
ENSG00000176925.6
ENSG00000176922.3
ENSG00000176904.1
ENSG00000176900.2
ENSG00000176895.8
ENSG00000176893.4
ENSG00000176879.3
ENSG00000205497.3
ENSG00000205496.1
ENSG00000176798.1
ENSG00000205495.1
ENSG00000176787.2
ENSG00000171944.1
ENSG00000182070.4
ENSG00000176742.1
ENSG00000244734.2
ENSG00000223609.6
ENSG00000213934.5
ENSG00000196565.11
ENSG00000279824.1
ENSG00000279346.1
ENSG00000213931.4
ENSG00000183251.3
ENSG00000184881.3
ENSG00000242180.3
ENSG00000176239.7
ENSG00000184698.4
ENSG00000184321.1
ENSG00000167360.4
ENSG00000167359.8
ENSG00000187918.4
ENSG00000181609.5
ENSG00000175520.8
ENSG00000175518.6
ENSG00000181616.8
ENSG00000187747.2
ENSG00000121236.18
ENSG00000258588.3
ENSG00000258659.5
ENSG00000132256.17
ENSG00000132274.14
ENSG00000181023.6
ENSG00000181074.3
ENSG00000181009.4
ENSG00000181001.1
ENSG00000180988.2
ENSG00000205409.3
ENSG00000183269.5
ENSG00000180974.3
ENSG00000277932.1
ENSG00000184478.6
ENSG00000188691.5
ENSG00000183313.4
ENSG00000183389.4
ENSG00000180934.5
ENSG00000180919.3
ENSG00000255307.1
ENSG00000175485.2
ENSG00000180878.2
ENSG00000051009.9
ENSG00000132259.11
ENSG00000110148.8
ENSG00000170955.9
ENSG00000166311.8
ENSG00000166313.17
ENSG00000110169.9
ENSG00000110171.17
ENSG00000132254.11
ENSG00000132286.10
ENSG00000265264.4
ENSG00000179532.11
ENSG00000132275.9
ENSG00000166333.12
ENSG00000166337.8
ENSG00000166340.13
ENSG00000166341.7
ENSG00000158042.8
ENSG00000188124.2
ENSG00000170803.5
ENSG00000184933.4
ENSG00000166363.5
ENSG00000170790.4
ENSG00000170782.3
ENSG00000166368.2
ENSG00000178358.4
ENSG00000149054.13
ENSG00000149050.8
ENSG00000158077.4
ENSG00000170748.6
ENSG00000170743.15
ENSG00000183801.6
ENSG00000166387.10
ENSG00000166394.13
ENSG00000183378.10
ENSG00000183303.2
ENSG00000182334.1
ENSG00000175393.3
ENSG00000170683.5
ENSG00000182261.3
ENSG00000175390.11
ENSG00000166402.7
ENSG00000166405.13
ENSG00000166407.12
ENSG00000130413.14
ENSG00000166436.14
ENSG00000166441.11
ENSG00000166444.16
ENSG00000166452.10
ENSG00000176029.12
ENSG00000176009.3
ENSG00000175348.9
ENSG00000175352.9
ENSG00000175356.11
ENSG00000184014.6
ENSG00000166471.9
ENSG00000205339.8
ENSG00000166478.8
ENSG00000166483.9
ENSG00000133789.13
ENSG00000133812.13
ENSG00000148926.8
ENSG00000133805.14
ENSG00000255823.2
ENSG00000110315.5
ENSG00000133800.7
ENSG00000072952.17
ENSG00000198730.6
ENSG00000110321.14
ENSG00000236287.6
ENSG00000110328.5
ENSG00000254598.2
ENSG00000170242.16
ENSG00000050165.16
ENSG00000133816.12
ENSG00000133808.4
ENSG00000197702.10
ENSG00000187079.13
ENSG00000189431.7
ENSG00000133794.16
ENSG00000148925.9
ENSG00000152266.5
ENSG00000197601.11
ENSG00000262655.3
ENSG00000133818.11
ENSG00000129083.11
ENSG00000256206.2
ENSG00000129084.16
ENSG00000152270.7
ENSG00000186104.9
ENSG00000175868.12
ENSG00000110680.11
ENSG00000188487.10
ENSG00000110693.14
ENSG00000110696.8
ENSG00000166689.13
ENSG00000110700.5
ENSG00000011405.12
ENSG00000070081.14
ENSG00000188211.7
ENSG00000187486.5
ENSG00000006071.10
ENSG00000006611.14
ENSG00000188162.9
ENSG00000129152.3
ENSG00000129159.6
ENSG00000129158.9
ENSG00000129167.8
ENSG00000166788.8
ENSG00000255071.2
ENSG00000179826.6
ENSG00000179817.4
ENSG00000148965.7
ENSG00000134339.7
ENSG00000173432.9
ENSG00000110756.16
ENSG00000110768.10
ENSG00000134333.12
ENSG00000166796.10
ENSG00000166800.8
ENSG00000074319.11
ENSG00000151116.15
ENSG00000179119.13
ENSG00000151117.7
ENSG00000179057.12
ENSG00000110786.16
ENSG00000170255.7
ENSG00000183695.2
ENSG00000177054.12
ENSG00000129170.7
ENSG00000129173.11
ENSG00000166833.18
ENSG00000109851.6
ENSG00000109854.12
ENSG00000185238.11
ENSG00000165970.10
ENSG00000165973.16
ENSG00000171714.10
ENSG00000091664.7
ENSG00000183161.4
ENSG00000148935.9
ENSG00000198168.7
ENSG00000255359.2
ENSG00000187398.10
ENSG00000134343.11
ENSG00000169550.11
ENSG00000148942.13
ENSG00000176971.3
ENSG00000129151.7
ENSG00000109881.15
ENSG00000205213.12
ENSG00000148943.10
ENSG00000176697.17
ENSG00000121621.6
ENSG00000169519.18
ENSG00000182255.6
ENSG00000131808.9
ENSG00000152219.4
ENSG00000066382.15
ENSG00000170959.13
ENSG00000170946.13
ENSG00000148950.8
ENSG00000109911.16
ENSG00000007372.19
ENSG00000049449.7
ENSG00000184937.11
ENSG00000149100.11
ENSG00000186714.11
ENSG00000135378.3
ENSG00000060749.13
ENSG00000121690.8
ENSG00000176148.14
ENSG00000280550.1
ENSG00000176102.10
ENSG00000110422.10
ENSG00000110427.13
ENSG00000205177.6
ENSG00000085063.13
ENSG00000110429.12
ENSG00000135363.10
ENSG00000135387.18
ENSG00000135372.7
ENSG00000166016.5
ENSG00000121691.4
ENSG00000135374.8
ENSG00000135373.11
ENSG00000149089.11
ENSG00000110435.10
ENSG00000026508.15
ENSG00000110436.10
ENSG00000149090.10
ENSG00000179431.6
ENSG00000166326.6
ENSG00000179241.11
ENSG00000110442.10
ENSG00000135362.12
ENSG00000175104.13
ENSG00000166349.8
ENSG00000175097.6
ENSG00000166352.14
ENSG00000148948.6
ENSG00000166181.11
ENSG00000052841.13
ENSG00000149084.10
ENSG00000166199.11
ENSG00000187479.5
ENSG00000205126.2
ENSG00000110455.12
ENSG00000151348.12
ENSG00000052850.5
ENSG00000085117.10
ENSG00000157570.10
ENSG00000175274.17
ENSG00000019485.11
ENSG00000019505.6
ENSG00000175264.6
ENSG00000181830.8
ENSG00000121671.10
ENSG00000121653.10
ENSG00000234776.3
ENSG00000121680.14
ENSG00000165905.15
ENSG00000135365.14
ENSG00000157613.9
ENSG00000149091.14
ENSG00000110492.14
ENSG00000180720.7
ENSG00000110497.13
ENSG00000180423.4
ENSG00000175224.15
ENSG00000175220.10
ENSG00000175213.2
ENSG00000180210.13
ENSG00000175216.13
ENSG00000134569.8
ENSG00000149179.12
ENSG00000149182.13
ENSG00000165912.14
ENSG00000134574.10
ENSG00000134575.8
ENSG00000025434.17
ENSG00000110514.17
ENSG00000134571.9
ENSG00000066336.10
ENSG00000165915.12
ENSG00000165916.7
ENSG00000165917.8
ENSG00000149187.16
ENSG00000213619.8
ENSG00000110536.12
ENSG00000123444.12
ENSG00000196666.4
ENSG00000172247.3
ENSG00000109919.8
ENSG00000165923.14
ENSG00000109920.11
ENSG00000030066.12
ENSG00000149177.11
ENSG00000175619.2
ENSG00000279556.1
ENSG00000176567.1
ENSG00000176555.1
ENSG00000176547.8
ENSG00000176540.3
ENSG00000237388.2
ENSG00000182053.11
ENSG00000214891.7
ENSG00000086205.15
ENSG00000258817.1
ENSG00000221954.2
ENSG00000185926.1
ENSG00000221840.3
ENSG00000150244.11
ENSG00000181961.3
ENSG00000181958.3
ENSG00000181939.2
ENSG00000181935.3
ENSG00000172188.4
ENSG00000181927.2
ENSG00000174982.2
ENSG00000181903.4
ENSG00000198877.1
ENSG00000186113.1
ENSG00000186117.3
ENSG00000186119.7
ENSG00000205030.1
ENSG00000205029.1
ENSG00000124900.11
ENSG00000187612.1
ENSG00000167825.3
ENSG00000174970.3
ENSG00000149133.1
ENSG00000181785.1
ENSG00000172154.7
ENSG00000181767.2
ENSG00000181761.5
ENSG00000167822.1
ENSG00000181752.3
ENSG00000174957.1
ENSG00000181718.5
ENSG00000172489.5
ENSG00000181698.3
ENSG00000181693.7
ENSG00000181689.1
ENSG00000150261.3
ENSG00000172487.3
ENSG00000172199.1
ENSG00000174942.1
ENSG00000150269.1
ENSG00000174937.3
ENSG00000181371.3
ENSG00000255223.3
ENSG00000254834.3
ENSG00000255012.1
ENSG00000172464.2
ENSG00000279911.1
ENSG00000174914.1
ENSG00000172457.5
ENSG00000181273.2
ENSG00000183908.5
ENSG00000134817.10
ENSG00000149115.12
ENSG00000149136.6
ENSG00000109991.7
ENSG00000156575.2
ENSG00000186652.8
ENSG00000254979.4
ENSG00000134802.16
ENSG00000186907.6
ENSG00000149150.7
ENSG00000134809.7
ENSG00000214872.7
ENSG00000156587.14
ENSG00000149131.14
ENSG00000166793.9
ENSG00000172409.5
ENSG00000156599.9
ENSG00000156603.13
ENSG00000213593.8
ENSG00000254462.1
ENSG00000211450.8
ENSG00000254732.1
ENSG00000233436.6
ENSG00000198561.11
ENSG00000186509.4
ENSG00000172381.4
ENSG00000172377.1
ENSG00000186513.2
ENSG00000197887.3
ENSG00000172774.7
ENSG00000180475.4
ENSG00000172772.3
ENSG00000197786.3
ENSG00000172769.2
ENSG00000172365.2
ENSG00000172362.2
ENSG00000198283.2
ENSG00000110031.11
ENSG00000186660.14
ENSG00000255073.7
ENSG00000242689.2
ENSG00000149124.9
ENSG00000156689.5
ENSG00000166840.12
ENSG00000189057.9
ENSG00000166801.14
ENSG00000110042.6
ENSG00000197629.5
ENSG00000176495.2
ENSG00000172324.4
ENSG00000172320.2
ENSG00000166884.2
ENSG00000254466.1
ENSG00000176200.1
ENSG00000172742.4
ENSG00000110048.10
ENSG00000166889.13
ENSG00000172289.2
ENSG00000166900.13
ENSG00000166902.4
ENSG00000134812.6
ENSG00000134827.6
ENSG00000149507.5
ENSG00000149516.12
ENSG00000149534.7
ENSG00000110077.13
ENSG00000214787.7
ENSG00000110079.15
ENSG00000166926.7
ENSG00000166927.11
ENSG00000166928.9
ENSG00000166930.5
ENSG00000156738.16
ENSG00000071203.8
ENSG00000204979.6
ENSG00000166959.6
ENSG00000214782.6
ENSG00000166961.13
ENSG00000172689.1
ENSG00000110104.10
ENSG00000183134.4
ENSG00000149506.9
ENSG00000110107.7
ENSG00000110108.8
ENSG00000006118.13
ENSG00000110446.8
ENSG00000013725.13
ENSG00000110448.9
ENSG00000167987.9
ENSG00000229859.7
ENSG00000229183.7
ENSG00000256713.6
ENSG00000167992.11
ENSG00000167986.12
ENSG00000149476.13
ENSG00000162144.8
ENSG00000149483.10
ENSG00000187049.8
ENSG00000149532.14
ENSG00000256591.4
ENSG00000167985.5
ENSG00000162148.9
ENSG00000204950.3
ENSG00000011347.8
ENSG00000134780.8
ENSG00000124920.12
ENSG00000134825.12
ENSG00000168496.3
ENSG00000134824.12
ENSG00000149485.15
ENSG00000221968.7
ENSG00000167994.10
ENSG00000167995.14
ENSG00000167996.14
ENSG00000149503.11
ENSG00000168515.3
ENSG00000124939.5
ENSG00000124935.3
ENSG00000110484.6
ENSG00000197745.2
ENSG00000162174.11
ENSG00000149021.5
ENSG00000124942.12
ENSG00000254772.8
ENSG00000255508.6
ENSG00000149016.14
ENSG00000149480.5
ENSG00000149499.10
ENSG00000149489.7
ENSG00000149541.8
ENSG00000089597.15
ENSG00000185085.2
ENSG00000255432.1
ENSG00000278615.3
ENSG00000162194.11
ENSG00000214756.6
ENSG00000204922.4
ENSG00000162191.12
ENSG00000177363.4
ENSG00000234857.2
ENSG00000168000.13
ENSG00000162188.5
ENSG00000214753.2
ENSG00000162222.12
ENSG00000185670.7
ENSG00000168002.10
ENSG00000162227.6
ENSG00000168569.7
ENSG00000185475.7
ENSG00000162231.12
ENSG00000162236.10
ENSG00000133316.14
ENSG00000168003.15
ENSG00000168539.3
ENSG00000197901.10
ENSG00000149452.14
ENSG00000197658.8
ENSG00000184999.10
ENSG00000196600.11
ENSG00000149742.8
ENSG00000168004.8
ENSG00000133317.13
ENSG00000133321.9
ENSG00000133328.3
ENSG00000176485.9
ENSG00000184743.11
ENSG00000133318.12
ENSG00000188070.9
ENSG00000168005.7
ENSG00000072518.19
ENSG00000167771.5
ENSG00000110583.11
ENSG00000176340.3
ENSG00000256100.1
ENSG00000167770.10
ENSG00000133315.9
ENSG00000126500.3
ENSG00000168439.15
ENSG00000149781.11
ENSG00000149743.12
ENSG00000149761.7
ENSG00000110011.12
ENSG00000173511.8
ENSG00000173486.11
ENSG00000173457.9
ENSG00000149782.10
ENSG00000002330.12
ENSG00000173264.12
ENSG00000182450.11
ENSG00000219435.4
ENSG00000173153.12
ENSG00000173113.5
ENSG00000126432.12
ENSG00000168071.20
ENSG00000162302.11
ENSG00000168065.14
ENSG00000197891.10
ENSG00000110076.17
ENSG00000068831.17
ENSG00000068976.12
ENSG00000168066.19
ENSG00000168067.10
ENSG00000133895.13
ENSG00000171219.8
ENSG00000110047.16
ENSG00000110046.11
ENSG00000068971.12
ENSG00000149735.5
ENSG00000168070.10
ENSG00000168062.8
ENSG00000213465.6
ENSG00000273003.1
ENSG00000110025.11
ENSG00000168061.12
ENSG00000168060.13
ENSG00000146670.8
ENSG00000162300.10
ENSG00000187066.7
ENSG00000149823.6
ENSG00000149809.13
ENSG00000174276.6
ENSG00000149806.9
ENSG00000162298.15
ENSG00000149792.7
ENSG00000204710.2
ENSG00000014216.14
ENSG00000014138.7
ENSG00000149798.4
ENSG00000133884.8
ENSG00000173825.6
ENSG00000162241.11
ENSG00000126391.12
ENSG00000279576.1
ENSG00000142186.15
ENSG00000168056.13
ENSG00000173465.6
ENSG00000176973.7
ENSG00000173442.10
ENSG00000213445.7
ENSG00000173338.11
ENSG00000173327.6
ENSG00000197136.4
ENSG00000173039.17
ENSG00000172977.11
ENSG00000172922.7
ENSG00000254470.2
ENSG00000172818.8
ENSG00000172757.11
ENSG00000172803.16
ENSG00000172732.10
ENSG00000172638.11
ENSG00000172543.6
ENSG00000172500.11
ENSG00000175602.3
ENSG00000175592.7
ENSG00000175573.6
ENSG00000175550.6
ENSG00000175513.8
ENSG00000175467.13
ENSG00000175376.7
ENSG00000175334.6
ENSG00000175315.2
ENSG00000175294.5
ENSG00000175229.6
ENSG00000087365.13
ENSG00000175115.10
ENSG00000174996.10
ENSG00000174903.13
ENSG00000174871.9
ENSG00000174851.13
ENSG00000179292.4
ENSG00000174807.3
ENSG00000174791.9
ENSG00000174744.12
ENSG00000174684.6
ENSG00000174669.10
ENSG00000174576.7
ENSG00000174547.12
ENSG00000174516.13
ENSG00000254986.6
ENSG00000256349.1
ENSG00000174483.18
ENSG00000174165.6
ENSG00000248746.4
ENSG00000174080.9
ENSG00000182791.4
ENSG00000173992.7
ENSG00000239306.4
ENSG00000248643.5
ENSG00000173933.18
ENSG00000173914.10
ENSG00000173898.10
ENSG00000173715.14
ENSG00000173653.6
ENSG00000173599.12
ENSG00000173621.8
ENSG00000173237.4
ENSG00000173227.12
ENSG00000173156.5
ENSG00000173120.13
ENSG00000173020.9
ENSG00000172932.13
ENSG00000172830.11
ENSG00000172613.6
ENSG00000175482.7
ENSG00000256514.1
ENSG00000175505.10
ENSG00000172531.13
ENSG00000175463.10
ENSG00000172508.9
ENSG00000175634.13
ENSG00000213402.2
ENSG00000172725.12
ENSG00000175514.2
ENSG00000175544.12
ENSG00000172663.7
ENSG00000110711.8
ENSG00000110697.11
ENSG00000167797.6
ENSG00000167791.10
ENSG00000084207.14
ENSG00000167792.10
ENSG00000167799.8
ENSG00000167800.9
ENSG00000132744.6
ENSG00000132746.13
ENSG00000110057.6
ENSG00000006534.14
ENSG00000110717.9
ENSG00000110719.8
ENSG00000110721.10
ENSG00000110066.13
ENSG00000171067.9
ENSG00000162337.10
ENSG00000110075.13
ENSG00000069482.6
ENSG00000132749.9
ENSG00000110090.11
ENSG00000197345.11
ENSG00000132740.7
ENSG00000172938.3
ENSG00000172935.8
ENSG00000162341.14
ENSG00000172927.6
ENSG00000110092.3
ENSG00000149716.11
ENSG00000281781.1
ENSG00000162344.3
ENSG00000075388.3
ENSG00000186895.2
ENSG00000131620.16
ENSG00000168040.4
ENSG00000131626.14
ENSG00000085733.14
ENSG00000162105.15
ENSG00000172893.14
ENSG00000172890.10
ENSG00000204572.7
ENSG00000244411.3
ENSG00000241233.2
ENSG00000254997.3
ENSG00000204571.5
ENSG00000158483.14
ENSG00000184276.2
ENSG00000254469.6
ENSG00000225805.4
ENSG00000137522.16
ENSG00000137496.16
ENSG00000137497.16
ENSG00000184154.11
ENSG00000149357.8
ENSG00000110200.7
ENSG00000110203.7
ENSG00000110195.10
ENSG00000165457.12
ENSG00000165458.12
ENSG00000165462.5
ENSG00000162129.11
ENSG00000186642.14
ENSG00000186635.13
ENSG00000214530.6
ENSG00000168010.9
ENSG00000137478.13
ENSG00000175591.10
ENSG00000171631.13
ENSG00000110237.3
ENSG00000054967.11
ENSG00000054965.9
ENSG00000021300.12
ENSG00000175582.18
ENSG00000175581.12
ENSG00000181924.6
ENSG00000175575.11
ENSG00000187726.7
ENSG00000175567.7
ENSG00000175564.11
ENSG00000168014.15
ENSG00000214517.7
ENSG00000149380.10
ENSG00000165434.7
ENSG00000175538.9
ENSG00000175536.6
ENSG00000077514.7
ENSG00000054938.14
ENSG00000166439.5
ENSG00000166435.14
ENSG00000118363.10
ENSG00000162139.8
ENSG00000171561.3
ENSG00000137491.13
ENSG00000261594.3
ENSG00000137486.15
ENSG00000149273.13
ENSG00000149243.14
ENSG00000158555.13
ENSG00000149257.12
ENSG00000171533.10
ENSG00000166391.13
ENSG00000062282.13
ENSG00000198382.7
ENSG00000085741.11
ENSG00000137492.6
ENSG00000179240.7
ENSG00000158636.15
ENSG00000137507.10
ENSG00000182704.7
ENSG00000078124.10
ENSG00000198488.9
ENSG00000149260.13
ENSG00000254550.1
ENSG00000137474.18
ENSG00000178795.8
ENSG00000149269.8
ENSG00000074201.7
ENSG00000178301.3
ENSG00000048649.12
ENSG00000087884.13
ENSG00000149262.15
ENSG00000151364.14
ENSG00000259112.1
ENSG00000151365.2
ENSG00000151366.11
ENSG00000159063.11
ENSG00000188997.6
ENSG00000118369.11
ENSG00000033327.11
ENSG00000137513.8
ENSG00000149256.13
ENSG00000182103.4
ENSG00000137509.9
ENSG00000165490.11
ENSG00000137502.8
ENSG00000165494.9
ENSG00000137494.12
ENSG00000137500.8
ENSG00000150672.15
ENSG00000171204.11
ENSG00000171202.5
ENSG00000137504.12
ENSG00000179071.4
ENSG00000137501.15
ENSG00000150676.11
ENSG00000073921.16
ENSG00000074266.16
ENSG00000149196.14
ENSG00000149201.8
ENSG00000151376.15
ENSG00000150687.10
ENSG00000174804.3
ENSG00000166575.15
ENSG00000123892.10
ENSG00000109861.14
ENSG00000168959.13
ENSG00000077498.8
ENSG00000086991.11
ENSG00000214414.8
ENSG00000168930.12
ENSG00000189253.7
ENSG00000223417.7
ENSG00000233802.7
ENSG00000204450.7
ENSG00000204449.3
ENSG00000255009.4
ENSG00000077616.9
ENSG00000110172.10
ENSG00000165323.14
ENSG00000134640.2
ENSG00000180773.13
ENSG00000165325.12
ENSG00000166002.5
ENSG00000166004.13
ENSG00000166012.13
ENSG00000182919.13
ENSG00000042429.9
ENSG00000214376.5
ENSG00000181333.11
ENSG00000110218.7
ENSG00000183560.7
ENSG00000123901.7
ENSG00000020922.11
ENSG00000168876.7
ENSG00000134627.10
ENSG00000196371.3
ENSG00000166025.16
ENSG00000150316.10
ENSG00000186280.6
ENSG00000235268.2
ENSG00000263465.3
ENSG00000149218.4
ENSG00000149212.9
ENSG00000077458.11
ENSG00000166037.9
ENSG00000087053.17
ENSG00000184384.12
ENSG00000149231.10
ENSG00000183340.6
ENSG00000149972.9
ENSG00000165895.16
ENSG00000170647.3
ENSG00000082175.13
ENSG00000137672.11
ENSG00000187151.6
ENSG00000110318.12
ENSG00000137691.11
ENSG00000137693.12
ENSG00000023445.12
ENSG00000110330.7
ENSG00000152558.13
ENSG00000137673.7
ENSG00000137674.3
ENSG00000137675.4
ENSG00000118113.10
ENSG00000166670.8
ENSG00000196611.4
ENSG00000149968.10
ENSG00000262406.2
ENSG00000137745.10
ENSG00000137692.10
ENSG00000187240.12
ENSG00000170962.11
ENSG00000170967.4
ENSG00000196954.11
ENSG00000137757.9
ENSG00000137752.21
ENSG00000204397.6
ENSG00000255221.2
ENSG00000255501.1
ENSG00000152578.11
ENSG00000170903.9
ENSG00000182359.13
ENSG00000149313.9
ENSG00000152402.9
ENSG00000152404.14
ENSG00000137760.13
ENSG00000110675.11
ENSG00000170290.3
ENSG00000110660.13
ENSG00000179331.2
ENSG00000166266.12
ENSG00000075239.12
ENSG00000149308.15
ENSG00000149311.16
ENSG00000166323.11
ENSG00000178202.11
ENSG00000110723.10
ENSG00000178105.8
ENSG00000185742.6
ENSG00000149289.9
ENSG00000137710.13
ENSG00000137714.2
ENSG00000137727.11
ENSG00000150750.6
ENSG00000214290.6
ENSG00000110777.10
ENSG00000137707.12
ENSG00000183644.12
ENSG00000204381.10
ENSG00000170145.4
ENSG00000137713.14
ENSG00000086848.13
ENSG00000258529.4
ENSG00000255561.5
ENSG00000137720.6
ENSG00000109846.6
ENSG00000170276.5
ENSG00000254445.1
ENSG00000149300.8
ENSG00000150764.12
ENSG00000150768.14
ENSG00000150773.9
ENSG00000150776.16
ENSG00000150779.10
ENSG00000204370.7
ENSG00000255292.5
ENSG00000150782.10
ENSG00000150783.8
ENSG00000197580.10
ENSG00000150787.6
ENSG00000188771.4
ENSG00000149294.15
ENSG00000149292.15
ENSG00000170209.4
ENSG00000149295.12
ENSG00000166682.9
ENSG00000086827.7
ENSG00000228607.2
ENSG00000048028.10
ENSG00000149305.5
ENSG00000166736.10
ENSG00000109906.12
ENSG00000166741.6
ENSG00000180425.9
ENSG00000076053.9
ENSG00000255663.1
ENSG00000076043.8
ENSG00000095110.6
ENSG00000137634.8
ENSG00000204361.8
ENSG00000182985.15
ENSG00000137656.10
ENSG00000109917.9
ENSG00000110243.10
ENSG00000110244.6
ENSG00000110245.10
ENSG00000118137.8
ENSG00000160584.14
ENSG00000168092.12
ENSG00000149577.14
ENSG00000149591.15
ENSG00000160613.11
ENSG00000167257.9
ENSG00000186318.15
ENSG00000110274.13
ENSG00000177103.12
ENSG00000137731.12
ENSG00000137726.14
ENSG00000255245.3
ENSG00000137747.13
ENSG00000110324.8
ENSG00000279906.1
ENSG00000137648.15
ENSG00000177098.7
ENSG00000149575.5
ENSG00000160593.16
ENSG00000160588.8
ENSG00000149573.7
ENSG00000198851.8
ENSG00000167286.8
ENSG00000160654.8
ENSG00000110344.8
ENSG00000167283.6
ENSG00000118058.19
ENSG00000172425.9
ENSG00000149582.14
ENSG00000118096.6
ENSG00000095139.12
ENSG00000019144.15
ENSG00000118094.10
ENSG00000110367.10
ENSG00000160683.4
ENSG00000186174.11
ENSG00000110375.2
ENSG00000176302.11
ENSG00000186166.7
ENSG00000118181.9
ENSG00000196655.8
ENSG00000137700.15
ENSG00000149428.17
ENSG00000160695.13
ENSG00000256269.5
ENSG00000188486.3
ENSG00000172269.15
ENSG00000172375.11
ENSG00000172273.11
ENSG00000172350.8
ENSG00000160703.14
ENSG00000172367.14
ENSG00000248712.6
ENSG00000110395.4
ENSG00000076706.13
ENSG00000173456.4
ENSG00000259159.4
ENSG00000223953.4
ENSG00000235718.6
ENSG00000036672.14
ENSG00000154096.12
ENSG00000110400.9
ENSG00000137699.15
ENSG00000184232.7
ENSG00000137709.8
ENSG00000181264.7
ENSG00000196914.7
ENSG00000149403.10
ENSG00000154114.11
ENSG00000109927.8
ENSG00000109929.8
ENSG00000137642.11
ENSG00000259571.1
ENSG00000154127.8
ENSG00000109943.7
ENSG00000109944.9
ENSG00000188909.4
ENSG00000109971.12
ENSG00000166250.10
ENSG00000023171.13
ENSG00000166257.7
ENSG00000166261.9
ENSG00000221931.2
ENSG00000196099.4
ENSG00000204300.5
ENSG00000181518.3
ENSG00000171014.2
ENSG00000181499.2
ENSG00000196248.4
ENSG00000198674.3
ENSG00000254737.1
ENSG00000236981.1
ENSG00000234560.3
ENSG00000182634.7
ENSG00000110002.14
ENSG00000197309.2
ENSG00000197849.5
ENSG00000255298.2
ENSG00000196341.2
ENSG00000197263.3
ENSG00000204293.2
ENSG00000196661.3
ENSG00000198657.5
ENSG00000197125.2
ENSG00000170953.2
ENSG00000196119.6
ENSG00000154143.2
ENSG00000154144.11
ENSG00000110013.11
ENSG00000064199.5
ENSG00000154146.11
ENSG00000019102.10
ENSG00000149564.10
ENSG00000120458.8
ENSG00000279342.1
ENSG00000154134.13
ENSG00000154133.13
ENSG00000165478.6
ENSG00000221932.6
ENSG00000149548.13
ENSG00000134955.10
ENSG00000150433.8
ENSG00000165495.14
ENSG00000149557.11
ENSG00000149547.13
ENSG00000134910.11
ENSG00000149554.11
ENSG00000134940.12
ENSG00000171053.8
ENSG00000196844.7
ENSG00000236027.2
ENSG00000237353.5
ENSG00000198331.9
ENSG00000110060.7
ENSG00000109832.11
ENSG00000064309.13
ENSG00000165526.7
ENSG00000197798.7
ENSG00000182934.10
ENSG00000110074.9
ENSG00000150455.12
ENSG00000110063.7
ENSG00000110080.17
ENSG00000149571.9
ENSG00000134954.13
ENSG00000151702.15
ENSG00000151704.14
ENSG00000120457.10
ENSG00000174370.8
ENSG00000120471.13
ENSG00000134909.17
ENSG00000043039.6
ENSG00000151715.6
ENSG00000170322.13
ENSG00000170325.13
ENSG00000084234.15
ENSG00000149418.9
ENSG00000196323.10
ENSG00000134917.9
ENSG00000166106.3
ENSG00000175728.3
ENSG00000120451.9
ENSG00000182667.13
ENSG00000183715.12
ENSG00000166118.6
ENSG00000080854.13
ENSG00000166086.11
ENSG00000151503.11
ENSG00000151502.9
ENSG00000151500.13
ENSG00000151498.10
ENSG00000166105.14
ENSG00000149328.13
ENSG00000109956.11
ENSG00000120645.10
ENSG00000111181.11
ENSG00000010379.14
ENSG00000073614.10
ENSG00000120647.8
ENSG00000139044.9
ENSG00000171840.10
ENSG00000060237.15
ENSG00000002016.15
ENSG00000082805.18
ENSG00000111186.11
ENSG00000171823.6
ENSG00000006831.9
ENSG00000151062.13
ENSG00000166159.9
ENSG00000151065.12
ENSG00000151067.19
ENSG00000004478.7
ENSG00000111203.10
ENSG00000053702.13
ENSG00000111206.11
ENSG00000171792.9
ENSG00000078246.14
ENSG00000197905.7
ENSG00000011105.10
ENSG00000111218.10
ENSG00000130038.8
ENSG00000111224.12
ENSG00000118971.6
ENSG00000078237.5
ENSG00000118972.1
ENSG00000111241.2
ENSG00000047621.10
ENSG00000111247.13
ENSG00000010219.12
ENSG00000272921.1
ENSG00000111254.6
ENSG00000139180.9
ENSG00000255639.2
ENSG00000130035.5
ENSG00000151079.7
ENSG00000111262.4
ENSG00000130037.4
ENSG00000185652.10
ENSG00000047617.13
ENSG00000110799.12
ENSG00000010278.10
ENSG00000008323.14
ENSG00000067182.6
ENSG00000111319.11
ENSG00000111321.9
ENSG00000139193.3
ENSG00000139192.10
ENSG00000139190.15
ENSG00000111639.6
ENSG00000010292.11
ENSG00000111640.13
ENSG00000010295.18
ENSG00000111641.9
ENSG00000111642.13
ENSG00000184574.8
ENSG00000111644.6
ENSG00000111653.18
ENSG00000126746.16
ENSG00000139200.12
ENSG00000111652.8
ENSG00000089693.9
ENSG00000159335.14
ENSG00000089692.7
ENSG00000010610.8
ENSG00000250510.6
ENSG00000110811.18
ENSG00000111664.9
ENSG00000111665.10
ENSG00000111667.12
ENSG00000111669.13
ENSG00000111671.8
ENSG00000010626.13
ENSG00000111674.7
ENSG00000111676.13
ENSG00000111678.9
ENSG00000111679.15
ENSG00000215021.7
ENSG00000126749.13
ENSG00000268439.4
ENSG00000111684.9
ENSG00000182326.13
ENSG00000159403.14
ENSG00000139178.9
ENSG00000139194.6
ENSG00000139182.12
ENSG00000139197.9
ENSG00000215009.5
ENSG00000177675.7
ENSG00000177575.11
ENSG00000111701.6
ENSG00000184344.3
ENSG00000187569.2
ENSG00000198178.9
ENSG00000205857.1
ENSG00000111704.9
ENSG00000173262.10
ENSG00000059804.14
ENSG00000065970.7
ENSG00000171860.4
ENSG00000089818.15
ENSG00000111729.11
ENSG00000196946.8
ENSG00000171847.9
ENSG00000205846.3
ENSG00000166527.6
ENSG00000166523.6
ENSG00000111732.9
ENSG00000197614.9
ENSG00000166532.14
ENSG00000166535.18
ENSG00000111752.9
ENSG00000003056.6
ENSG00000139187.8
ENSG00000175899.13
ENSG00000126838.8
ENSG00000111796.3
ENSG00000069493.13
ENSG00000184293.6
ENSG00000110848.7
ENSG00000150045.10
ENSG00000110852.4
ENSG00000256797.1
ENSG00000188393.7
ENSG00000172322.12
ENSG00000165682.13
ENSG00000256660.4
ENSG00000197992.5
ENSG00000150048.9
ENSG00000172243.16
ENSG00000173391.7
ENSG00000165685.7
ENSG00000139112.9
ENSG00000134539.15
ENSG00000213809.7
ENSG00000255819.5
ENSG00000183542.5
ENSG00000255641.1
ENSG00000205810.7
ENSG00000205809.8
ENSG00000134545.12
ENSG00000180574.3
ENSG00000111196.8
ENSG00000060140.7
ENSG00000060138.11
ENSG00000121377.2
ENSG00000121314.2
ENSG00000121381.3
ENSG00000231887.5
ENSG00000121318.2
ENSG00000275778.1
ENSG00000111215.10
ENSG00000212128.2
ENSG00000134551.11
ENSG00000212127.5
ENSG00000212126.3
ENSG00000255837.1
ENSG00000212124.2
ENSG00000256436.1
ENSG00000226761.3
ENSG00000256188.2
ENSG00000255374.2
ENSG00000186136.1
ENSG00000197870.11
ENSG00000230657.5
ENSG00000251655.5
ENSG00000121335.11
ENSG00000139083.9
ENSG00000121380.11
ENSG00000070018.7
ENSG00000111261.12
ENSG00000165714.9
ENSG00000111266.7
ENSG00000111269.2
ENSG00000183150.6
ENSG00000111276.9
ENSG00000178878.11
ENSG00000213782.6
ENSG00000013588.5
ENSG00000111291.7
ENSG00000013583.7
ENSG00000084444.12
ENSG00000111305.17
ENSG00000134531.8
ENSG00000273079.3
ENSG00000171681.11
ENSG00000121316.9
ENSG00000070019.4
ENSG00000197837.3
ENSG00000246705.4
ENSG00000084463.6
ENSG00000182993.3
ENSG00000179256.2
ENSG00000111339.9
ENSG00000111341.8
ENSG00000139055.5
ENSG00000111348.7
ENSG00000139053.2
ENSG00000134533.5
ENSG00000151490.12
ENSG00000151491.11
ENSG00000023734.9
ENSG00000023697.11
ENSG00000188991.3
ENSG00000008394.11
ENSG00000048540.13
ENSG00000111404.5
ENSG00000139144.8
ENSG00000139151.13
ENSG00000177938.4
ENSG00000052126.13
ENSG00000139154.13
ENSG00000172572.6
ENSG00000139155.7
ENSG00000111700.11
ENSG00000257046.4
ENSG00000205754.9
ENSG00000257062.5
ENSG00000134538.2
ENSG00000084453.15
ENSG00000121351.6
ENSG00000121350.14
ENSG00000004700.14
ENSG00000111711.8
ENSG00000134548.8
ENSG00000111713.2
ENSG00000111716.11
ENSG00000121361.3
ENSG00000069431.9
ENSG00000111726.11
ENSG00000111728.9
ENSG00000111731.11
ENSG00000139163.14
ENSG00000134532.14
ENSG00000060982.13
ENSG00000118308.13
ENSG00000118307.17
ENSG00000205707.9
ENSG00000133703.10
ENSG00000152936.9
ENSG00000123094.14
ENSG00000123095.5
ENSG00000123096.10
ENSG00000123104.10
ENSG00000064102.13
ENSG00000111790.12
ENSG00000064115.9
ENSG00000152944.7
ENSG00000214700.5
ENSG00000211455.6
ENSG00000029153.13
ENSG00000165935.8
ENSG00000110841.12
ENSG00000174236.3
ENSG00000061794.11
ENSG00000205693.3
ENSG00000087448.8
ENSG00000087494.14
ENSG00000123106.9
ENSG00000064763.9
ENSG00000087502.16
ENSG00000187950.7
ENSG00000133687.14
ENSG00000133704.8
ENSG00000110888.16
ENSG00000110900.13
ENSG00000013573.15
ENSG00000139146.12
ENSG00000170456.13
ENSG00000139160.12
ENSG00000151743.9
ENSG00000188375.4
ENSG00000174718.10
ENSG00000151746.12
ENSG00000139132.13
ENSG00000087470.16
ENSG00000139131.11
ENSG00000057294.12
ENSG00000110975.7
ENSG00000139133.5
ENSG00000175548.7
ENSG00000139117.12
ENSG00000139116.16
ENSG00000173208.3
ENSG00000180116.14
ENSG00000151229.11
ENSG00000188906.12
ENSG00000018236.13
ENSG00000165966.13
ENSG00000151233.9
ENSG00000015153.13
ENSG00000134283.16
ENSG00000139168.6
ENSG00000139174.9
ENSG00000173157.15
ENSG00000129317.13
ENSG00000198001.12
ENSG00000151239.12
ENSG00000139173.8
ENSG00000184613.9
ENSG00000185610.6
ENSG00000177119.14
ENSG00000189079.14
ENSG00000139218.16
ENSG00000111371.14
ENSG00000134294.12
ENSG00000139209.14
ENSG00000139211.6
ENSG00000179715.11
ENSG00000005175.8
ENSG00000111405.7
ENSG00000079337.14
ENSG00000211584.12
ENSG00000061273.16
ENSG00000111424.9
ENSG00000134291.10
ENSG00000139219.16
ENSG00000079387.12
ENSG00000152556.14
ENSG00000177981.9
ENSG00000177875.4
ENSG00000172640.3
ENSG00000187166.1
ENSG00000167528.11
ENSG00000139223.2
ENSG00000177627.8
ENSG00000197376.2
ENSG00000167531.5
ENSG00000139620.11
ENSG00000129315.8
ENSG00000174233.10
ENSG00000167535.6
ENSG00000174243.8
ENSG00000172602.8
ENSG00000272822.1
ENSG00000139537.9
ENSG00000134285.9
ENSG00000255863.2
ENSG00000134287.8
ENSG00000169884.12
ENSG00000125084.10
ENSG00000181418.7
ENSG00000181929.10
ENSG00000167548.13
ENSG00000167550.9
ENSG00000139549.2
ENSG00000139636.14
ENSG00000123416.14
ENSG00000167552.12
ENSG00000167553.13
ENSG00000135406.12
ENSG00000135451.11
ENSG00000186897.4
ENSG00000178401.13
ENSG00000123352.16
ENSG00000135519.6
ENSG00000187778.12
ENSG00000110844.12
ENSG00000135436.7
ENSG00000161791.12
ENSG00000139644.11
ENSG00000167566.15
ENSG00000186666.5
ENSG00000135472.7
ENSG00000167580.6
ENSG00000161798.6
ENSG00000086159.11
ENSG00000161800.11
ENSG00000110881.10
ENSG00000066117.13
ENSG00000167588.11
ENSG00000178449.7
ENSG00000139624.11
ENSG00000050405.12
ENSG00000185958.8
ENSG00000161813.19
ENSG00000066084.11
ENSG00000123268.7
ENSG00000186452.9
ENSG00000185432.11
ENSG00000214511.3
ENSG00000110911.13
ENSG00000050426.14
ENSG00000110925.5
ENSG00000135457.8
ENSG00000184271.14
ENSG00000183283.14
ENSG00000170545.15
ENSG00000110934.9
ENSG00000139610.1
ENSG00000139629.14
ENSG00000050438.15
ENSG00000196876.12
ENSG00000167612.11
ENSG00000139567.11
ENSG00000135503.11
ENSG00000161835.9
ENSG00000123358.18
ENSG00000123395.13
ENSG00000167767.12
ENSG00000135480.13
ENSG00000170442.10
ENSG00000205426.9
ENSG00000170523.3
ENSG00000135443.7
ENSG00000161849.3
ENSG00000161850.2
ENSG00000170454.5
ENSG00000185479.5
ENSG00000170465.9
ENSG00000205420.9
ENSG00000186081.10
ENSG00000139648.6
ENSG00000170484.8
ENSG00000170486.9
ENSG00000186049.7
ENSG00000172867.3
ENSG00000167768.4
ENSG00000189182.8
ENSG00000185069.2
ENSG00000186442.7
ENSG00000170477.11
ENSG00000185640.5
ENSG00000170423.11
ENSG00000170421.10
ENSG00000111057.9
ENSG00000063046.16
ENSG00000111077.16
ENSG00000167778.7
ENSG00000167779.6
ENSG00000167780.10
ENSG00000139631.17
ENSG00000139651.10
ENSG00000139626.14
ENSG00000172819.15
ENSG00000182544.8
ENSG00000135476.10
ENSG00000123349.12
ENSG00000139637.12
ENSG00000094914.11
ENSG00000170374.5
ENSG00000185591.8
ENSG00000135409.9
ENSG00000205352.9
ENSG00000197111.14
ENSG00000139625.11
ENSG00000139546.9
ENSG00000267281.2
ENSG00000139574.8
ENSG00000170653.17
ENSG00000135390.16
ENSG00000012822.14
ENSG00000123364.4
ENSG00000123407.3
ENSG00000123388.4
ENSG00000180818.4
ENSG00000273049.1
ENSG00000197757.7
ENSG00000180806.4
ENSG00000037965.5
ENSG00000198353.7
ENSG00000172789.3
ENSG00000123415.13
ENSG00000094916.12
ENSG00000135486.16
ENSG00000123405.12
ENSG00000111481.8
ENSG00000139572.3
ENSG00000161642.16
ENSG00000161638.9
ENSG00000170627.8
ENSG00000123338.11
ENSG00000123360.10
ENSG00000135447.15
ENSG00000135413.7
ENSG00000161634.10
ENSG00000172551.9
ENSG00000135426.13
ENSG00000123307.3
ENSG00000170605.5
ENSG00000179919.3
ENSG00000197706.3
ENSG00000188324.3
ENSG00000205330.3
ENSG00000205329.1
ENSG00000187857.3
ENSG00000205328.2
ENSG00000185821.3
ENSG00000179695.1
ENSG00000184954.4
ENSG00000205327.3
ENSG00000179626.3
ENSG00000179615.1
ENSG00000175398.2
ENSG00000170439.6
ENSG00000135424.14
ENSG00000258311.4
ENSG00000135441.6
ENSG00000135437.8
ENSG00000135404.10
ENSG00000135414.8
ENSG00000205323.7
ENSG00000257390.4
ENSG00000123353.8
ENSG00000135392.14
ENSG00000123342.14
ENSG00000170473.15
ENSG00000065357.18
ENSG00000185664.13
ENSG00000123374.9
ENSG00000111540.14
ENSG00000139531.11
ENSG00000123411.13
ENSG00000197728.8
ENSG00000065361.13
ENSG00000257411.1
ENSG00000170515.12
ENSG00000229117.7
ENSG00000135482.5
ENSG00000139641.11
ENSG00000196465.9
ENSG00000092841.17
ENSG00000139613.10
ENSG00000181852.16
ENSG00000139579.11
ENSG00000139540.10
ENSG00000139645.9
ENSG00000135469.12
ENSG00000062485.17
ENSG00000144785.7
ENSG00000257727.4
ENSG00000135473.13
ENSG00000110944.7
ENSG00000170581.12
ENSG00000175336.9
ENSG00000111602.10
ENSG00000135517.6
ENSG00000176422.12
ENSG00000135423.11
ENSG00000076067.10
ENSG00000076108.10
ENSG00000110955.7
ENSG00000110958.14
ENSG00000196531.9
ENSG00000198056.12
ENSG00000025423.10
ENSG00000170426.1
ENSG00000139547.7
ENSG00000166856.2
ENSG00000166860.2
ENSG00000166863.10
ENSG00000166866.11
ENSG00000166881.8
ENSG00000166886.11
ENSG00000166888.9
ENSG00000123384.12
ENSG00000182379.9
ENSG00000182199.9
ENSG00000185633.9
ENSG00000185482.6
ENSG00000258830.1
ENSG00000179912.18
ENSG00000175189.3
ENSG00000139269.2
ENSG00000111087.8
ENSG00000123329.16
ENSG00000166986.11
ENSG00000175197.9
ENSG00000166987.13
ENSG00000175203.14
ENSG00000155980.10
ENSG00000166908.16
ENSG00000178498.14
ENSG00000240771.5
ENSG00000135502.15
ENSG00000135454.12
ENSG00000135506.14
ENSG00000135439.10
ENSG00000135452.8
ENSG00000135446.15
ENSG00000139266.5
ENSG00000111012.8
ENSG00000037897.15
ENSG00000123427.14
ENSG00000257921.4
ENSG00000123297.15
ENSG00000135407.9
ENSG00000175215.8
ENSG00000166896.6
ENSG00000139263.10
ENSG00000118596.10
ENSG00000198673.9
ENSG00000135655.12
ENSG00000061987.13
ENSG00000111110.10
ENSG00000166148.3
ENSG00000177990.10
ENSG00000118600.10
ENSG00000196935.7
ENSG00000174206.11
ENSG00000185306.11
ENSG00000184575.10
ENSG00000183735.8
ENSG00000153179.10
ENSG00000135677.9
ENSG00000111490.11
ENSG00000156076.8
ENSG00000174106.2
ENSG00000174099.9
ENSG00000149948.12
ENSG00000139233.5
ENSG00000228144.2
ENSG00000155957.15
ENSG00000090376.7
ENSG00000127311.8
ENSG00000155974.10
ENSG00000111530.11
ENSG00000127334.10
ENSG00000111537.4
ENSG00000111536.4
ENSG00000127318.9
ENSG00000111554.13
ENSG00000127314.16
ENSG00000111581.8
ENSG00000175782.9
ENSG00000135679.20
ENSG00000135678.10
ENSG00000111605.15
ENSG00000090382.5
ENSG00000127337.5
ENSG00000166225.7
ENSG00000166226.11
ENSG00000198812.4
ENSG00000127325.17
ENSG00000127328.20
ENSG00000258052.1
ENSG00000166268.9
ENSG00000111596.10
ENSG00000279530.1
ENSG00000135643.4
ENSG00000127329.13
ENSG00000153233.11
ENSG00000127324.7
ENSG00000139292.11
ENSG00000133858.14
ENSG00000173451.5
ENSG00000258064.1
ENSG00000139291.12
ENSG00000080371.5
ENSG00000121749.14
ENSG00000139287.11
ENSG00000072657.7
ENSG00000253719.3
ENSG00000166006.11
ENSG00000180881.18
ENSG00000173401.8
ENSG00000180481.9
ENSG00000139278.8
ENSG00000111615.11
ENSG00000139289.12
ENSG00000187109.12
ENSG00000179941.6
ENSG00000091039.15
ENSG00000186908.13
ENSG00000175183.8
ENSG00000165891.14
ENSG00000067798.12
ENSG00000067715.12
ENSG00000177425.9
ENSG00000058272.14
ENSG00000165899.9
ENSG00000139304.11
ENSG00000111046.3
ENSG00000111049.3
ENSG00000111052.6
ENSG00000111058.6
ENSG00000139220.15
ENSG00000133773.10
ENSG00000127720.6
ENSG00000179104.7
ENSG00000072041.15
ENSG00000231738.9
ENSG00000133640.17
ENSG00000180318.3
ENSG00000198774.4
ENSG00000133636.9
ENSG00000182050.12
ENSG00000165805.8
ENSG00000133641.16
ENSG00000198707.13
ENSG00000139324.10
ENSG00000049130.12
ENSG00000139318.7
ENSG00000139323.12
ENSG00000257594.3
ENSG00000259075.5
ENSG00000070961.13
ENSG00000197651.4
ENSG00000083782.6
ENSG00000139330.5
ENSG00000139329.4
ENSG00000011465.15
ENSG00000257242.5
ENSG00000279037.1
ENSG00000280112.1
ENSG00000133639.4
ENSG00000205057.4
ENSG00000257127.5
ENSG00000214215.3
ENSG00000187510.6
ENSG00000102189.15
ENSG00000173598.12
ENSG00000177889.8
ENSG00000198015.11
ENSG00000120833.12
ENSG00000169372.11
ENSG00000136040.7
ENSG00000173588.13
ENSG00000057704.9
ENSG00000184752.11
ENSG00000120798.15
ENSG00000180263.12
ENSG00000028203.16
ENSG00000111142.12
ENSG00000136014.10
ENSG00000074527.10
ENSG00000139343.9
ENSG00000165972.11
ENSG00000139344.6
ENSG00000084110.9
ENSG00000111144.8
ENSG00000111145.6
ENSG00000059758.6
ENSG00000188596.8
ENSG00000139350.10
ENSG00000120802.12
ENSG00000075415.11
ENSG00000166130.13
ENSG00000120868.12
ENSG00000185046.17
ENSG00000180219.1
ENSG00000111647.11
ENSG00000075089.8
ENSG00000166153.15
ENSG00000136021.16
ENSG00000179520.9
ENSG00000012504.12
ENSG00000139354.9
ENSG00000151572.15
ENSG00000256870.2
ENSG00000120800.4
ENSG00000120805.12
ENSG00000166211.7
ENSG00000196091.11
ENSG00000111666.9
ENSG00000139351.13
ENSG00000111670.13
ENSG00000136048.12
ENSG00000120860.9
ENSG00000075188.7
ENSG00000281370.1
ENSG00000185480.10
ENSG00000183395.4
ENSG00000017427.14
ENSG00000171759.7
ENSG00000139352.3
ENSG00000179088.13
ENSG00000136011.13
ENSG00000111696.10
ENSG00000166598.11
ENSG00000204954.8
ENSG00000139372.13
ENSG00000120820.11
ENSG00000111727.10
ENSG00000120837.6
ENSG00000198431.14
ENSG00000255150.1
ENSG00000171310.9
ENSG00000136052.8
ENSG00000151131.8
ENSG00000136010.12
ENSG00000136051.12
ENSG00000136044.10
ENSG00000235162.7
ENSG00000074590.12
ENSG00000136026.12
ENSG00000166046.9
ENSG00000013503.8
ENSG00000111783.11
ENSG00000111785.17
ENSG00000151135.8
ENSG00000120832.8
ENSG00000008405.10
ENSG00000151136.13
ENSG00000136045.10
ENSG00000110851.10
ENSG00000187855.5
ENSG00000075035.8
ENSG00000174600.12
ENSG00000198855.5
ENSG00000075856.10
ENSG00000136003.14
ENSG00000183160.8
ENSG00000110876.9
ENSG00000110880.9
ENSG00000084112.13
ENSG00000110887.6
ENSG00000166111.8
ENSG00000135093.11
ENSG00000189046.9
ENSG00000076248.9
ENSG00000076555.14
ENSG00000139445.16
ENSG00000174527.8
ENSG00000110906.11
ENSG00000151148.12
ENSG00000139428.10
ENSG00000110921.10
ENSG00000139438.5
ENSG00000111199.9
ENSG00000139433.8
ENSG00000139437.16
ENSG00000139436.19
ENSG00000076513.15
ENSG00000174456.12
ENSG00000122970.14
ENSG00000174437.15
ENSG00000196510.11
ENSG00000111229.14
ENSG00000111231.7
ENSG00000204856.10
ENSG00000111237.17
ENSG00000151164.17
ENSG00000196850.5
ENSG00000204852.14
ENSG00000122986.12
ENSG00000186298.10
ENSG00000173093.11
ENSG00000111245.13
ENSG00000111249.12
ENSG00000198324.13
ENSG00000111252.9
ENSG00000204842.13
ENSG00000089234.14
ENSG00000111271.13
ENSG00000257767.2
ENSG00000111275.11
ENSG00000089022.12
ENSG00000198270.11
ENSG00000089248.6
ENSG00000111300.8
ENSG00000135148.10
ENSG00000173064.9
ENSG00000089009.14
ENSG00000179295.14
ENSG00000089169.13
ENSG00000089127.11
ENSG00000111331.11
ENSG00000111335.11
ENSG00000135144.6
ENSG00000111344.10
ENSG00000186710.10
ENSG00000123064.11
ENSG00000139405.14
ENSG00000166578.8
ENSG00000186815.11
ENSG00000089060.10
ENSG00000151176.6
ENSG00000135094.9
ENSG00000139410.13
ENSG00000089116.3
ENSG00000122965.9
ENSG00000089225.18
ENSG00000135111.13
ENSG00000123066.6
ENSG00000258102.2
ENSG00000111412.5
ENSG00000135119.13
ENSG00000135116.8
ENSG00000174989.11
ENSG00000088992.16
ENSG00000135108.13
ENSG00000089250.17
ENSG00000171435.12
ENSG00000111445.12
ENSG00000176871.7
ENSG00000176834.12
ENSG00000089220.4
ENSG00000135090.12
ENSG00000111707.10
ENSG00000139767.7
ENSG00000152137.5
ENSG00000183273.5
ENSG00000224982.3
ENSG00000111725.9
ENSG00000122966.12
ENSG00000279777.1
ENSG00000135127.10
ENSG00000111737.10
ENSG00000089154.9
ENSG00000089157.14
ENSG00000089159.14
ENSG00000089163.4
ENSG00000170890.12
ENSG00000135097.5
ENSG00000111775.2
ENSG00000111780.8
ENSG00000170855.3
ENSG00000257218.4
ENSG00000111786.7
ENSG00000088986.9
ENSG00000110871.13
ENSG00000022840.14
ENSG00000167272.9
ENSG00000157782.8
ENSG00000110917.6
ENSG00000175970.8
ENSG00000122971.7
ENSG00000157837.14
ENSG00000135100.16
ENSG00000157895.10
ENSG00000135114.11
ENSG00000089041.15
ENSG00000135124.13
ENSG00000110931.17
ENSG00000089053.11
ENSG00000170633.15
ENSG00000089094.15
ENSG00000276045.1
ENSG00000139714.11
ENSG00000188735.11
ENSG00000139725.6
ENSG00000139718.9
ENSG00000158104.10
ENSG00000110801.12
ENSG00000256950.2
ENSG00000158023.8
ENSG00000110987.7
ENSG00000175727.12
ENSG00000158113.11
ENSG00000204671.1
ENSG00000176383.8
ENSG00000184047.14
ENSG00000256861.1
ENSG00000139719.8
ENSG00000130779.18
ENSG00000033030.12
ENSG00000111011.16
ENSG00000184445.10
ENSG00000182782.7
ENSG00000255398.2
ENSG00000196917.5
ENSG00000139726.9
ENSG00000130783.12
ENSG00000130787.12
ENSG00000139722.5
ENSG00000150967.16
ENSG00000111325.15
ENSG00000182196.12
ENSG00000090975.11
ENSG00000051825.13
ENSG00000130921.6
ENSG00000111328.5
ENSG00000139697.10
ENSG00000183955.11
ENSG00000150977.10
ENSG00000184209.14
ENSG00000188026.10
ENSG00000086598.9
ENSG00000111364.14
ENSG00000111361.11
ENSG00000111358.12
ENSG00000168778.10
ENSG00000185344.12
ENSG00000197653.13
ENSG00000119242.7
ENSG00000250091.2
ENSG00000179195.14
ENSG00000178882.12
ENSG00000274874.1
ENSG00000196498.12
ENSG00000073060.14
ENSG00000150991.13
ENSG00000150990.6
ENSG00000184992.10
ENSG00000081760.15
ENSG00000139364.9
ENSG00000181234.9
ENSG00000139370.9
ENSG00000151948.10
ENSG00000151952.13
ENSG00000111432.4
ENSG00000125207.6
ENSG00000060709.12
ENSG00000111450.12
ENSG00000132341.10
ENSG00000111452.11
ENSG00000061936.8
ENSG00000198598.5
ENSG00000177169.8
ENSG00000177192.12
ENSG00000183495.12
ENSG00000185684.11
ENSG00000185163.8
ENSG00000184967.5
ENSG00000182870.11
ENSG00000112787.11
ENSG00000204583.8
ENSG00000187848.11
ENSG00000177084.15
ENSG00000176894.8
ENSG00000256632.3
ENSG00000247077.5
ENSG00000176915.13
ENSG00000090615.11
ENSG00000072609.16
ENSG00000196458.9
ENSG00000198393.6
ENSG00000198040.9
ENSG00000196387.8
ENSG00000214029.4
ENSG00000256223.4
ENSG00000256825.4
ENSG00000090612.19
ENSG00000227059.5
ENSG00000279081.1
ENSG00000198033.10
ENSG00000132958.16
ENSG00000196199.12
ENSG00000121390.16
ENSG00000132950.17
ENSG00000121741.15
ENSG00000121743.3
ENSG00000165474.5
ENSG00000121742.14
ENSG00000165475.12
ENSG00000032742.16
ENSG00000172458.4
ENSG00000150456.9
ENSG00000132953.15
ENSG00000150457.8
ENSG00000150459.11
ENSG00000165480.14
ENSG00000173141.4
ENSG00000180776.14
ENSG00000165487.12
ENSG00000102678.6
ENSG00000279282.1
ENSG00000280175.1
ENSG00000102683.7
ENSG00000151835.12
ENSG00000127863.14
ENSG00000027001.8
ENSG00000205863.8
ENSG00000273167.1
ENSG00000182957.14
ENSG00000240654.5
ENSG00000281899.1
ENSG00000102699.5
ENSG00000075673.10
ENSG00000132972.17
ENSG00000151849.13
ENSG00000151846.8
ENSG00000165566.12
ENSG00000139505.11
ENSG00000139496.14
ENSG00000132932.15
ENSG00000180730.4
ENSG00000127870.15
ENSG00000132964.10
ENSG00000132970.11
ENSG00000132975.7
ENSG00000152484.12
ENSG00000122026.9
ENSG00000122035.6
ENSG00000122034.11
ENSG00000122033.13
ENSG00000139517.7
ENSG00000186184.14
ENSG00000169840.4
ENSG00000139515.5
ENSG00000180389.6
ENSG00000165556.9
ENSG00000183463.5
ENSG00000122025.13
ENSG00000152520.12
ENSG00000102755.9
ENSG00000132963.7
ENSG00000139508.13
ENSG00000132938.17
ENSG00000139514.11
ENSG00000122042.9
ENSG00000102781.12
ENSG00000189403.13
ENSG00000132952.10
ENSG00000132965.8
ENSG00000102802.8
ENSG00000175664.8
ENSG00000120694.18
ENSG00000187676.7
ENSG00000133105.6
ENSG00000073910.18
ENSG00000189167.10
ENSG00000139618.13
ENSG00000139597.15
ENSG00000244754.7
ENSG00000083642.17
ENSG00000133116.7
ENSG00000133121.19
ENSG00000133119.11
ENSG00000172915.17
ENSG00000180660.7
ENSG00000133083.13
ENSG00000120669.14
ENSG00000250709.1
ENSG00000242715.6
ENSG00000133104.11
ENSG00000133101.8
ENSG00000180440.3
ENSG00000133111.3
ENSG00000120693.12
ENSG00000120697.7
ENSG00000120699.11
ENSG00000102710.18
ENSG00000279238.1
ENSG00000180138.7
ENSG00000133110.13
ENSG00000133107.13
ENSG00000120686.10
ENSG00000150893.10
ENSG00000133115.10
ENSG00000120685.18
ENSG00000188811.11
ENSG00000183722.7
ENSG00000133103.15
ENSG00000150907.6
ENSG00000102738.7
ENSG00000102743.13
ENSG00000120690.12
ENSG00000120688.8
ENSG00000165572.7
ENSG00000120696.8
ENSG00000120662.14
ENSG00000172766.17
ENSG00000102760.12
ENSG00000102763.14
ENSG00000102780.15
ENSG00000023516.8
ENSG00000120659.13
ENSG00000179813.5
ENSG00000133106.13
ENSG00000120675.5
ENSG00000120658.11
ENSG00000151773.11
ENSG00000179630.9
ENSG00000281883.1
ENSG00000139656.6
ENSG00000151778.9
ENSG00000102804.13
ENSG00000083635.7
ENSG00000133114.16
ENSG00000188342.10
ENSG00000180332.6
ENSG00000133112.15
ENSG00000174032.15
ENSG00000136152.13
ENSG00000165837.10
ENSG00000174015.8
ENSG00000215475.4
ENSG00000123200.15
ENSG00000080618.12
ENSG00000136167.12
ENSG00000173988.11
ENSG00000102445.17
ENSG00000136141.13
ENSG00000139684.12
ENSG00000102468.9
ENSG00000136143.12
ENSG00000136159.3
ENSG00000136146.13
ENSG00000136156.11
ENSG00000139687.12
ENSG00000139679.14
ENSG00000136161.11
ENSG00000152207.6
ENSG00000102531.15
ENSG00000102539.5
ENSG00000102543.13
ENSG00000102547.17
ENSG00000136169.15
ENSG00000136147.15
ENSG00000136144.10
ENSG00000152213.3
ENSG00000123179.12
ENSG00000102753.8
ENSG00000123178.13
ENSG00000204977.8
ENSG00000198553.7
ENSG00000176124.10
ENSG00000186047.9
ENSG00000136104.17
ENSG00000150510.14
ENSG00000253309.5
ENSG00000102786.13
ENSG00000139668.8
ENSG00000102796.9
ENSG00000123171.6
ENSG00000123191.12
ENSG00000253710.2
ENSG00000253797.2
ENSG00000197168.10
ENSG00000136098.15
ENSG00000136114.14
ENSG00000136100.11
ENSG00000136108.13
ENSG00000139675.11
ENSG00000165416.13
ENSG00000136110.11
ENSG00000136099.12
ENSG00000102837.6
ENSG00000229665.7
ENSG00000204919.1
ENSG00000204918.3
ENSG00000227151.4
ENSG00000234278.3
ENSG00000118946.10
ENSG00000139734.16
ENSG00000083544.12
ENSG00000280165.1
ENSG00000197991.11
ENSG00000184226.13
ENSG00000150361.10
ENSG00000276644.3
ENSG00000204899.5
ENSG00000136122.14
ENSG00000083520.13
ENSG00000083535.14
ENSG00000102554.12
ENSG00000118922.15
ENSG00000136111.11
ENSG00000188243.11
ENSG00000118939.16
ENSG00000136153.18
ENSG00000178734.5
ENSG00000178695.5
ENSG00000102794.8
ENSG00000102805.12
ENSG00000005812.9
ENSG00000005810.16
ENSG00000136155.15
ENSG00000139737.20
ENSG00000136160.13
ENSG00000152192.7
ENSG00000152193.7
ENSG00000139746.14
ENSG00000102471.12
ENSG00000136158.9
ENSG00000178235.7
ENSG00000184564.8
ENSG00000165300.7
ENSG00000179399.12
ENSG00000183098.9
ENSG00000080166.14
ENSG00000088451.9
ENSG00000152749.7
ENSG00000125285.5
ENSG00000125257.12
ENSG00000134873.8
ENSG00000134874.16
ENSG00000102580.13
ENSG00000102595.17
ENSG00000185352.8
ENSG00000165621.7
ENSG00000139793.17
ENSG00000125249.6
ENSG00000065150.17
ENSG00000152767.14
ENSG00000139797.7
ENSG00000102572.13
ENSG00000088386.14
ENSG00000088387.16
ENSG00000134882.14
ENSG00000125245.11
ENSG00000169508.6
ENSG00000125304.8
ENSG00000125246.14
ENSG00000139800.8
ENSG00000043355.9
ENSG00000175198.13
ENSG00000134864.9
ENSG00000125247.14
ENSG00000102452.14
ENSG00000198542.12
ENSG00000102466.14
ENSG00000134900.10
ENSG00000139780.7
ENSG00000175820.3
ENSG00000151287.15
ENSG00000134901.11
ENSG00000134897.12
ENSG00000270181.1
ENSG00000134899.16
ENSG00000125255.6
ENSG00000182346.16
ENSG00000125266.6
ENSG00000134884.12
ENSG00000204442.3
ENSG00000174405.12
ENSG00000139826.5
ENSG00000102524.10
ENSG00000041515.14
ENSG00000185950.8
ENSG00000187498.13
ENSG00000134871.16
ENSG00000139832.4
ENSG00000213995.10
ENSG00000134905.15
ENSG00000153487.12
ENSG00000088448.13
ENSG00000102606.16
ENSG00000153495.9
ENSG00000182968.4
ENSG00000153498.10
ENSG00000126216.11
ENSG00000197595.3
ENSG00000068650.17
ENSG00000126217.19
ENSG00000057593.12
ENSG00000126218.10
ENSG00000126231.12
ENSG00000126226.20
ENSG00000139842.13
ENSG00000185896.10
ENSG00000139835.12
ENSG00000153531.11
ENSG00000150401.13
ENSG00000150403.16
ENSG00000198176.11
ENSG00000186009.4
ENSG00000185974.6
ENSG00000184497.11
ENSG00000183087.13
ENSG00000185989.10
ENSG00000130177.13
ENSG00000169062.13
ENSG00000198824.5
ENSG00000257115.1
ENSG00000222036.6
ENSG00000279508.1
ENSG00000187537.12
ENSG00000258453.2
ENSG00000176294.4
ENSG00000182652.1
ENSG00000176299.4
ENSG00000165762.2
ENSG00000176281.4
ENSG00000155249.4
ENSG00000169488.5
ENSG00000169484.2
ENSG00000176253.2
ENSG00000176246.1
ENSG00000176230.4
ENSG00000184394.1
ENSG00000196832.3
ENSG00000176219.2
ENSG00000176198.2
ENSG00000136319.10
ENSG00000100814.16
ENSG00000129484.12
ENSG00000129566.11
ENSG00000185271.6
ENSG00000092094.9
ENSG00000100823.10
ENSG00000165782.9
ENSG00000198805.10
ENSG00000182545.6
ENSG00000188655.9
ENSG00000259060.5
ENSG00000173464.13
ENSG00000258436.1
ENSG00000181803.3
ENSG00000258818.3
ENSG00000214274.8
ENSG00000259171.1
ENSG00000181562.3
ENSG00000181552.3
ENSG00000169413.2
ENSG00000129538.12
ENSG00000169397.3
ENSG00000169385.2
ENSG00000165792.16
ENSG00000165794.8
ENSG00000165795.19
ENSG00000179636.13
ENSG00000206150.3
ENSG00000165799.4
ENSG00000173431.2
ENSG00000165801.8
ENSG00000165804.14
ENSG00000232070.7
ENSG00000169327.4
ENSG00000092199.16
ENSG00000092200.11
ENSG00000092201.8
ENSG00000100888.11
ENSG00000129472.11
ENSG00000092203.12
ENSG00000165819.10
ENSG00000165821.10
ENSG00000169208.1
ENSG00000255582.1
ENSG00000221977.1
ENSG00000129562.9
ENSG00000100439.9
ENSG00000255804.1
ENSG00000279510.1
ENSG00000155463.11
ENSG00000155465.17
ENSG00000172590.17
ENSG00000157227.11
ENSG00000197324.7
ENSG00000139890.8
ENSG00000100461.16
ENSG00000100462.14
ENSG00000092036.15
ENSG00000259132.1
ENSG00000129474.14
ENSG00000100802.13
ENSG00000100804.17
ENSG00000222028.3
ENSG00000139880.18
ENSG00000100813.13
ENSG00000179933.5
ENSG00000092067.5
ENSG00000092068.17
ENSG00000215277.7
ENSG00000215271.7
ENSG00000235194.7
ENSG00000129473.8
ENSG00000258643.4
ENSG00000100836.9
ENSG00000092096.13
ENSG00000100842.11
ENSG00000166090.8
ENSG00000166091.18
ENSG00000197616.10
ENSG00000092054.12
ENSG00000129460.14
ENSG00000136367.13
ENSG00000259431.4
ENSG00000213983.10
ENSG00000092051.15
ENSG00000100867.13
ENSG00000157326.17
ENSG00000187630.13
ENSG00000186648.13
ENSG00000100884.8
ENSG00000129535.11
ENSG00000100889.10
ENSG00000100897.16
ENSG00000259371.2
ENSG00000139914.6
ENSG00000092010.13
ENSG00000100908.12
ENSG00000100911.12
ENSG00000092098.15
ENSG00000259529.1
ENSG00000213928.7
ENSG00000100918.11
ENSG00000196497.14
ENSG00000259522.2
ENSG00000100926.13
ENSG00000254692.1
ENSG00000139908.13
ENSG00000254505.7
ENSG00000213920.7
ENSG00000255526.5
ENSG00000129559.11
ENSG00000100938.16
ENSG00000092330.14
ENSG00000092295.10
ENSG00000100949.13
ENSG00000157379.12
ENSG00000196943.11
ENSG00000136305.10
ENSG00000213906.8
ENSG00000213903.7
ENSG00000129467.12
ENSG00000258973.1
ENSG00000129465.14
ENSG00000100968.12
ENSG00000205978.5
ENSG00000139899.9
ENSG00000100441.8
ENSG00000100445.15
ENSG00000092009.9
ENSG00000100448.3
ENSG00000100450.11
ENSG00000100453.11
ENSG00000168952.14
ENSG00000281282.1
ENSG00000139910.18
ENSG00000176165.9
ENSG00000184304.13
ENSG00000092140.13
ENSG00000092108.19
ENSG00000100473.14
ENSG00000196792.10
ENSG00000100478.13
ENSG00000092148.11
ENSG00000129493.13
ENSG00000203546.6
ENSG00000129480.11
ENSG00000214943.3
ENSG00000151413.15
ENSG00000100852.11
ENSG00000151320.9
ENSG00000151322.17
ENSG00000129521.12
ENSG00000165389.6
ENSG00000129518.7
ENSG00000129515.17
ENSG00000165410.13
ENSG00000198604.9
ENSG00000100883.10
ENSG00000151327.11
ENSG00000092020.9
ENSG00000100890.14
ENSG00000258790.1
ENSG00000100902.9
ENSG00000100906.9
ENSG00000168348.3
ENSG00000174373.14
ENSG00000100916.12
ENSG00000151332.17
ENSG00000229415.8
ENSG00000136352.16
ENSG00000136327.6
ENSG00000198807.11
ENSG00000183032.9
ENSG00000151338.17
ENSG00000129514.5
ENSG00000139865.15
ENSG00000139874.5
ENSG00000176435.6
ENSG00000100934.13
ENSG00000092208.15
ENSG00000182400.13
ENSG00000100941.7
ENSG00000150526.10
ENSG00000258941.3
ENSG00000150527.15
ENSG00000165355.7
ENSG00000165379.12
ENSG00000189139.5
ENSG00000179476.6
ENSG00000179454.12
ENSG00000198718.11
ENSG00000185246.16
ENSG00000100442.9
ENSG00000187790.9
ENSG00000129534.12
ENSG00000165496.4
ENSG00000139915.17
ENSG00000213741.7
ENSG00000165501.15
ENSG00000165502.6
ENSG00000168282.5
ENSG00000165506.13
ENSG00000100479.11
ENSG00000197776.6
ENSG00000165516.9
ENSG00000165525.16
ENSG00000165527.6
ENSG00000168260.2
ENSG00000100483.12
ENSG00000100485.10
ENSG00000087299.10
ENSG00000125375.13
ENSG00000100490.8
ENSG00000012983.10
ENSG00000198513.10
ENSG00000151748.13
ENSG00000100503.22
ENSG00000100504.15
ENSG00000131969.13
ENSG00000100505.12
ENSG00000139921.11
ENSG00000139926.14
ENSG00000186469.7
ENSG00000087302.7
ENSG00000087303.15
ENSG00000168229.3
ENSG00000125384.6
ENSG00000087301.7
ENSG00000180998.10
ENSG00000197930.11
ENSG00000100519.10
ENSG00000198252.10
ENSG00000100522.7
ENSG00000073712.12
ENSG00000100523.13
ENSG00000125378.14
ENSG00000100526.18
ENSG00000100528.10
ENSG00000197045.11
ENSG00000100532.10
ENSG00000020577.12
ENSG00000131979.17
ENSG00000198554.10
ENSG00000180008.8
ENSG00000168175.13
ENSG00000131981.14
ENSG00000126787.11
ENSG00000279392.1
ENSG00000178974.8
ENSG00000126775.8
ENSG00000182521.5
ENSG00000126777.16
ENSG00000139946.8
ENSG00000070269.12
ENSG00000165588.15
ENSG00000070367.14
ENSG00000053770.10
ENSG00000139977.12
ENSG00000100557.8
ENSG00000151812.13
ENSG00000139971.14
ENSG00000131966.12
ENSG00000100567.11
ENSG00000032219.17
ENSG00000196860.6
ENSG00000100575.12
ENSG00000100578.13
ENSG00000165617.13
ENSG00000100592.14
ENSG00000181619.11
ENSG00000126790.10
ENSG00000050130.16
ENSG00000151838.10
ENSG00000139970.15
ENSG00000131951.9
ENSG00000126773.11
ENSG00000100612.12
ENSG00000100614.16
ENSG00000179008.7
ENSG00000184302.6
ENSG00000126778.8
ENSG00000100625.8
ENSG00000020426.9
ENSG00000126814.6
ENSG00000139974.14
ENSG00000027075.12
ENSG00000182107.6
ENSG00000258989.1
ENSG00000100644.15
ENSG00000023608.4
ENSG00000139973.14
ENSG00000140015.18
ENSG00000126785.11
ENSG00000179600.3
ENSG00000154001.12
ENSG00000140006.10
ENSG00000126821.7
ENSG00000054654.14
ENSG00000140009.17
ENSG00000100714.14
ENSG00000089775.10
ENSG00000179841.8
ENSG00000126804.12
ENSG00000126803.9
ENSG00000165807.6
ENSG00000126822.14
ENSG00000070182.16
ENSG00000279654.1
ENSG00000258289.6
ENSG00000125954.11
ENSG00000176153.11
ENSG00000139998.13
ENSG00000257365.6
ENSG00000125952.17
ENSG00000033170.15
ENSG00000171723.14
ENSG00000172717.14
ENSG00000072415.7
ENSG00000100554.10
ENSG00000134001.11
ENSG00000100558.7
ENSG00000198133.7
ENSG00000054690.12
ENSG00000100564.7
ENSG00000081181.6
ENSG00000100568.9
ENSG00000258466.4
ENSG00000072042.11
ENSG00000139988.8
ENSG00000072121.14
ENSG00000182185.17
ENSG00000185650.9
ENSG00000072110.12
ENSG00000139990.16
ENSG00000081177.17
ENSG00000100626.15
ENSG00000100632.9
ENSG00000029364.10
ENSG00000175985.9
ENSG00000267909.2
ENSG00000100647.7
ENSG00000100650.14
ENSG00000100652.4
ENSG00000198732.9
ENSG00000100678.17
ENSG00000133983.13
ENSG00000258644.4
ENSG00000213463.4
ENSG00000139985.6
ENSG00000134007.3
ENSG00000133997.10
ENSG00000133985.2
ENSG00000006432.14
ENSG00000100731.14
ENSG00000197555.8
ENSG00000182732.15
ENSG00000280188.1
ENSG00000205683.10
ENSG00000119599.15
ENSG00000165861.12
ENSG00000119707.12
ENSG00000080815.17
ENSG00000100767.14
ENSG00000133961.18
ENSG00000187105.7
ENSG00000170468.7
ENSG00000184227.6
ENSG00000119673.13
ENSG00000177465.4
ENSG00000205669.2
ENSG00000119661.13
ENSG00000176903.4
ENSG00000156030.11
ENSG00000140043.10
ENSG00000258653.3
ENSG00000119725.16
ENSG00000156050.7
ENSG00000119723.14
ENSG00000187097.11
ENSG00000279461.1
ENSG00000119636.14
ENSG00000119711.11
ENSG00000205659.9
ENSG00000119614.2
ENSG00000119688.19
ENSG00000133980.4
ENSG00000183379.7
ENSG00000119655.7
ENSG00000165898.12
ENSG00000119681.10
ENSG00000119682.15
ENSG00000119616.10
ENSG00000119596.16
ENSG00000119608.11
ENSG00000119689.13
ENSG00000198208.10
ENSG00000119630.12
ENSG00000119718.9
ENSG00000119684.14
ENSG00000119640.7
ENSG00000119703.13
ENSG00000119638.11
ENSG00000170348.7
ENSG00000170345.8
ENSG00000140044.11
ENSG00000156127.6
ENSG00000119686.8
ENSG00000119685.18
ENSG00000133935.6
ENSG00000119650.11
ENSG00000119699.6
ENSG00000089916.16
ENSG00000119715.13
ENSG00000071246.9
ENSG00000013523.8
ENSG00000100565.14
ENSG00000119669.4
ENSG00000198894.6
ENSG00000259164.1
ENSG00000165548.9
ENSG00000177108.5
ENSG00000165553.4
ENSG00000009830.10
ENSG00000100577.17
ENSG00000100580.7
ENSG00000100583.4
ENSG00000165555.8
ENSG00000280308.1
ENSG00000151445.14
ENSG00000100591.6
ENSG00000100593.16
ENSG00000100596.5
ENSG00000100601.8
ENSG00000119705.8
ENSG00000100603.12
ENSG00000197734.7
ENSG00000063761.14
ENSG00000021645.16
ENSG00000211448.10
ENSG00000100629.15
ENSG00000165409.14
ENSG00000165417.10
ENSG00000140022.8
ENSG00000071537.12
ENSG00000185070.9
ENSG00000054983.15
ENSG00000140030.5
ENSG00000100433.14
ENSG00000042317.15
ENSG00000070778.11
ENSG00000100722.17
ENSG00000165521.14
ENSG00000165533.17
ENSG00000053254.14
ENSG00000140025.14
ENSG00000042088.12
ENSG00000152315.4
ENSG00000100764.12
ENSG00000119720.16
ENSG00000198668.9
ENSG00000165914.13
ENSG00000100784.8
ENSG00000133943.19
ENSG00000119714.9
ENSG00000015133.17
ENSG00000100796.16
ENSG00000133962.6
ENSG00000165929.11
ENSG00000140092.13
ENSG00000100815.11
ENSG00000066427.20
ENSG00000279963.1
ENSG00000183648.8
ENSG00000165934.11
ENSG00000140090.16
ENSG00000100599.14
ENSG00000100600.13
ENSG00000066455.11
ENSG00000100604.11
ENSG00000100605.15
ENSG00000165943.4
ENSG00000153485.5
ENSG00000259066.4
ENSG00000170270.4
ENSG00000012963.12
ENSG00000011114.13
ENSG00000133958.12
ENSG00000187581.2
ENSG00000175785.11
ENSG00000140067.6
ENSG00000100628.10
ENSG00000089723.8
ENSG00000089737.14
ENSG00000165948.9
ENSG00000165949.11
ENSG00000119632.3
ENSG00000119698.10
ENSG00000140093.8
ENSG00000170099.5
ENSG00000197249.11
ENSG00000186910.3
ENSG00000170054.13
ENSG00000165953.8
ENSG00000100665.10
ENSG00000188488.12
ENSG00000273259.2
ENSG00000196136.15
ENSG00000133937.4
ENSG00000100697.13
ENSG00000165959.10
ENSG00000176438.11
ENSG00000182512.4
ENSG00000213231.11
ENSG00000100721.9
ENSG00000168398.6
ENSG00000258691.1
ENSG00000100739.9
ENSG00000066739.10
ENSG00000100744.13
ENSG00000140057.7
ENSG00000090060.16
ENSG00000100749.6
ENSG00000176605.6
ENSG00000127152.16
ENSG00000183576.11
ENSG00000090061.16
ENSG00000205476.7
ENSG00000182218.8
ENSG00000036530.7
ENSG00000066629.15
ENSG00000196405.11
ENSG00000168350.7
ENSG00000100811.9
ENSG00000197119.11
ENSG00000140107.10
ENSG00000140105.16
ENSG00000176473.12
ENSG00000183092.14
ENSG00000185559.12
ENSG00000254656.1
ENSG00000197406.7
ENSG00000078304.18
ENSG00000197102.9
ENSG00000080824.17
ENSG00000140153.16
ENSG00000080823.20
ENSG00000022976.14
ENSG00000100865.13
ENSG00000196663.14
ENSG00000156381.7
ENSG00000089902.9
ENSG00000131323.13
ENSG00000166126.9
ENSG00000198752.8
ENSG00000205436.6
ENSG00000185215.7
ENSG00000100664.9
ENSG00000075413.16
ENSG00000166165.11
ENSG00000166166.11
ENSG00000166170.9
ENSG00000126214.19
ENSG00000256500.5
ENSG00000256053.6
ENSG00000126215.12
ENSG00000100711.12
ENSG00000088808.15
ENSG00000156411.8
ENSG00000156414.17
ENSG00000227729.3
ENSG00000166183.14
ENSG00000066735.13
ENSG00000258986.5
ENSG00000184601.9
ENSG00000203485.11
ENSG00000185100.9
ENSG00000184990.11
ENSG00000142208.14
ENSG00000179627.9
ENSG00000099814.14
ENSG00000166428.11
ENSG00000185567.6
ENSG00000140104.12
ENSG00000170779.10
ENSG00000183484.10
ENSG00000184916.7
ENSG00000183828.13
ENSG00000185024.14
ENSG00000184887.12
ENSG00000179364.12
ENSG00000226174.5
ENSG00000182979.16
ENSG00000182809.9
ENSG00000213145.8
ENSG00000257341.4
ENSG00000185347.16
ENSG00000184986.9
ENSG00000277322.1
ENSG00000230031.9
ENSG00000278522.3
ENSG00000182974.3
ENSG00000279408.2
ENSG00000233917.7
ENSG00000274102.1
ENSG00000183706.4
ENSG00000277865.3
ENSG00000170113.14
ENSG00000140157.13
ENSG00000273749.3
ENSG00000275835.3
ENSG00000273976.1
ENSG00000261739.2
ENSG00000174450.10
ENSG00000179455.7
ENSG00000281873.1
ENSG00000254585.2
ENSG00000182636.5
ENSG00000185823.3
ENSG00000128739.19
ENSG00000273173.4
ENSG00000214265.10
ENSG00000279735.1
ENSG00000114062.16
ENSG00000206190.10
ENSG00000166206.12
ENSG00000186297.10
ENSG00000182256.11
ENSG00000104044.14
ENSG00000128731.14
ENSG00000153684.13
ENSG00000183629.12
ENSG00000188626.6
ENSG00000034053.13
ENSG00000104059.4
ENSG00000185115.4
ENSG00000104067.15
ENSG00000179938.12
ENSG00000261247.1
ENSG00000166664.12
ENSG00000186399.10
ENSG00000178115.11
ENSG00000261794.1
ENSG00000187951.9
ENSG00000198690.8
ENSG00000166912.15
ENSG00000134160.12
ENSG00000169926.8
ENSG00000169918.8
ENSG00000175344.15
ENSG00000249931.4
ENSG00000206127.9
ENSG00000232653.7
ENSG00000198826.9
ENSG00000166922.7
ENSG00000166923.9
ENSG00000248905.7
ENSG00000198838.10
ENSG00000169857.6
ENSG00000184984.9
ENSG00000134153.8
ENSG00000182405.5
ENSG00000134152.9
ENSG00000128463.11
ENSG00000140199.10
ENSG00000182117.5
ENSG00000184507.14
ENSG00000176454.12
ENSG00000175265.16
ENSG00000215252.10
ENSG00000159248.4
ENSG00000159251.6
ENSG00000021776.9
ENSG00000198146.4
ENSG00000255192.5
ENSG00000134146.10
ENSG00000186073.10
ENSG00000134138.18
ENSG00000166069.12
ENSG00000166068.11
ENSG00000171262.10
ENSG00000172575.10
ENSG00000175779.1
ENSG00000137801.10
ENSG00000150667.6
ENSG00000166073.7
ENSG00000128829.10
ENSG00000140319.9
ENSG00000104081.12
ENSG00000156970.11
ENSG00000259288.4
ENSG00000137843.10
ENSG00000137841.10
ENSG00000230778.1
ENSG00000188549.11
ENSG00000233041.7
ENSG00000140323.5
ENSG00000128944.12
ENSG00000128928.7
ENSG00000140320.10
ENSG00000169105.7
ENSG00000128891.14
ENSG00000166133.16
ENSG00000137812.18
ENSG00000279084.1
ENSG00000051180.15
ENSG00000137824.14
ENSG00000137880.5
ENSG00000104129.8
ENSG00000188277.9
ENSG00000166140.16
ENSG00000166143.8
ENSG00000166145.13
ENSG00000104140.6
ENSG00000104142.9
ENSG00000128917.6
ENSG00000128965.10
ENSG00000128908.14
ENSG00000178997.10
ENSG00000187446.10
ENSG00000104147.7
ENSG00000137804.11
ENSG00000137806.7
ENSG00000137815.13
ENSG00000137825.9
ENSG00000062524.14
ENSG00000103932.10
ENSG00000092445.10
ENSG00000174197.15
ENSG00000137802.12
ENSG00000279937.1
ENSG00000243789.9
ENSG00000168970.19
ENSG00000243708.7
ENSG00000137877.9
ENSG00000103966.8
ENSG00000188089.12
ENSG00000159337.6
ENSG00000168907.12
ENSG00000166887.14
ENSG00000103978.14
ENSG00000214013.8
ENSG00000092529.21
ENSG00000103994.15
ENSG00000092531.8
ENSG00000180979.8
ENSG00000137814.8
ENSG00000159433.10
ENSG00000140326.11
ENSG00000128881.15
ENSG00000159459.10
ENSG00000166947.10
ENSG00000137842.5
ENSG00000166946.12
ENSG00000104055.13
ENSG00000159495.7
ENSG00000168806.7
ENSG00000168803.13
ENSG00000140265.11
ENSG00000137822.11
ENSG00000067369.12
ENSG00000166963.11
ENSG00000168781.20
ENSG00000237289.8
ENSG00000242866.8
ENSG00000166762.15
ENSG00000223572.8
ENSG00000167004.11
ENSG00000128886.10
ENSG00000262560.1
ENSG00000140264.18
ENSG00000279808.1
ENSG00000184716.12
ENSG00000242028.4
ENSG00000140259.6
ENSG00000092470.10
ENSG00000171877.18
ENSG00000166734.17
ENSG00000137770.12
ENSG00000104131.11
ENSG00000104133.13
ENSG00000229474.5
ENSG00000166710.16
ENSG00000185880.11
ENSG00000167014.9
ENSG00000140263.12
ENSG00000140279.11
ENSG00000140274.12
ENSG00000140254.11
ENSG00000137857.16
ENSG00000138606.18
ENSG00000137860.10
ENSG00000171766.14
ENSG00000171763.16
ENSG00000166920.9
ENSG00000104154.6
ENSG00000104164.9
ENSG00000260170.1
ENSG00000137767.12
ENSG00000259752.2
ENSG00000137872.14
ENSG00000188467.9
ENSG00000104177.16
ENSG00000233932.4
ENSG00000074803.16
ENSG00000128951.12
ENSG00000166147.12
ENSG00000103995.12
ENSG00000185634.10
ENSG00000255302.3
ENSG00000138593.7
ENSG00000166200.13
ENSG00000156958.13
ENSG00000166262.14
ENSG00000140285.8
ENSG00000104047.13
ENSG00000104043.13
ENSG00000140284.9
ENSG00000140287.9
ENSG00000104064.15
ENSG00000138592.12
ENSG00000170236.13
ENSG00000092439.12
ENSG00000138600.8
ENSG00000081014.9
ENSG00000183578.5
ENSG00000137869.12
ENSG00000186417.12
ENSG00000104093.12
ENSG00000104112.7
ENSG00000140280.12
ENSG00000128872.8
ENSG00000138594.11
ENSG00000166477.11
ENSG00000069956.10
ENSG00000137875.4
ENSG00000069966.17
ENSG00000128833.11
ENSG00000197535.13
ENSG00000280817.1
ENSG00000128989.9
ENSG00000047346.11
ENSG00000169856.8
ENSG00000166415.13
ENSG00000137766.15
ENSG00000137876.8
ENSG00000069974.14
ENSG00000225973.3
ENSG00000069943.8
ENSG00000260916.4
ENSG00000261652.2
ENSG00000256061.6
ENSG00000171016.10
ENSG00000166450.11
ENSG00000069869.14
ENSG00000181827.13
ENSG00000151575.13
ENSG00000138587.5
ENSG00000137871.18
ENSG00000140262.16
ENSG00000128849.10
ENSG00000137878.15
ENSG00000263155.4
ENSG00000255529.6
ENSG00000128918.13
ENSG00000103569.8
ENSG00000166035.9
ENSG00000137845.13
ENSG00000128923.9
ENSG00000157450.14
ENSG00000137776.15
ENSG00000157456.6
ENSG00000157483.7
ENSG00000171989.5
ENSG00000157470.10
ENSG00000140297.11
ENSG00000140307.9
ENSG00000140299.10
ENSG00000171956.6
ENSG00000182718.15
ENSG00000128915.10
ENSG00000069667.14
ENSG00000129003.14
ENSG00000198535.5
ENSG00000205502.3
ENSG00000171914.13
ENSG00000140416.18
ENSG00000103642.10
ENSG00000185088.11
ENSG00000166128.11
ENSG00000138613.12
ENSG00000074410.12
ENSG00000140455.15
ENSG00000197361.6
ENSG00000103657.12
ENSG00000035664.10
ENSG00000166797.9
ENSG00000028528.13
ENSG00000157734.12
ENSG00000166794.4
ENSG00000169118.14
ENSG00000259316.6
ENSG00000166803.9
ENSG00000103671.8
ENSG00000180357.8
ENSG00000180304.13
ENSG00000166831.7
ENSG00000140451.11
ENSG00000249240.2
ENSG00000241839.8
ENSG00000166839.15
ENSG00000090487.9
ENSG00000103707.8
ENSG00000186198.3
ENSG00000103710.9
ENSG00000234438.3
ENSG00000246922.7
ENSG00000090470.13
ENSG00000166855.8
ENSG00000138615.5
ENSG00000138617.13
ENSG00000174498.12
ENSG00000103742.10
ENSG00000074603.17
ENSG00000074696.11
ENSG00000138614.13
ENSG00000074621.12
ENSG00000174485.13
ENSG00000103769.8
ENSG00000157890.16
ENSG00000166938.11
ENSG00000075131.8
ENSG00000169032.8
ENSG00000174446.11
ENSG00000174444.13
ENSG00000174442.10
ENSG00000188501.10
ENSG00000137834.13
ENSG00000166949.14
ENSG00000103591.11
ENSG00000103599.18
ENSG00000189227.5
ENSG00000137764.18
ENSG00000188779.9
ENSG00000033800.12
ENSG00000129007.13
ENSG00000260007.1
ENSG00000128973.10
ENSG00000169018.5
ENSG00000137809.15
ENSG00000103647.11
ENSG00000140350.14
ENSG00000258484.3
ENSG00000255346.8
ENSG00000138604.8
ENSG00000137819.12
ENSG00000137807.12
ENSG00000137818.10
ENSG00000140332.14
ENSG00000137831.13
ENSG00000166173.10
ENSG00000137821.10
ENSG00000129028.7
ENSG00000187720.13
ENSG00000225362.7
ENSG00000278570.3
ENSG00000066933.14
ENSG00000166192.13
ENSG00000175318.10
ENSG00000067225.16
ENSG00000137817.15
ENSG00000273025.1
ENSG00000260729.1
ENSG00000140488.13
ENSG00000213614.8
ENSG00000187806.6
ENSG00000166233.11
ENSG00000215186.6
ENSG00000175202.3
ENSG00000140463.12
ENSG00000159322.16
ENSG00000067141.15
ENSG00000138622.3
ENSG00000183324.9
ENSG00000156642.15
ENSG00000103855.16
ENSG00000205363.5
ENSG00000167139.7
ENSG00000129038.14
ENSG00000067221.12
ENSG00000140464.18
ENSG00000159289.6
ENSG00000167178.14
ENSG00000129009.11
ENSG00000137868.17
ENSG00000140481.12
ENSG00000140459.16
ENSG00000138623.8
ENSG00000138629.14
ENSG00000179361.16
ENSG00000179335.17
ENSG00000179151.10
ENSG00000140465.12
ENSG00000140505.6
ENSG00000103653.15
ENSG00000140506.15
ENSG00000213578.5
ENSG00000140474.11
ENSG00000140497.15
ENSG00000178802.16
ENSG00000178761.13
ENSG00000178741.10
ENSG00000178718.6
ENSG00000198794.10
ENSG00000138621.10
ENSG00000167173.17
ENSG00000140478.13
ENSG00000167195.7
ENSG00000140365.14
ENSG00000140398.12
ENSG00000140400.13
ENSG00000169375.14
ENSG00000169410.8
ENSG00000169371.12
ENSG00000177971.8
ENSG00000173548.8
ENSG00000173546.7
ENSG00000182950.2
ENSG00000140367.10
ENSG00000167196.12
ENSG00000169752.15
ENSG00000169758.11
ENSG00000140374.14
ENSG00000159556.8
ENSG00000140386.11
ENSG00000117906.12
ENSG00000140368.11
ENSG00000140391.13
ENSG00000173517.9
ENSG00000140382.13
ENSG00000169783.11
ENSG00000167202.10
ENSG00000183476.11
ENSG00000136425.11
ENSG00000166411.12
ENSG00000103740.8
ENSG00000140403.11
ENSG00000140395.7
ENSG00000166426.7
ENSG00000136381.11
ENSG00000188266.12
ENSG00000041357.14
ENSG00000169684.12
ENSG00000080644.14
ENSG00000117971.10
ENSG00000136378.13
ENSG00000185787.13
ENSG00000103811.14
ENSG00000058335.14
ENSG00000235711.4
ENSG00000166557.11
ENSG00000169330.7
ENSG00000136371.8
ENSG00000259332.2
ENSG00000180953.10
ENSG00000140379.7
ENSG00000086666.17
ENSG00000103876.10
ENSG00000172379.17
ENSG00000136379.10
ENSG00000103888.14
ENSG00000117899.9
ENSG00000140406.3
ENSG00000156206.12
ENSG00000172349.15
ENSG00000172345.12
ENSG00000188869.11
ENSG00000183496.5
ENSG00000140598.12
ENSG00000188659.8
ENSG00000278662.3
ENSG00000197978.9
ENSG00000182774.9
ENSG00000260836.1
ENSG00000214575.8
ENSG00000103723.11
ENSG00000186628.11
ENSG00000156232.7
ENSG00000103942.11
ENSG00000169612.3
ENSG00000169609.12
ENSG00000064726.8
ENSG00000136404.14
ENSG00000166503.7
ENSG00000169594.11
ENSG00000140600.15
ENSG00000156218.11
ENSG00000259511.1
ENSG00000184206.10
ENSG00000176371.12
ENSG00000177082.11
ENSG00000197696.8
ENSG00000140612.12
ENSG00000166716.8
ENSG00000136383.6
ENSG00000156222.10
ENSG00000073417.13
ENSG00000170776.18
ENSG00000183655.12
ENSG00000166748.11
ENSG00000140538.15
ENSG00000259494.1
ENSG00000181991.14
ENSG00000140543.12
ENSG00000181026.14
ENSG00000172183.13
ENSG00000157766.14
ENSG00000140511.10
ENSG00000140545.13
ENSG00000140526.15
ENSG00000140522.10
ENSG00000140525.16
ENSG00000140521.10
ENSG00000140519.11
ENSG00000140534.12
ENSG00000166813.13
ENSG00000166819.10
ENSG00000166821.7
ENSG00000140527.13
ENSG00000166823.5
ENSG00000188095.4
ENSG00000166825.12
ENSG00000157823.15
ENSG00000250021.6
ENSG00000242498.6
ENSG00000140548.8
ENSG00000182054.8
ENSG00000185033.13
ENSG00000185043.9
ENSG00000183208.11
ENSG00000261147.1
ENSG00000182768.8
ENSG00000275674.1
ENSG00000196391.9
ENSG00000140575.11
ENSG00000140577.14
ENSG00000197299.9
ENSG00000140564.9
ENSG00000182511.10
ENSG00000196547.13
ENSG00000184508.9
ENSG00000140553.15
ENSG00000166965.11
ENSG00000198901.12
ENSG00000184056.13
ENSG00000185518.10
ENSG00000176463.12
ENSG00000140557.10
ENSG00000185442.11
ENSG00000279765.2
ENSG00000173575.17
ENSG00000182175.12
ENSG00000140563.13
ENSG00000185551.11
ENSG00000185594.4
ENSG00000140450.8
ENSG00000185087.10
ENSG00000140443.12
ENSG00000183571.9
ENSG00000182253.13
ENSG00000103852.11
ENSG00000168904.13
ENSG00000281635.1
ENSG00000068305.16
ENSG00000183060.14
ENSG00000140470.12
ENSG00000154227.12
ENSG00000140471.15
ENSG00000183475.11
ENSG00000279588.1
ENSG00000184254.15
ENSG00000154237.11
ENSG00000131873.5
ENSG00000131871.13
ENSG00000131876.15
ENSG00000140479.15
ENSG00000184277.11
ENSG00000185418.14
ENSG00000184140.5
ENSG00000182854.6
ENSG00000177693.3
ENSG00000161980.5
ENSG00000161981.9
ENSG00000007384.14
ENSG00000103152.10
ENSG00000103148.14
ENSG00000130656.4
ENSG00000206177.5
ENSG00000188536.11
ENSG00000206172.7
ENSG00000086506.2
ENSG00000007392.15
ENSG00000167930.14
ENSG00000269881.1
ENSG00000076344.14
ENSG00000242173.7
ENSG00000185615.14
ENSG00000103126.13
ENSG00000086504.14
ENSG00000129925.9
ENSG00000103202.11
ENSG00000242612.5
ENSG00000090565.14
ENSG00000103326.9
ENSG00000161992.5
ENSG00000007541.13
ENSG00000257108.1
ENSG00000197562.8
ENSG00000127578.6
ENSG00000130731.14
ENSG00000172366.18
ENSG00000102854.13
ENSG00000161996.16
ENSG00000140983.12
ENSG00000103269.12
ENSG00000103266.9
ENSG00000161999.10
ENSG00000127580.14
ENSG00000127585.10
ENSG00000103260.7
ENSG00000103254.8
ENSG00000162004.15
ENSG00000103253.16
ENSG00000103245.12
ENSG00000162006.8
ENSG00000007376.6
ENSG00000127586.15
ENSG00000127588.4
ENSG00000167945.1
ENSG00000103227.17
ENSG00000005513.9
ENSG00000162009.8
ENSG00000184471.7
ENSG00000196557.9
ENSG00000116176.6
ENSG00000197253.12
ENSG00000172236.15
ENSG00000095917.12
ENSG00000103275.17
ENSG00000007516.12
ENSG00000007520.3
ENSG00000090581.8
ENSG00000059145.17
ENSG00000174109.4
ENSG00000197599.11
ENSG00000103249.16
ENSG00000251692.6
ENSG00000100726.13
ENSG00000187535.12
ENSG00000131634.12
ENSG00000007545.14
ENSG00000261732.1
ENSG00000206053.11
ENSG00000138834.11
ENSG00000103024.6
ENSG00000074071.12
ENSG00000197774.11
ENSG00000162032.14
ENSG00000095906.15
ENSG00000099769.5
ENSG00000063854.11
ENSG00000180185.10
ENSG00000162039.13
ENSG00000281549.1
ENSG00000162040.6
ENSG00000198736.10
ENSG00000140986.7
ENSG00000140990.13
ENSG00000140988.14
ENSG00000179580.8
ENSG00000183751.13
ENSG00000196408.10
ENSG00000127554.12
ENSG00000127561.13
ENSG00000167962.11
ENSG00000183971.5
ENSG00000065054.12
ENSG00000065057.6
ENSG00000103197.15
ENSG00000008710.16
ENSG00000167964.11
ENSG00000131653.11
ENSG00000167971.15
ENSG00000167965.16
ENSG00000182685.6
ENSG00000184207.8
ENSG00000167967.14
ENSG00000167968.11
ENSG00000167969.11
ENSG00000205937.10
ENSG00000279473.1
ENSG00000167972.12
ENSG00000162063.11
ENSG00000162062.13
ENSG00000162068.1
ENSG00000162065.10
ENSG00000260272.1
ENSG00000185883.9
ENSG00000259784.1
ENSG00000162066.13
ENSG00000205923.3
ENSG00000140992.17
ENSG00000167977.7
ENSG00000172382.8
ENSG00000167978.15
ENSG00000103363.13
ENSG00000103355.11
ENSG00000007038.9
ENSG00000162078.10
ENSG00000005001.8
ENSG00000162076.11
ENSG00000059122.15
ENSG00000131650.12
ENSG00000127564.15
ENSG00000162073.12
ENSG00000213937.3
ENSG00000184697.6
ENSG00000006327.12
ENSG00000103145.9
ENSG00000131652.12
ENSG00000162069.13
ENSG00000008516.15
ENSG00000008517.15
ENSG00000130182.6
ENSG00000122386.9
ENSG00000085644.12
ENSG00000228146.5
ENSG00000168124.2
ENSG00000010539.10
ENSG00000103313.10
ENSG00000006194.9
ENSG00000140993.9
ENSG00000162086.13
ENSG00000168158.3
ENSG00000262621.3
ENSG00000232196.3
ENSG00000140987.18
ENSG00000103343.11
ENSG00000167981.5
ENSG00000122390.16
ENSG00000215131.9
ENSG00000103351.11
ENSG00000167984.15
ENSG00000188827.9
ENSG00000213918.9
ENSG00000126602.9
ENSG00000005339.11
ENSG00000162104.8
ENSG00000185739.12
ENSG00000090447.10
ENSG00000126603.7
ENSG00000217930.6
ENSG00000103426.11
ENSG00000262246.4
ENSG00000168140.4
ENSG00000103423.12
ENSG00000153406.12
ENSG00000103415.10
ENSG00000089486.15
ENSG00000205832.7
ENSG00000153443.11
ENSG00000102858.11
ENSG00000168101.13
ENSG00000168096.13
ENSG00000166246.12
ENSG00000103199.12
ENSG00000140623.12
ENSG00000267795.4
ENSG00000067836.11
ENSG00000140632.15
ENSG00000118900.13
ENSG00000118898.14
ENSG00000103184.10
ENSG00000103174.10
ENSG00000033011.10
ENSG00000153446.14
ENSG00000118894.13
ENSG00000078328.18
ENSG00000232258.5
ENSG00000067365.13
ENSG00000183044.10
ENSG00000184857.7
ENSG00000140650.10
ENSG00000153048.9
ENSG00000187555.13
ENSG00000182831.10
ENSG00000183454.12
ENSG00000166669.12
ENSG00000213853.8
ENSG00000153060.6
ENSG00000103274.9
ENSG00000166676.13
ENSG00000179583.16
ENSG00000182108.8
ENSG00000038532.13
ENSG00000175643.8
ENSG00000185338.4
ENSG00000178279.3
ENSG00000178257.3
ENSG00000122304.9
ENSG00000175646.3
ENSG00000280717.1
ENSG00000188897.7
ENSG00000189067.11
ENSG00000184602.5
ENSG00000153066.11
ENSG00000122299.10
ENSG00000171490.11
ENSG00000103342.11
ENSG00000234719.7
ENSG00000048462.9
ENSG00000048471.12
ENSG00000103381.10
ENSG00000237515.7
ENSG00000175595.13
ENSG00000186260.15
ENSG00000140694.15
ENSG00000103429.9
ENSG00000069764.8
ENSG00000224712.9
ENSG00000254852.7
ENSG00000183426.14
ENSG00000103512.13
ENSG00000179889.17
ENSG00000157045.7
ENSG00000085721.11
ENSG00000183793.12
ENSG00000261130.4
ENSG00000156968.8
ENSG00000166780.9
ENSG00000166783.18
ENSG00000072864.11
ENSG00000133392.15
ENSG00000133393.11
ENSG00000103222.17
ENSG00000091262.13
ENSG00000103226.16
ENSG00000183889.11
ENSG00000214967.5
ENSG00000103489.10
ENSG00000214940.7
ENSG00000233024.6
ENSG00000185164.13
ENSG00000134419.14
ENSG00000260342.2
ENSG00000170540.13
ENSG00000157106.15
ENSG00000170537.11
ENSG00000167186.9
ENSG00000205730.6
ENSG00000261427.5
ENSG00000103528.15
ENSG00000261210.4
ENSG00000103534.15
ENSG00000006007.10
ENSG00000103540.15
ENSG00000103544.13
ENSG00000103550.12
ENSG00000174628.15
ENSG00000167191.10
ENSG00000180269.7
ENSG00000169347.15
ENSG00000169344.14
ENSG00000169340.8
ENSG00000183549.9
ENSG00000183747.10
ENSG00000066813.13
ENSG00000005187.10
ENSG00000166743.8
ENSG00000066654.11
ENSG00000196678.12
ENSG00000005189.18
ENSG00000188215.8
ENSG00000102897.8
ENSG00000158486.12
ENSG00000011638.9
ENSG00000103310.9
ENSG00000175311.6
ENSG00000103316.9
ENSG00000169246.15
ENSG00000197006.12
ENSG00000140749.8
ENSG00000155719.15
ENSG00000185864.15
ENSG00000140740.9
ENSG00000155714.12
ENSG00000185716.10
ENSG00000175267.13
ENSG00000183921.7
ENSG00000103319.10
ENSG00000058600.14
ENSG00000140743.6
ENSG00000243716.9
ENSG00000122254.6
ENSG00000103404.13
ENSG00000166828.2
ENSG00000168447.9
ENSG00000168434.11
ENSG00000103365.14
ENSG00000103356.14
ENSG00000103353.14
ENSG00000004779.8
ENSG00000083093.8
ENSG00000166847.8
ENSG00000166851.13
ENSG00000134398.11
ENSG00000166869.2
ENSG00000166501.11
ENSG00000006116.3
ENSG00000122257.17
ENSG00000090905.16
ENSG00000158865.11
ENSG00000140750.15
ENSG00000205629.10
ENSG00000103375.9
ENSG00000155592.14
ENSG00000182601.6
ENSG00000155666.10
ENSG00000169189.15
ENSG00000077238.12
ENSG00000103522.14
ENSG00000077235.16
ENSG00000047578.11
ENSG00000169181.11
ENSG00000169180.10
ENSG00000188322.4
ENSG00000198156.9
ENSG00000205609.11
ENSG00000233232.5
ENSG00000261832.3
ENSG00000188603.15
ENSG00000184730.9
ENSG00000197272.2
ENSG00000176046.8
ENSG00000176476.7
ENSG00000197165.9
ENSG00000196502.10
ENSG00000255524.6
ENSG00000184110.13
ENSG00000196993.7
ENSG00000168488.17
ENSG00000178952.7
ENSG00000178188.13
ENSG00000196296.12
ENSG00000177548.11
ENSG00000177455.10
ENSG00000176953.9
ENSG00000169682.16
ENSG00000213658.9
ENSG00000254206.4
ENSG00000261740.4
ENSG00000183336.7
ENSG00000181625.16
ENSG00000213648.9
ENSG00000258150.4
ENSG00000169203.15
ENSG00000197471.10
ENSG00000277669.1
ENSG00000103485.16
ENSG00000185905.3
ENSG00000174992.7
ENSG00000079616.11
ENSG00000103495.12
ENSG00000167371.15
ENSG00000280893.1
ENSG00000280789.1
ENSG00000281348.1
ENSG00000013364.17
ENSG00000103502.12
ENSG00000174938.13
ENSG00000174939.9
ENSG00000174943.8
ENSG00000149932.15
ENSG00000149930.16
ENSG00000149929.14
ENSG00000169592.13
ENSG00000149927.16
ENSG00000167194.6
ENSG00000149926.12
ENSG00000149925.15
ENSG00000149923.12
ENSG00000149922.9
ENSG00000090238.10
ENSG00000102886.13
ENSG00000102882.10
ENSG00000102879.14
ENSG00000169627.7
ENSG00000132207.16
ENSG00000213599.8
ENSG00000261052.4
ENSG00000258130.6
ENSG00000198064.12
ENSG00000169217.7
ENSG00000169221.12
ENSG00000180209.10
ENSG00000180035.9
ENSG00000180096.10
ENSG00000179965.10
ENSG00000179958.7
ENSG00000179918.16
ENSG00000005844.16
ENSG00000169957.9
ENSG00000261459.1
ENSG00000169955.7
ENSG00000260869.1
ENSG00000169951.8
ENSG00000229809.7
ENSG00000197162.9
ENSG00000156853.10
ENSG00000156858.10
ENSG00000156860.14
ENSG00000080603.15
ENSG00000156873.14
ENSG00000196118.10
ENSG00000103549.20
ENSG00000102870.5
ENSG00000099385.10
ENSG00000150281.6
ENSG00000099364.15
ENSG00000175938.6
ENSG00000099381.15
ENSG00000099377.12
ENSG00000099365.8
ENSG00000103496.13
ENSG00000167394.11
ENSG00000167395.10
ENSG00000151006.7
ENSG00000255439.5
ENSG00000167397.13
ENSG00000103507.12
ENSG00000103510.18
ENSG00000052344.14
ENSG00000178226.9
ENSG00000089280.17
ENSG00000103490.13
ENSG00000177238.12
ENSG00000169900.6
ENSG00000169896.15
ENSG00000140678.15
ENSG00000156886.11
ENSG00000156885.5
ENSG00000176723.8
ENSG00000140691.15
ENSG00000140682.17
ENSG00000140675.11
ENSG00000140688.15
ENSG00000169877.8
ENSG00000197302.9
ENSG00000185947.13
ENSG00000205456.10
ENSG00000183632.13
ENSG00000205457.9
ENSG00000275034.2
ENSG00000261509.5
ENSG00000278848.2
ENSG00000259680.5
ENSG00000171241.7
ENSG00000069329.14
ENSG00000091651.7
ENSG00000140795.11
ENSG00000155330.8
ENSG00000166123.12
ENSG00000069345.10
ENSG00000171208.8
ENSG00000129636.11
ENSG00000102893.14
ENSG00000140798.14
ENSG00000121270.14
ENSG00000102910.12
ENSG00000196470.10
ENSG00000102921.6
ENSG00000102924.10
ENSG00000166152.3
ENSG00000102935.10
ENSG00000205423.10
ENSG00000155393.11
ENSG00000121274.11
ENSG00000121281.11
ENSG00000166164.14
ENSG00000140807.5
ENSG00000167208.13
ENSG00000167207.10
ENSG00000083799.16
ENSG00000103449.10
ENSG00000103460.15
ENSG00000177200.14
ENSG00000279018.1
ENSG00000103479.13
ENSG00000166971.15
ENSG00000103494.11
ENSG00000140718.17
ENSG00000177508.11
ENSG00000176842.13
ENSG00000159387.7
ENSG00000087245.11
ENSG00000087253.10
ENSG00000256812.1
ENSG00000103546.17
ENSG00000198848.11
ENSG00000159398.14
ENSG00000087258.12
ENSG00000159461.13
ENSG00000167005.12
ENSG00000087263.15
ENSG00000125124.10
ENSG00000102891.3
ENSG00000087250.7
ENSG00000125148.6
ENSG00000169715.13
ENSG00000205364.3
ENSG00000205362.9
ENSG00000169688.10
ENSG00000198417.6
ENSG00000125144.12
ENSG00000205358.3
ENSG00000275691.1
ENSG00000187193.8
ENSG00000102900.11
ENSG00000070915.8
ENSG00000051108.13
ENSG00000087237.9
ENSG00000140853.14
ENSG00000140848.15
ENSG00000172775.15
ENSG00000159579.12
ENSG00000102931.6
ENSG00000102934.8
ENSG00000102962.4
ENSG00000006210.6
ENSG00000102970.9
ENSG00000005194.13
ENSG00000088682.12
ENSG00000102978.11
ENSG00000125170.9
ENSG00000135736.5
ENSG00000159618.14
ENSG00000205336.10
ENSG00000182885.15
ENSG00000159625.13
ENSG00000140854.11
ENSG00000140859.14
ENSG00000070729.12
ENSG00000159648.10
ENSG00000166188.2
ENSG00000103005.10
ENSG00000102996.4
ENSG00000070761.6
ENSG00000070770.7
ENSG00000103021.8
ENSG00000103023.10
ENSG00000181938.12
ENSG00000103034.13
ENSG00000103037.10
ENSG00000125107.15
ENSG00000279816.1
ENSG00000103042.7
ENSG00000125166.11
ENSG00000278499.2
ENSG00000150394.12
ENSG00000140937.12
ENSG00000179776.16
ENSG00000166546.12
ENSG00000260851.5
ENSG00000166548.14
ENSG00000217555.11
ENSG00000254788.5
ENSG00000089505.16
ENSG00000140932.8
ENSG00000140931.18
ENSG00000183723.11
ENSG00000135720.11
ENSG00000249961.8
ENSG00000159593.13
ENSG00000168748.12
ENSG00000172840.5
ENSG00000166589.11
ENSG00000166592.10
ENSG00000166595.10
ENSG00000172831.10
ENSG00000172828.11
ENSG00000172824.13
ENSG00000067955.12
ENSG00000125149.10
ENSG00000237172.3
ENSG00000102871.14
ENSG00000135722.7
ENSG00000265690.6
ENSG00000102878.14
ENSG00000140939.13
ENSG00000196123.11
ENSG00000179044.14
ENSG00000205250.7
ENSG00000102890.13
ENSG00000125122.13
ENSG00000168701.17
ENSG00000135723.12
ENSG00000135740.15
ENSG00000196155.11
ENSG00000168676.9
ENSG00000159708.16
ENSG00000159713.9
ENSG00000159714.9
ENSG00000176387.6
ENSG00000159720.10
ENSG00000159723.4
ENSG00000039523.16
ENSG00000102974.13
ENSG00000159753.12
ENSG00000102977.12
ENSG00000102981.8
ENSG00000124074.10
ENSG00000159761.13
ENSG00000141098.11
ENSG00000141084.9
ENSG00000102904.13
ENSG00000102901.11
ENSG00000168286.2
ENSG00000102898.10
ENSG00000038358.13
ENSG00000188038.6
ENSG00000159792.8
ENSG00000141086.16
ENSG00000261884.2
ENSG00000205220.10
ENSG00000213398.6
ENSG00000124067.15
ENSG00000141096.4
ENSG00000167261.12
ENSG00000167264.16
ENSG00000182810.6
ENSG00000072736.17
ENSG00000103067.10
ENSG00000103066.11
ENSG00000103064.12
ENSG00000103061.10
ENSG00000132600.15
ENSG00000103056.10
ENSG00000184939.14
ENSG00000062038.12
ENSG00000039068.17
ENSG00000103047.6
ENSG00000103044.9
ENSG00000168802.11
ENSG00000141076.16
ENSG00000168807.15
ENSG00000260914.3
ENSG00000132612.15
ENSG00000213380.12
ENSG00000258429.1
ENSG00000272617.1
ENSG00000260371.1
ENSG00000259900.4
ENSG00000132603.12
ENSG00000157315.4
ENSG00000132604.9
ENSG00000103018.15
ENSG00000102908.19
ENSG00000181019.11
ENSG00000141101.11
ENSG00000198373.11
ENSG00000157322.15
ENSG00000279533.1
ENSG00000090857.12
ENSG00000157335.18
ENSG00000280006.1
ENSG00000280252.1
ENSG00000223496.2
ENSG00000090861.14
ENSG00000157349.14
ENSG00000260537.1
ENSG00000168872.14
ENSG00000157350.11
ENSG00000157353.15
ENSG00000103051.17
ENSG00000189091.11
ENSG00000157368.9
ENSG00000132613.13
ENSG00000103043.13
ENSG00000157423.16
ENSG00000180917.15
ENSG00000172137.17
ENSG00000167377.16
ENSG00000261611.5
ENSG00000157429.14
ENSG00000140835.9
ENSG00000198650.9
ENSG00000140832.8
ENSG00000040199.17
ENSG00000166747.11
ENSG00000224470.6
ENSG00000182149.19
ENSG00000102984.13
ENSG00000277481.1
ENSG00000102967.10
ENSG00000140830.7
ENSG00000257017.7
ENSG00000261701.5
ENSG00000140829.10
ENSG00000118557.14
ENSG00000280264.1
ENSG00000140836.13
ENSG00000103035.9
ENSG00000196436.8
ENSG00000140839.10
ENSG00000090863.10
ENSG00000168411.12
ENSG00000168404.11
ENSG00000103089.7
ENSG00000103091.13
ENSG00000186187.10
ENSG00000166816.12
ENSG00000184517.10
ENSG00000168928.11
ENSG00000168925.9
ENSG00000050820.15
ENSG00000153774.7
ENSG00000261717.4
ENSG00000166822.11
ENSG00000183196.7
ENSG00000260092.1
ENSG00000135702.13
ENSG00000205084.9
ENSG00000034713.6
ENSG00000065457.9
ENSG00000065427.13
ENSG00000166848.5
ENSG00000152910.17
ENSG00000261833.2
ENSG00000103111.13
ENSG00000205078.5
ENSG00000140873.14
ENSG00000140876.10
ENSG00000171724.2
ENSG00000166509.9
ENSG00000186153.15
ENSG00000178573.6
ENSG00000168589.13
ENSG00000166446.13
ENSG00000103121.7
ENSG00000166451.12
ENSG00000166454.8
ENSG00000166455.12
ENSG00000140905.8
ENSG00000279362.1
ENSG00000135697.8
ENSG00000261609.3
ENSG00000153815.15
ENSG00000197943.8
ENSG00000184860.8
ENSG00000086696.9
ENSG00000135698.8
ENSG00000140945.14
ENSG00000230989.5
ENSG00000103150.5
ENSG00000260300.4
ENSG00000140961.11
ENSG00000103154.8
ENSG00000166558.9
ENSG00000140943.15
ENSG00000103160.10
ENSG00000154099.16
ENSG00000103168.15
ENSG00000140955.9
ENSG00000168418.7
ENSG00000103175.9
ENSG00000064270.11
ENSG00000140950.14
ENSG00000103187.7
ENSG00000135686.11
ENSG00000103194.14
ENSG00000103196.10
ENSG00000153786.11
ENSG00000135709.11
ENSG00000153789.11
ENSG00000131149.16
ENSG00000131153.7
ENSG00000154102.9
ENSG00000131148.7
ENSG00000131143.7
ENSG00000140968.9
ENSG00000103241.6
ENSG00000103248.16
ENSG00000176692.5
ENSG00000176678.5
ENSG00000260456.5
ENSG00000131152.4
ENSG00000103264.14
ENSG00000140941.11
ENSG00000140948.10
ENSG00000154118.11
ENSG00000104731.12
ENSG00000103257.7
ENSG00000174990.4
ENSG00000172530.18
ENSG00000225614.2
ENSG00000179588.7
ENSG00000158545.14
ENSG00000124391.4
ENSG00000051523.9
ENSG00000167508.9
ENSG00000185669.5
ENSG00000280603.1
ENSG00000158717.9
ENSG00000174177.11
ENSG00000103335.18
ENSG00000167513.7
ENSG00000198931.9
ENSG00000141012.11
ENSG00000280675.1
ENSG00000167515.9
ENSG00000205022.8
ENSG00000129993.13
ENSG00000176715.14
ENSG00000129910.6
ENSG00000259803.5
ENSG00000170100.12
ENSG00000167522.13
ENSG00000197912.12
ENSG00000167526.12
ENSG00000178773.13
ENSG00000015413.8
ENSG00000131165.13
ENSG00000167523.12
ENSG00000185324.20
ENSG00000158792.14
ENSG00000075399.11
ENSG00000158805.10
ENSG00000187741.13
ENSG00000204991.9
ENSG00000141002.17
ENSG00000258839.2
ENSG00000198211.8
ENSG00000258947.5
ENSG00000140995.15
ENSG00000177946.5
ENSG00000003249.12
ENSG00000141013.13
ENSG00000126856.12
ENSG00000268320.3
ENSG00000272636.3
ENSG00000181031.14
ENSG00000187624.8
ENSG00000183688.4
ENSG00000141252.18
ENSG00000167695.13
ENSG00000179409.9
ENSG00000167699.12
ENSG00000281182.1
ENSG00000171861.9
ENSG00000167693.15
ENSG00000177370.4
ENSG00000159842.13
ENSG00000205899.3
ENSG00000184811.3
ENSG00000108953.15
ENSG00000167193.7
ENSG00000197879.13
ENSG00000132376.18
ENSG00000174238.13
ENSG00000167703.13
ENSG00000074660.14
ENSG00000167705.10
ENSG00000174231.15
ENSG00000185561.9
ENSG00000167716.17
ENSG00000167711.12
ENSG00000132386.9
ENSG00000186532.10
ENSG00000132383.10
ENSG00000185924.6
ENSG00000108963.16
ENSG00000262664.2
ENSG00000177374.11
ENSG00000070366.12
ENSG00000167720.11
ENSG00000167721.9
ENSG00000141258.11
ENSG00000070444.13
ENSG00000127804.11
ENSG00000007168.11
ENSG00000132361.15
ENSG00000132359.12
ENSG00000262628.1
ENSG00000184166.1
ENSG00000183024.3
ENSG00000172150.4
ENSG00000172146.1
ENSG00000221882.2
ENSG00000180090.4
ENSG00000180016.2
ENSG00000159961.1
ENSG00000127780.3
ENSG00000141255.11
ENSG00000108381.9
ENSG00000167723.13
ENSG00000262304.1
ENSG00000196689.9
ENSG00000197417.7
ENSG00000040531.13
ENSG00000213977.6
ENSG00000257950.3
ENSG00000127774.6
ENSG00000083454.20
ENSG00000083457.10
ENSG00000177602.5
ENSG00000074356.15
ENSG00000004660.13
ENSG00000108405.3
ENSG00000074370.16
ENSG00000074755.13
ENSG00000167740.8
ENSG00000185722.15
ENSG00000132388.11
ENSG00000182557.6
ENSG00000183018.7
ENSG00000132382.13
ENSG00000167741.9
ENSG00000188176.10
ENSG00000161905.11
ENSG00000141456.13
ENSG00000141480.16
ENSG00000161920.8
ENSG00000161921.13
ENSG00000141497.12
ENSG00000142484.6
ENSG00000182853.10
ENSG00000182327.7
ENSG00000142507.8
ENSG00000129219.12
ENSG00000141503.14
ENSG00000108556.7
ENSG00000205710.3
ENSG00000185245.7
ENSG00000108528.12
ENSG00000108523.14
ENSG00000108518.7
ENSG00000108515.16
ENSG00000091640.6
ENSG00000108509.19
ENSG00000196388.7
ENSG00000129250.10
ENSG00000132517.13
ENSG00000180787.5
ENSG00000167840.12
ENSG00000129204.15
ENSG00000180626.9
ENSG00000161929.13
ENSG00000029725.15
ENSG00000108559.10
ENSG00000129197.13
ENSG00000108561.7
ENSG00000005100.11
ENSG00000072849.9
ENSG00000167842.14
ENSG00000091592.14
ENSG00000179314.12
ENSG00000129221.13
ENSG00000129195.14
ENSG00000091622.14
ENSG00000198920.8
ENSG00000129235.9
ENSG00000108590.9
ENSG00000279257.1
ENSG00000141485.14
ENSG00000132530.15
ENSG00000177294.6
ENSG00000167858.11
ENSG00000108839.10
ENSG00000219200.9
ENSG00000161939.17
ENSG00000258315.4
ENSG00000161940.9
ENSG00000174327.6
ENSG00000174326.10
ENSG00000132514.12
ENSG00000161944.15
ENSG00000141505.10
ENSG00000132535.17
ENSG00000072778.18
ENSG00000004975.10
ENSG00000040633.11
ENSG00000170296.8
ENSG00000262526.2
ENSG00000175826.10
ENSG00000262302.1
ENSG00000170291.13
ENSG00000181885.17
ENSG00000181856.13
ENSG00000006047.11
ENSG00000132507.16
ENSG00000132522.14
ENSG00000261915.5
ENSG00000215041.8
ENSG00000072818.10
ENSG00000213859.4
ENSG00000182896.11
ENSG00000174292.11
ENSG00000187838.15
ENSG00000262481.4
ENSG00000205544.3
ENSG00000169992.8
ENSG00000181323.7
ENSG00000184560.6
ENSG00000181284.2
ENSG00000161958.9
ENSG00000170175.9
ENSG00000174282.10
ENSG00000259224.2
ENSG00000181222.13
ENSG00000239697.9
ENSG00000248871.1
ENSG00000161955.15
ENSG00000161956.11
ENSG00000277957.1
ENSG00000161960.13
ENSG00000129226.12
ENSG00000129255.13
ENSG00000129194.6
ENSG00000129245.10
ENSG00000129214.13
ENSG00000141504.10
ENSG00000129244.7
ENSG00000141510.14
ENSG00000141499.15
ENSG00000108947.4
ENSG00000183914.13
ENSG00000132510.9
ENSG00000167874.6
ENSG00000183011.12
ENSG00000182224.10
ENSG00000170004.15
ENSG00000281523.1
ENSG00000170049.8
ENSG00000262730.1
ENSG00000170043.10
ENSG00000170037.12
ENSG00000132518.6
ENSG00000179593.14
ENSG00000179477.8
ENSG00000179148.8
ENSG00000179111.7
ENSG00000179094.12
ENSG00000263620.1
ENSG00000220205.7
ENSG00000179029.13
ENSG00000196544.7
ENSG00000279152.1
ENSG00000178999.11
ENSG00000178971.12
ENSG00000178921.12
ENSG00000125434.9
ENSG00000108961.12
ENSG00000198844.9
ENSG00000184650.8
ENSG00000184619.3
ENSG00000263809.1
ENSG00000161970.11
ENSG00000189051.5
ENSG00000166579.14
ENSG00000133026.11
ENSG00000161973.9
ENSG00000183318.10
ENSG00000185156.5
ENSG00000276231.3
ENSG00000141506.12
ENSG00000065320.7
ENSG00000170310.13
ENSG00000166596.13
ENSG00000154914.15
ENSG00000184544.10
ENSG00000214978.7
ENSG00000065325.11
ENSG00000109047.7
ENSG00000007237.17
ENSG00000006788.11
ENSG00000133020.4
ENSG00000264424.1
ENSG00000109061.9
ENSG00000125414.17
ENSG00000109063.13
ENSG00000133028.9
ENSG00000170222.11
ENSG00000187824.7
ENSG00000233670.6
ENSG00000188803.13
ENSG00000007174.16
ENSG00000154957.12
ENSG00000065559.13
ENSG00000141052.16
ENSG00000006740.15
ENSG00000006744.17
ENSG00000153976.2
ENSG00000006695.9
ENSG00000223510.5
ENSG00000125430.7
ENSG00000109099.12
ENSG00000125409.11
ENSG00000239704.9
ENSG00000259024.5
ENSG00000175106.15
ENSG00000241322.7
ENSG00000251537.4
ENSG00000221926.10
ENSG00000187607.14
ENSG00000255104.6
ENSG00000214946.12
ENSG00000170425.3
ENSG00000214941.6
ENSG00000011295.14
ENSG00000141027.19
ENSG00000108474.15
ENSG00000166582.8
ENSG00000170315.12
ENSG00000187688.13
ENSG00000181350.10
ENSG00000141040.13
ENSG00000197566.8
ENSG00000170160.15
ENSG00000266302.4
ENSG00000240505.7
ENSG00000133030.18
ENSG00000179598.5
ENSG00000264187.1
ENSG00000154803.11
ENSG00000141030.11
ENSG00000205309.12
ENSG00000141026.5
ENSG00000108551.4
ENSG00000133027.16
ENSG00000108557.16
ENSG00000072310.15
ENSG00000175662.16
ENSG00000171962.16
ENSG00000171953.14
ENSG00000141034.8
ENSG00000108591.8
ENSG00000091536.15
ENSG00000091542.8
ENSG00000131899.9
ENSG00000177731.14
ENSG00000177427.11
ENSG00000177302.13
ENSG00000176994.10
ENSG00000176974.16
ENSG00000214860.4
ENSG00000171916.15
ENSG00000213077.5
ENSG00000189375.9
ENSG00000249459.7
ENSG00000108448.19
ENSG00000171931.11
ENSG00000171928.12
ENSG00000141127.13
ENSG00000154025.14
ENSG00000188522.13
ENSG00000154016.12
ENSG00000189152.9
ENSG00000072134.14
ENSG00000108641.13
ENSG00000166484.18
ENSG00000166482.10
ENSG00000128482.14
ENSG00000142494.12
ENSG00000072210.17
ENSG00000180638.16
ENSG00000108602.16
ENSG00000083290.18
ENSG00000108599.13
ENSG00000128487.15
ENSG00000170298.14
ENSG00000214819.1
ENSG00000205212.3
ENSG00000124422.10
ENSG00000109016.16
ENSG00000178307.8
ENSG00000274180.1
ENSG00000034152.17
ENSG00000184185.8
ENSG00000212719.9
ENSG00000260458.3
ENSG00000263563.4
ENSG00000256618.2
ENSG00000109046.13
ENSG00000141068.12
ENSG00000266728.4
ENSG00000168961.15
ENSG00000007171.15
ENSG00000266202.1
ENSG00000232859.8
ENSG00000087095.11
ENSG00000109084.12
ENSG00000109083.12
ENSG00000109079.8
ENSG00000004142.10
ENSG00000244045.9
ENSG00000274529.3
ENSG00000273171.1
ENSG00000004139.12
ENSG00000109072.12
ENSG00000076351.11
ENSG00000258472.7
ENSG00000007216.13
ENSG00000109101.6
ENSG00000109103.10
ENSG00000087111.19
ENSG00000109107.12
ENSG00000076382.15
ENSG00000167524.13
ENSG00000007202.13
ENSG00000132581.8
ENSG00000109111.13
ENSG00000167525.12
ENSG00000109113.16
ENSG00000198242.12
ENSG00000160606.9
ENSG00000160602.12
ENSG00000076604.13
ENSG00000173065.12
ENSG00000132591.10
ENSG00000132589.14
ENSG00000167536.12
ENSG00000109118.12
ENSG00000179761.10
ENSG00000063015.18
ENSG00000196535.13
ENSG00000221995.5
ENSG00000108255.6
ENSG00000108256.7
ENSG00000160551.8
ENSG00000168792.4
ENSG00000167543.14
ENSG00000108262.14
ENSG00000198720.11
ENSG00000167549.17
ENSG00000141298.16
ENSG00000176927.13
ENSG00000126653.14
ENSG00000108576.8
ENSG00000108578.13
ENSG00000182271.11
ENSG00000108582.10
ENSG00000108587.13
ENSG00000266733.4
ENSG00000176390.11
ENSG00000176208.7
ENSG00000172171.9
ENSG00000184060.9
ENSG00000181481.12
ENSG00000196712.15
ENSG00000126861.4
ENSG00000185862.6
ENSG00000265118.4
ENSG00000126860.10
ENSG00000131242.14
ENSG00000172301.9
ENSG00000108651.8
ENSG00000178691.9
ENSG00000185158.11
ENSG00000126858.15
ENSG00000141314.11
ENSG00000108666.8
ENSG00000010244.15
ENSG00000108671.8
ENSG00000176749.7
ENSG00000176658.15
ENSG00000006042.10
ENSG00000141316.11
ENSG00000108684.13
ENSG00000108691.8
ENSG00000108688.10
ENSG00000172156.3
ENSG00000108700.4
ENSG00000181374.6
ENSG00000108702.3
ENSG00000181291.5
ENSG00000132141.12
ENSG00000198783.5
ENSG00000005156.10
ENSG00000092871.15
ENSG00000267618.4
ENSG00000185379.19
ENSG00000073598.5
ENSG00000073536.16
ENSG00000141161.10
ENSG00000164729.7
ENSG00000166750.8
ENSG00000172716.15
ENSG00000172123.11
ENSG00000154760.12
ENSG00000205045.7
ENSG00000236320.3
ENSG00000108733.8
ENSG00000006125.15
ENSG00000270647.4
ENSG00000270885.1
ENSG00000270765.4
ENSG00000271447.4
ENSG00000270806.1
ENSG00000270379.4
ENSG00000271503.4
ENSG00000278023.3
ENSG00000275722.3
ENSG00000275152.3
ENSG00000276409.3
ENSG00000275688.3
ENSG00000275718.1
ENSG00000274736.3
ENSG00000275385.1
ENSG00000277632.1
ENSG00000275302.1
ENSG00000274808.3
ENSG00000276085.1
ENSG00000276070.3
ENSG00000274933.3
ENSG00000260287.4
ENSG00000274226.3
ENSG00000275954.3
ENSG00000273611.3
ENSG00000278259.3
ENSG00000277161.1
ENSG00000278311.3
ENSG00000278535.3
ENSG00000278619.3
ENSG00000273706.3
ENSG00000275700.3
ENSG00000278540.3
ENSG00000278505.3
ENSG00000276234.3
ENSG00000276023.3
ENSG00000275066.3
ENSG00000278053.3
ENSG00000275410.3
ENSG00000273513.1
ENSG00000274419.3
ENSG00000274512.3
ENSG00000278299.3
ENSG00000278599.3
ENSG00000274611.3
ENSG00000278845.3
ENSG00000277399.3
ENSG00000274211.3
ENSG00000275832.3
ENSG00000277363.3
ENSG00000273604.1
ENSG00000275023.3
ENSG00000279119.1
ENSG00000277972.1
ENSG00000277258.3
ENSG00000277791.3
ENSG00000276293.3
ENSG00000273559.3
ENSG00000275489.1
ENSG00000125691.11
ENSG00000002834.16
ENSG00000204952.2
ENSG00000161381.12
ENSG00000141748.11
ENSG00000067191.14
ENSG00000108298.8
ENSG00000141750.6
ENSG00000108306.10
ENSG00000125686.10
ENSG00000167258.12
ENSG00000171532.4
ENSG00000131771.12
ENSG00000131748.14
ENSG00000173991.5
ENSG00000141744.3
ENSG00000161395.11
ENSG00000141736.12
ENSG00000141741.10
ENSG00000141738.12
ENSG00000161405.15
ENSG00000186075.11
ENSG00000073605.17
ENSG00000172057.8
ENSG00000204913.5
ENSG00000167914.9
ENSG00000108344.13
ENSG00000108342.11
ENSG00000008838.16
ENSG00000126351.11
ENSG00000126368.5
ENSG00000188895.10
ENSG00000108349.13
ENSG00000108352.10
ENSG00000171475.12
ENSG00000094804.8
ENSG00000131759.16
ENSG00000183153.6
ENSG00000131747.13
ENSG00000141753.6
ENSG00000131746.11
ENSG00000126353.3
ENSG00000073584.17
ENSG00000264058.1
ENSG00000213424.7
ENSG00000167916.4
ENSG00000204897.6
ENSG00000186393.5
ENSG00000171446.6
ENSG00000173908.8
ENSG00000186395.6
ENSG00000167920.7
ENSG00000187242.4
ENSG00000171431.3
ENSG00000108244.15
ENSG00000196859.6
ENSG00000204889.9
ENSG00000212899.2
ENSG00000212900.2
ENSG00000212901.3
ENSG00000221852.4
ENSG00000204887.4
ENSG00000221880.3
ENSG00000188581.8
ENSG00000212725.3
ENSG00000214518.3
ENSG00000212724.3
ENSG00000213417.3
ENSG00000240871.4
ENSG00000204880.7
ENSG00000241241.1
ENSG00000212722.7
ENSG00000212721.3
ENSG00000213416.3
ENSG00000198090.3
ENSG00000198271.4
ENSG00000171396.11
ENSG00000196156.4
ENSG00000244537.2
ENSG00000198443.6
ENSG00000239886.4
ENSG00000240542.3
ENSG00000198083.8
ENSG00000204873.4
ENSG00000187272.5
ENSG00000241595.2
ENSG00000212659.1
ENSG00000180386.7
ENSG00000212658.1
ENSG00000212657.1
ENSG00000186860.4
ENSG00000006059.3
ENSG00000131738.8
ENSG00000131737.5
ENSG00000094796.4
ENSG00000108417.3
ENSG00000171360.3
ENSG00000108759.3
ENSG00000197079.7
ENSG00000126337.12
ENSG00000171401.13
ENSG00000171346.12
ENSG00000171345.12
ENSG00000171403.8
ENSG00000186847.5
ENSG00000186832.7
ENSG00000128422.14
ENSG00000173812.9
ENSG00000184502.3
ENSG00000173805.14
ENSG00000173801.15
ENSG00000141696.11
ENSG00000141756.17
ENSG00000141698.15
ENSG00000161594.6
ENSG00000178502.5
ENSG00000131473.15
ENSG00000204815.7
ENSG00000173786.15
ENSG00000168259.13
ENSG00000168256.16
ENSG00000187595.13
ENSG00000108771.11
ENSG00000108773.9
ENSG00000267261.4
ENSG00000260325.1
ENSG00000108774.13
ENSG00000089558.7
ENSG00000161610.1
ENSG00000167925.14
ENSG00000173757.8
ENSG00000126561.15
ENSG00000168610.13
ENSG00000177469.12
ENSG00000033627.13
ENSG00000108784.8
ENSG00000108786.9
ENSG00000068120.13
ENSG00000108788.10
ENSG00000131470.13
ENSG00000141699.9
ENSG00000131462.6
ENSG00000037042.8
ENSG00000068137.13
ENSG00000184451.5
ENSG00000108797.10
ENSG00000108799.11
ENSG00000131477.9
ENSG00000131475.5
ENSG00000126562.15
ENSG00000183978.7
ENSG00000176563.8
ENSG00000126581.11
ENSG00000131467.9
ENSG00000131480.7
ENSG00000131471.5
ENSG00000131482.8
ENSG00000266967.5
ENSG00000108825.16
ENSG00000267060.4
ENSG00000198863.6
ENSG00000281079.1
ENSG00000131469.11
ENSG00000068079.6
ENSG00000108828.14
ENSG00000108830.9
ENSG00000012048.18
ENSG00000188554.12
ENSG00000184988.7
ENSG00000175906.4
ENSG00000067596.9
ENSG00000175832.11
ENSG00000005102.11
ENSG00000167941.2
ENSG00000108861.7
ENSG00000231256.6
ENSG00000161647.17
ENSG00000161649.11
ENSG00000108852.13
ENSG00000267496.3
ENSG00000108849.6
ENSG00000131096.9
ENSG00000161653.9
ENSG00000091947.8
ENSG00000161654.8
ENSG00000141349.7
ENSG00000108840.14
ENSG00000125319.13
ENSG00000161664.5
ENSG00000168591.14
ENSG00000087152.14
ENSG00000108312.13
ENSG00000004939.12
ENSG00000108309.11
ENSG00000013306.14
ENSG00000030582.15
ENSG00000161682.13
ENSG00000005961.16
ENSG00000186566.10
ENSG00000180340.6
ENSG00000180336.16
ENSG00000180329.12
ENSG00000161692.16
ENSG00000073670.12
ENSG00000182963.8
ENSG00000131097.5
ENSG00000108883.11
ENSG00000167131.15
ENSG00000214447.4
ENSG00000131095.10
ENSG00000186185.12
ENSG00000131094.3
ENSG00000172992.10
ENSG00000136448.10
ENSG00000161714.10
ENSG00000181513.13
ENSG00000186834.3
ENSG00000168517.9
ENSG00000184922.12
ENSG00000184361.11
ENSG00000006062.12
ENSG00000159314.10
ENSG00000225190.7
ENSG00000120088.13
ENSG00000185294.6
ENSG00000186868.14
ENSG00000256762.1
ENSG00000120071.11
ENSG00000228696.7
ENSG00000176681.13
ENSG00000238083.6
ENSG00000185829.14
ENSG00000073969.17
ENSG00000108379.8
ENSG00000158955.9
ENSG00000108433.14
ENSG00000262633.1
ENSG00000179673.4
ENSG00000004897.10
ENSG00000198336.8
ENSG00000259207.6
ENSG00000259753.1
ENSG00000178852.14
ENSG00000141279.14
ENSG00000108424.8
ENSG00000198933.8
ENSG00000073861.2
ENSG00000006025.10
ENSG00000159111.11
ENSG00000141294.8
ENSG00000141295.12
ENSG00000189120.4
ENSG00000167182.12
ENSG00000108439.8
ENSG00000167183.2
ENSG00000108465.13
ENSG00000005243.8
ENSG00000082641.14
ENSG00000108468.13
ENSG00000002919.13
ENSG00000141293.14
ENSG00000120094.6
ENSG00000173917.10
ENSG00000120093.10
ENSG00000182742.5
ENSG00000120075.5
ENSG00000108511.9
ENSG00000260027.4
ENSG00000120068.6
ENSG00000170689.9
ENSG00000159182.4
ENSG00000229637.3
ENSG00000159184.7
ENSG00000170703.14
ENSG00000136436.13
ENSG00000159199.12
ENSG00000159202.16
ENSG00000159210.8
ENSG00000159224.4
ENSG00000159217.8
ENSG00000167080.7
ENSG00000167083.5
ENSG00000108798.7
ENSG00000173868.10
ENSG00000198740.7
ENSG00000167085.10
ENSG00000281126.1
ENSG00000064300.7
ENSG00000182575.7
ENSG00000121067.16
ENSG00000121073.12
ENSG00000121104.6
ENSG00000136504.10
ENSG00000176358.14
ENSG00000108813.10
ENSG00000064195.7
ENSG00000005884.16
ENSG00000005882.10
ENSG00000167100.13
ENSG00000108819.10
ENSG00000108823.14
ENSG00000108821.12
ENSG00000167105.6
ENSG00000015532.8
ENSG00000108826.14
ENSG00000154920.13
ENSG00000108829.9
ENSG00000167107.11
ENSG00000136457.8
ENSG00000136444.8
ENSG00000136449.12
ENSG00000049283.16
ENSG00000006282.18
ENSG00000006283.16
ENSG00000108846.14
ENSG00000154945.6
ENSG00000108848.14
ENSG00000173714.7
ENSG00000141232.4
ENSG00000008294.19
ENSG00000239672.6
ENSG00000011052.20
ENSG00000243678.10
ENSG00000280803.1
ENSG00000011258.14
ENSG00000011260.12
ENSG00000154975.12
ENSG00000141200.7
ENSG00000141198.12
ENSG00000166260.9
ENSG00000166263.12
ENSG00000108924.12
ENSG00000108960.6
ENSG00000166292.10
ENSG00000141179.12
ENSG00000153930.9
ENSG00000183691.4
ENSG00000214226.7
ENSG00000153933.8
ENSG00000121060.13
ENSG00000121058.4
ENSG00000121064.11
ENSG00000121057.11
ENSG00000153944.9
ENSG00000166329.2
ENSG00000181610.11
ENSG00000180891.11
ENSG00000136451.7
ENSG00000266086.1
ENSG00000136450.11
ENSG00000264364.2
ENSG00000141194.5
ENSG00000255713.1
ENSG00000121053.5
ENSG00000011143.15
ENSG00000167419.9
ENSG00000005381.7
ENSG00000005379.14
ENSG00000213246.5
ENSG00000108375.11
ENSG00000176160.8
ENSG00000108389.8
ENSG00000108387.13
ENSG00000181013.3
ENSG00000121101.14
ENSG00000108384.13
ENSG00000175175.5
ENSG00000108395.12
ENSG00000182628.11
ENSG00000068489.11
ENSG00000265303.1
ENSG00000167447.11
ENSG00000153982.9
ENSG00000175155.7
ENSG00000108406.8
ENSG00000141367.10
ENSG00000141378.14
ENSG00000062716.9
ENSG00000108423.13
ENSG00000108443.12
ENSG00000267318.1
ENSG00000189050.13
ENSG00000068097.13
ENSG00000280852.1
ENSG00000167434.8
ENSG00000170832.11
ENSG00000141371.11
ENSG00000062725.8
ENSG00000170836.10
ENSG00000281267.1
ENSG00000141376.19
ENSG00000121068.12
ENSG00000121075.8
ENSG00000253506.2
ENSG00000136492.7
ENSG00000108506.10
ENSG00000108510.8
ENSG00000270033.1
ENSG00000172421.6
ENSG00000087995.14
ENSG00000146872.16
ENSG00000011028.12
ENSG00000173838.10
ENSG00000170921.13
ENSG00000008283.14
ENSG00000159640.13
ENSG00000264813.4
ENSG00000173826.13
ENSG00000136485.13
ENSG00000136463.7
ENSG00000198909.6
ENSG00000136490.7
ENSG00000266173.4
ENSG00000125695.12
ENSG00000108588.12
ENSG00000198231.11
ENSG00000108592.15
ENSG00000087191.11
ENSG00000108604.14
ENSG00000213218.8
ENSG00000136487.16
ENSG00000136488.13
ENSG00000204414.10
ENSG00000259384.5
ENSG00000007312.11
ENSG00000007314.10
ENSG00000224383.6
ENSG00000108622.9
ENSG00000178607.14
ENSG00000136478.6
ENSG00000261371.4
ENSG00000271605.4
ENSG00000256525.5
ENSG00000108654.10
ENSG00000258890.5
ENSG00000108854.14
ENSG00000176809.9
ENSG00000120063.8
ENSG00000108370.14
ENSG00000168646.11
ENSG00000266076.1
ENSG00000154240.15
ENSG00000091583.9
ENSG00000154229.10
ENSG00000075429.7
ENSG00000075461.5
ENSG00000108878.4
ENSG00000198265.10
ENSG00000197170.8
ENSG00000154217.13
ENSG00000130935.8
ENSG00000171634.15
ENSG00000186665.8
ENSG00000182481.7
ENSG00000196704.10
ENSG00000141337.11
ENSG00000108932.10
ENSG00000070540.11
ENSG00000108946.13
ENSG00000108950.10
ENSG00000141338.12
ENSG00000154258.15
ENSG00000154262.11
ENSG00000154263.16
ENSG00000154265.14
ENSG00000108984.12
ENSG00000153822.12
ENSG00000123700.4
ENSG00000125398.5
ENSG00000133195.10
ENSG00000180616.7
ENSG00000166685.10
ENSG00000133193.11
ENSG00000141219.14
ENSG00000187959.8
ENSG00000179604.9
ENSG00000069188.15
ENSG00000172809.11
ENSG00000141540.9
ENSG00000171595.12
ENSG00000196169.13
ENSG00000204347.3
ENSG00000257008.5
ENSG00000170412.15
ENSG00000167851.12
ENSG00000178789.7
ENSG00000167850.3
ENSG00000204345.1
ENSG00000186407.6
ENSG00000172794.18
ENSG00000186074.17
ENSG00000109062.8
ENSG00000109065.10
ENSG00000109066.12
ENSG00000161509.12
ENSG00000161513.10
ENSG00000172782.10
ENSG00000182040.7
ENSG00000183034.11
ENSG00000281273.1
ENSG00000182938.4
ENSG00000167861.14
ENSG00000109089.7
ENSG00000167862.8
ENSG00000180901.9
ENSG00000281674.1
ENSG00000167863.10
ENSG00000170190.14
ENSG00000125449.5
ENSG00000125458.5
ENSG00000189159.14
ENSG00000188612.10
ENSG00000125450.9
ENSG00000125447.15
ENSG00000125445.9
ENSG00000125457.12
ENSG00000125454.10
ENSG00000177885.12
ENSG00000177728.13
ENSG00000177303.8
ENSG00000182173.11
ENSG00000073350.12
ENSG00000108469.13
ENSG00000204323.5
ENSG00000259120.2
ENSG00000161526.13
ENSG00000132470.12
ENSG00000108479.10
ENSG00000132475.7
ENSG00000132478.8
ENSG00000092929.10
ENSG00000132471.10
ENSG00000132481.5
ENSG00000141569.9
ENSG00000204316.11
ENSG00000267426.4
ENSG00000188878.15
ENSG00000281844.1
ENSG00000161533.10
ENSG00000257949.5
ENSG00000261408.4
ENSG00000250506.5
ENSG00000167880.6
ENSG00000167881.13
ENSG00000186919.11
ENSG00000182687.3
ENSG00000182473.19
ENSG00000129654.7
ENSG00000141576.13
ENSG00000185262.8
ENSG00000129646.12
ENSG00000161542.15
ENSG00000176170.12
ENSG00000175931.11
ENSG00000129673.8
ENSG00000129667.11
ENSG00000161544.8
ENSG00000214140.9
ENSG00000070731.8
ENSG00000070526.13
ENSG00000182534.12
ENSG00000070495.13
ENSG00000181038.12
ENSG00000267168.1
ENSG00000161547.13
ENSG00000092931.10
ENSG00000167889.11
ENSG00000129657.13
ENSG00000184640.16
ENSG00000278938.1
ENSG00000078687.15
ENSG00000141524.14
ENSG00000167895.13
ENSG00000187997.10
ENSG00000108639.6
ENSG00000167900.10
ENSG00000183077.14
ENSG00000089685.13
ENSG00000204278.11
ENSG00000184557.4
ENSG00000087157.17
ENSG00000187775.15
ENSG00000108669.15
ENSG00000055483.18
ENSG00000035862.11
ENSG00000178404.8
ENSG00000108679.11
ENSG00000171302.15
ENSG00000173918.13
ENSG00000167280.15
ENSG00000167281.17
ENSG00000182156.8
ENSG00000173894.9
ENSG00000141570.9
ENSG00000141582.13
ENSG00000167291.14
ENSG00000141519.13
ENSG00000171298.11
ENSG00000141543.8
ENSG00000141527.15
ENSG00000181523.11
ENSG00000181045.13
ENSG00000173821.18
ENSG00000173818.15
ENSG00000171246.5
ENSG00000141564.12
ENSG00000176108.8
ENSG00000175866.14
ENSG00000181409.10
ENSG00000141577.12
ENSG00000167302.8
ENSG00000224877.3
ENSG00000157637.11
ENSG00000185332.5
ENSG00000266074.7
ENSG00000184009.8
ENSG00000186765.10
ENSG00000185504.15
ENSG00000182446.12
ENSG00000182612.9
ENSG00000185527.10
ENSG00000204237.4
ENSG00000185298.11
ENSG00000214087.7
ENSG00000185359.11
ENSG00000262814.5
ENSG00000262660.1
ENSG00000183048.10
ENSG00000215644.8
ENSG00000225663.6
ENSG00000182676.4
ENSG00000185624.13
ENSG00000141522.10
ENSG00000183684.7
ENSG00000141552.16
ENSG00000183979.7
ENSG00000185813.9
ENSG00000187531.12
ENSG00000197063.9
ENSG00000183010.15
ENSG00000185105.4
ENSG00000185269.10
ENSG00000169696.14
ENSG00000169689.13
ENSG00000169683.6
ENSG00000169750.7
ENSG00000169738.6
ENSG00000169733.10
ENSG00000169727.11
ENSG00000169718.16
ENSG00000169710.6
ENSG00000176155.17
ENSG00000141526.13
ENSG00000141551.13
ENSG00000173762.6
ENSG00000141574.6
ENSG00000182459.4
ENSG00000181408.3
ENSG00000181396.11
ENSG00000169660.14
ENSG00000178927.15
ENSG00000141562.16
ENSG00000141568.18
ENSG00000141580.14
ENSG00000141542.9
ENSG00000141560.13
ENSG00000280575.1
ENSG00000167363.12
ENSG00000141556.19
ENSG00000141579.6
ENSG00000175711.7
ENSG00000176845.11
ENSG00000173213.8
ENSG00000101557.13
ENSG00000079134.10
ENSG00000158270.11
ENSG00000177143.4
ENSG00000079101.15
ENSG00000176890.14
ENSG00000132199.17
ENSG00000176105.12
ENSG00000141433.11
ENSG00000101574.13
ENSG00000080986.11
ENSG00000101596.13
ENSG00000132205.9
ENSG00000101577.8
ENSG00000101605.11
ENSG00000101608.11
ENSG00000118680.11
ENSG00000177426.19
ENSG00000170579.13
ENSG00000231824.3
ENSG00000198081.9
ENSG00000082397.14
ENSG00000206432.4
ENSG00000154655.13
ENSG00000088756.11
ENSG00000101680.12
ENSG00000206422.2
ENSG00000173482.15
ENSG00000206418.3
ENSG00000168502.16
ENSG00000178127.11
ENSG00000101745.14
ENSG00000128791.10
ENSG00000017797.10
ENSG00000154845.14
ENSG00000168461.11
ENSG00000168454.11
ENSG00000101558.12
ENSG00000154856.11
ENSG00000134265.11
ENSG00000154864.10
ENSG00000141404.14
ENSG00000255112.2
ENSG00000154889.15
ENSG00000141401.10
ENSG00000181626.11
ENSG00000176194.16
ENSG00000176014.11
ENSG00000141385.8
ENSG00000141391.12
ENSG00000134278.13
ENSG00000128789.19
ENSG00000101624.9
ENSG00000175354.17
ENSG00000085415.14
ENSG00000101639.17
ENSG00000168675.17
ENSG00000177150.11
ENSG00000101654.16
ENSG00000176136.5
ENSG00000185231.4
ENSG00000175322.10
ENSG00000183206.15
ENSG00000180777.12
ENSG00000278923.1
ENSG00000067900.6
ENSG00000141449.13
ENSG00000141446.9
ENSG00000167088.9
ENSG00000158201.8
ENSG00000101752.10
ENSG00000141448.7
ENSG00000212710.4
ENSG00000101773.15
ENSG00000134508.11
ENSG00000134490.12
ENSG00000101782.13
ENSG00000141452.8
ENSG00000141458.11
ENSG00000154065.15
ENSG00000053747.14
ENSG00000168234.11
ENSG00000154040.19
ENSG00000141447.15
ENSG00000154059.8
ENSG00000134489.6
ENSG00000198795.9
ENSG00000141380.12
ENSG00000154611.13
ENSG00000141384.10
ENSG00000134504.11
ENSG00000171885.12
ENSG00000154080.11
ENSG00000170558.7
ENSG00000134762.15
ENSG00000134755.13
ENSG00000134765.8
ENSG00000134760.5
ENSG00000175065.10
ENSG00000134757.4
ENSG00000046604.11
ENSG00000118271.8
ENSG00000118276.10
ENSG00000141437.8
ENSG00000153339.12
ENSG00000101695.7
ENSG00000134758.12
ENSG00000141441.14
ENSG00000141434.10
ENSG00000197705.8
ENSG00000166960.15
ENSG00000141431.8
ENSG00000101746.14
ENSG00000134769.20
ENSG00000166974.11
ENSG00000186812.11
ENSG00000186814.11
ENSG00000172466.14
ENSG00000186496.9
ENSG00000267140.1
ENSG00000153391.14
ENSG00000141429.12
ENSG00000141428.15
ENSG00000141425.16
ENSG00000141424.11
ENSG00000134759.12
ENSG00000075643.5
ENSG00000134775.14
ENSG00000134779.13
ENSG00000150477.13
ENSG00000101489.17
ENSG00000078142.10
ENSG00000152214.11
ENSG00000132872.10
ENSG00000152217.15
ENSG00000132874.12
ENSG00000141469.15
ENSG00000197046.10
ENSG00000152223.11
ENSG00000152229.17
ENSG00000152234.14
ENSG00000152240.11
ENSG00000152242.9
ENSG00000141622.12
ENSG00000167210.15
ENSG00000101638.12
ENSG00000078043.14
ENSG00000167216.15
ENSG00000274744.1
ENSG00000275553.1
ENSG00000278674.1
ENSG00000183791.4
ENSG00000206181.5
ENSG00000167220.10
ENSG00000267228.5
ENSG00000134049.4
ENSG00000215474.5
ENSG00000175387.14
ENSG00000184828.8
ENSG00000134030.12
ENSG00000101665.7
ENSG00000141627.12
ENSG00000177576.9
ENSG00000215472.8
ENSG00000265681.5
ENSG00000101670.10
ENSG00000167315.16
ENSG00000266997.2
ENSG00000167306.17
ENSG00000172361.5
ENSG00000141644.16
ENSG00000154832.13
ENSG00000154839.8
ENSG00000141639.10
ENSG00000134042.11
ENSG00000082212.10
ENSG00000141642.7
ENSG00000267699.2
ENSG00000141646.12
ENSG00000176624.10
ENSG00000187323.10
ENSG00000280098.1
ENSG00000134046.10
ENSG00000101751.9
ENSG00000174448.7
ENSG00000166845.12
ENSG00000178690.2
ENSG00000041353.8
ENSG00000166510.12
ENSG00000196628.12
ENSG00000091164.11
ENSG00000091157.12
ENSG00000228075.4
ENSG00000177511.5
ENSG00000119547.5
ENSG00000066926.9
ENSG00000134440.10
ENSG00000081923.9
ENSG00000049759.15
ENSG00000198796.6
ENSG00000172175.11
ENSG00000074657.12
ENSG00000166562.7
ENSG00000134443.8
ENSG00000134438.9
ENSG00000166569.7
ENSG00000074695.5
ENSG00000183287.12
ENSG00000141682.11
ENSG00000166603.4
ENSG00000101542.8
ENSG00000176641.9
ENSG00000197563.8
ENSG00000134444.12
ENSG00000141655.14
ENSG00000141664.8
ENSG00000081913.12
ENSG00000171791.11
ENSG00000119537.14
ENSG00000119541.8
ENSG00000206075.12
ENSG00000166634.5
ENSG00000197641.10
ENSG00000206073.9
ENSG00000057149.13
ENSG00000206072.11
ENSG00000166396.11
ENSG00000197632.7
ENSG00000242550.4
ENSG00000221887.5
ENSG00000166401.12
ENSG00000081138.12
ENSG00000071991.7
ENSG00000171451.13
ENSG00000166479.8
ENSG00000150636.14
ENSG00000206052.9
ENSG00000150637.7
ENSG00000176225.11
ENSG00000170677.5
ENSG00000141668.8
ENSG00000166342.17
ENSG00000141665.10
ENSG00000075336.10
ENSG00000166347.17
ENSG00000206043.6
ENSG00000187773.8
ENSG00000133313.13
ENSG00000150656.13
ENSG00000215421.8
ENSG00000180011.6
ENSG00000179981.9
ENSG00000206026.6
ENSG00000101493.9
ENSG00000275763.2
ENSG00000130856.14
ENSG00000197971.13
ENSG00000166573.5
ENSG00000256463.7
ENSG00000166377.18
ENSG00000131196.16
ENSG00000060069.15
ENSG00000178342.4
ENSG00000122490.17
ENSG00000226742.3
ENSG00000141759.13
ENSG00000267127.5
ENSG00000101546.11
ENSG00000101544.7
ENSG00000178184.14
ENSG00000176695.6
ENSG00000281379.1
ENSG00000141934.8
ENSG00000105556.9
ENSG00000105549.9
ENSG00000183186.6
ENSG00000129946.9
ENSG00000181781.8
ENSG00000099866.13
ENSG00000141933.8
ENSG00000099804.7
ENSG00000197540.6
ENSG00000172270.17
ENSG00000099822.2
ENSG00000099821.12
ENSG00000070388.10
ENSG00000070423.16
ENSG00000070404.8
ENSG00000185198.10
ENSG00000099864.16
ENSG00000099812.7
ENSG00000011304.15
ENSG00000129951.17
ENSG00000172232.8
ENSG00000196415.8
ENSG00000197561.5
ENSG00000197766.6
ENSG00000175221.13
ENSG00000198858.8
ENSG00000116014.8
ENSG00000116017.9
ENSG00000065268.9
ENSG00000116032.5
ENSG00000182087.11
ENSG00000064666.13
ENSG00000064687.11
ENSG00000180448.9
ENSG00000099817.10
ENSG00000167468.15
ENSG00000064932.14
ENSG00000118046.13
ENSG00000099625.11
ENSG00000099624.6
ENSG00000167470.11
ENSG00000099622.12
ENSG00000228300.12
ENSG00000160953.13
ENSG00000099617.3
ENSG00000115286.18
ENSG00000130005.10
ENSG00000071626.15
ENSG00000115268.8
ENSG00000115266.10
ENSG00000119559.14
ENSG00000115257.14
ENSG00000115255.9
ENSG00000185761.9
ENSG00000185988.10
ENSG00000181588.16
ENSG00000071655.16
ENSG00000267059.2
ENSG00000127540.10
ENSG00000071564.13
ENSG00000205922.4
ENSG00000130270.15
ENSG00000079313.10
ENSG00000129911.7
ENSG00000129968.14
ENSG00000227500.8
ENSG00000213638.5
ENSG00000133275.14
ENSG00000133243.7
ENSG00000099875.13
ENSG00000172081.12
ENSG00000099840.12
ENSG00000065000.14
ENSG00000104885.16
ENSG00000104886.8
ENSG00000104897.8
ENSG00000104899.5
ENSG00000167476.9
ENSG00000104904.11
ENSG00000273734.1
ENSG00000188305.5
ENSG00000220008.3
ENSG00000130332.13
ENSG00000005206.15
ENSG00000178297.11
ENSG00000099800.6
ENSG00000176619.9
ENSG00000099860.7
ENSG00000176533.11
ENSG00000176490.4
ENSG00000267001.1
ENSG00000141873.9
ENSG00000104969.8
ENSG00000172009.13
ENSG00000172006.10
ENSG00000186300.10
ENSG00000172000.6
ENSG00000171970.11
ENSG00000175691.8
ENSG00000104953.17
ENSG00000065717.13
ENSG00000104964.13
ENSG00000088256.7
ENSG00000060558.3
ENSG00000125910.5
ENSG00000125912.9
ENSG00000161082.11
ENSG00000141905.16
ENSG00000095932.6
ENSG00000129932.6
ENSG00000105325.12
ENSG00000161091.11
ENSG00000183397.5
ENSG00000064961.17
ENSG00000179855.5
ENSG00000006638.10
ENSG00000105298.12
ENSG00000186111.7
ENSG00000105289.13
ENSG00000011132.10
ENSG00000183617.4
ENSG00000173976.14
ENSG00000007264.12
ENSG00000105278.9
ENSG00000167654.16
ENSG00000077009.12
ENSG00000167657.10
ENSG00000167658.14
ENSG00000105229.5
ENSG00000178951.7
ENSG00000126934.12
ENSG00000060566.12
ENSG00000077463.13
ENSG00000089847.11
ENSG00000105246.5
ENSG00000105248.14
ENSG00000105251.9
ENSG00000167664.7
ENSG00000105255.9
ENSG00000178078.10
ENSG00000008382.14
ENSG00000141985.8
ENSG00000167670.14
ENSG00000167671.10
ENSG00000167674.13
ENSG00000167676.3
ENSG00000214456.7
ENSG00000267385.1
ENSG00000171236.9
ENSG00000167680.14
ENSG00000185361.7
ENSG00000074842.6
ENSG00000142002.15
ENSG00000141965.4
ENSG00000127666.9
ENSG00000105355.7
ENSG00000205784.2
ENSG00000276043.3
ENSG00000127663.13
ENSG00000105426.13
ENSG00000105428.5
ENSG00000130254.10
ENSG00000160633.11
ENSG00000130255.11
ENSG00000174917.7
ENSG00000167733.12
ENSG00000196365.10
ENSG00000174898.14
ENSG00000212123.3
ENSG00000267157.1
ENSG00000141994.14
ENSG00000171119.2
ENSG00000156413.12
ENSG00000171124.11
ENSG00000130383.7
ENSG00000267740.4
ENSG00000174886.11
ENSG00000267314.1
ENSG00000187650.3
ENSG00000105519.11
ENSG00000031823.13
ENSG00000087903.11
ENSG00000130377.12
ENSG00000130382.8
ENSG00000167769.4
ENSG00000125656.7
ENSG00000125652.6
ENSG00000125650.4
ENSG00000125651.12
ENSG00000088247.14
ENSG00000181240.12
ENSG00000125648.13
ENSG00000130545.14
ENSG00000205744.8
ENSG00000104833.9
ENSG00000125657.4
ENSG00000125726.9
ENSG00000125735.9
ENSG00000125730.15
ENSG00000125734.12
ENSG00000125733.16
ENSG00000125731.11
ENSG00000141968.6
ENSG00000174837.13
ENSG00000237247.5
ENSG00000205718.7
ENSG00000230522.4
ENSG00000182315.7
ENSG00000130544.10
ENSG00000171105.12
ENSG00000263264.1
ENSG00000268861.4
ENSG00000104880.16
ENSG00000104883.6
ENSG00000198723.9
ENSG00000267952.1
ENSG00000198816.5
ENSG00000090674.14
ENSG00000268614.1
ENSG00000032444.14
ENSG00000076826.8
ENSG00000076924.10
ENSG00000229833.8
ENSG00000268400.4
ENSG00000174788.8
ENSG00000076944.13
ENSG00000104918.6
ENSG00000183019.6
ENSG00000269711.1
ENSG00000181029.8
ENSG00000104921.13
ENSG00000182566.11
ENSG00000090659.16
ENSG00000104938.15
ENSG00000142459.7
ENSG00000183248.10
ENSG00000171017.9
ENSG00000076984.16
ENSG00000260001.5
ENSG00000104976.10
ENSG00000178531.5
ENSG00000104980.6
ENSG00000066044.12
ENSG00000131142.12
ENSG00000142449.11
ENSG00000090661.10
ENSG00000167775.9
ENSG00000167774.2
ENSG00000267855.4
ENSG00000233927.4
ENSG00000186994.10
ENSG00000167772.10
ENSG00000185236.10
ENSG00000099785.9
ENSG00000099783.10
ENSG00000133246.10
ENSG00000133250.12
ENSG00000142347.15
ENSG00000142303.12
ENSG00000181786.4
ENSG00000181733.2
ENSG00000167785.7
ENSG00000170948.3
ENSG00000181143.14
ENSG00000170929.5
ENSG00000170923.2
ENSG00000161807.3
ENSG00000170920.2
ENSG00000130803.13
ENSG00000188000.3
ENSG00000174667.3
ENSG00000237521.2
ENSG00000196110.6
ENSG00000188321.12
ENSG00000270011.5
ENSG00000188629.10
ENSG00000174652.16
ENSG00000198028.3
ENSG00000130818.9
ENSG00000197961.10
ENSG00000171469.9
ENSG00000279471.1
ENSG00000171466.8
ENSG00000224689.6
ENSG00000196605.6
ENSG00000127452.7
ENSG00000198258.9
ENSG00000127445.12
ENSG00000105088.7
ENSG00000080573.6
ENSG00000080511.3
ENSG00000130813.16
ENSG00000130812.9
ENSG00000243207.5
ENSG00000130810.18
ENSG00000244165.1
ENSG00000130811.9
ENSG00000130816.13
ENSG00000267534.2
ENSG00000105364.12
ENSG00000090339.7
ENSG00000105371.8
ENSG00000105376.4
ENSG00000220201.6
ENSG00000167807.14
ENSG00000267673.5
ENSG00000267303.1
ENSG00000161847.12
ENSG00000076662.8
ENSG00000105397.12
ENSG00000105401.5
ENSG00000065989.14
ENSG00000079999.12
ENSG00000180739.13
ENSG00000130734.8
ENSG00000129347.18
ENSG00000129355.6
ENSG00000129354.10
ENSG00000129353.13
ENSG00000129351.16
ENSG00000213339.7
ENSG00000079805.15
ENSG00000099203.5
ENSG00000214212.7
ENSG00000142453.10
ENSG00000130733.9
ENSG00000142444.6
ENSG00000127616.16
ENSG00000130164.10
ENSG00000161888.10
ENSG00000197256.9
ENSG00000130158.12
ENSG00000130173.12
ENSG00000130167.12
ENSG00000105514.6
ENSG00000105518.12
ENSG00000183401.10
ENSG00000105520.9
ENSG00000173928.2
ENSG00000187266.12
ENSG00000205517.11
ENSG00000198003.10
ENSG00000130175.8
ENSG00000196361.8
ENSG00000267477.1
ENSG00000161914.8
ENSG00000130159.12
ENSG00000130176.6
ENSG00000130165.9
ENSG00000198551.8
ENSG00000102575.9
ENSG00000197933.11
ENSG00000197044.9
ENSG00000177599.11
ENSG00000171295.11
ENSG00000171291.7
ENSG00000198429.8
ENSG00000196757.6
ENSG00000267179.1
ENSG00000197054.10
ENSG00000197647.10
ENSG00000257355.1
ENSG00000257446.3
ENSG00000223547.8
ENSG00000214189.7
ENSG00000132010.14
ENSG00000213297.7
ENSG00000257591.4
ENSG00000196646.10
ENSG00000197857.12
ENSG00000188868.12
ENSG00000198342.8
ENSG00000268744.1
ENSG00000196466.9
ENSG00000268870.1
ENSG00000180855.14
ENSG00000269755.1
ENSG00000242852.5
ENSG00000196826.7
ENSG00000249709.6
ENSG00000269693.1
ENSG00000188033.8
ENSG00000173875.12
ENSG00000269242.1
ENSG00000104774.11
ENSG00000269590.1
ENSG00000123154.10
ENSG00000105583.8
ENSG00000095059.14
ENSG00000132004.11
ENSG00000105576.14
ENSG00000123144.9
ENSG00000198356.10
ENSG00000039987.5
ENSG00000095066.10
ENSG00000171223.5
ENSG00000167815.10
ENSG00000104889.4
ENSG00000132026.12
ENSG00000105613.8
ENSG00000105612.7
ENSG00000105610.4
ENSG00000105607.11
ENSG00000161860.7
ENSG00000179115.9
ENSG00000179218.12
ENSG00000179262.8
ENSG00000179271.2
ENSG00000179284.5
ENSG00000008441.15
ENSG00000104903.4
ENSG00000104907.11
ENSG00000160877.5
ENSG00000104915.13
ENSG00000160888.6
ENSG00000141837.17
ENSG00000104957.12
ENSG00000037757.12
ENSG00000104979.7
ENSG00000280221.1
ENSG00000132003.8
ENSG00000187556.7
ENSG00000132016.10
ENSG00000132024.16
ENSG00000132000.10
ENSG00000132017.9
ENSG00000132005.7
ENSG00000171136.6
ENSG00000104998.3
ENSG00000187867.7
ENSG00000141854.6
ENSG00000188032.8
ENSG00000141858.10
ENSG00000072062.12
ENSG00000105011.7
ENSG00000072071.15
ENSG00000123146.18
ENSG00000123136.13
ENSG00000123143.11
ENSG00000160951.3
ENSG00000123159.14
ENSG00000132002.6
ENSG00000099797.10
ENSG00000099795.5
ENSG00000187912.10
ENSG00000131355.13
ENSG00000160961.10
ENSG00000127507.16
ENSG00000188269.7
ENSG00000127530.2
ENSG00000127515.1
ENSG00000185385.3
ENSG00000127529.7
ENSG00000105143.11
ENSG00000160994.3
ENSG00000105141.5
ENSG00000094661.2
ENSG00000105137.11
ENSG00000105135.14
ENSG00000074181.7
ENSG00000105131.6
ENSG00000141867.16
ENSG00000105127.7
ENSG00000011243.16
ENSG00000011451.16
ENSG00000105122.11
ENSG00000161031.11
ENSG00000171954.11
ENSG00000186526.11
ENSG00000186529.13
ENSG00000186204.13
ENSG00000171942.4
ENSG00000171936.1
ENSG00000172519.8
ENSG00000186723.3
ENSG00000186115.11
ENSG00000171903.15
ENSG00000176231.1
ENSG00000167460.13
ENSG00000167461.10
ENSG00000196684.11
ENSG00000141977.8
ENSG00000105058.10
ENSG00000072958.7
ENSG00000127528.5
ENSG00000127527.12
ENSG00000269058.4
ENSG00000141979.4
ENSG00000105072.7
ENSG00000085872.13
ENSG00000127526.12
ENSG00000105085.9
ENSG00000268790.4
ENSG00000214046.7
ENSG00000072954.5
ENSG00000188039.12
ENSG00000127511.8
ENSG00000127533.3
ENSG00000160111.11
ENSG00000131351.13
ENSG00000099331.12
ENSG00000053501.11
ENSG00000099330.7
ENSG00000160113.5
ENSG00000269095.1
ENSG00000130307.10
ENSG00000105393.14
ENSG00000269307.1
ENSG00000160117.13
ENSG00000127220.5
ENSG00000130312.5
ENSG00000130311.9
ENSG00000074855.9
ENSG00000130299.15
ENSG00000130300.7
ENSG00000130303.11
ENSG00000141971.11
ENSG00000188051.6
ENSG00000269035.1
ENSG00000171773.2
ENSG00000130304.15
ENSG00000130313.5
ENSG00000167483.16
ENSG00000130309.9
ENSG00000130477.13
ENSG00000130479.9
ENSG00000130475.13
ENSG00000179913.9
ENSG00000248099.3
ENSG00000105639.17
ENSG00000105640.11
ENSG00000105641.3
ENSG00000007080.9
ENSG00000105642.14
ENSG00000105643.8
ENSG00000096996.14
ENSG00000099308.9
ENSG00000105647.13
ENSG00000268173.1
ENSG00000216490.3
ENSG00000254858.8
ENSG00000105649.8
ENSG00000105650.20
ENSG00000130518.15
ENSG00000130522.5
ENSG00000130520.9
ENSG00000130517.12
ENSG00000130513.6
ENSG00000175489.9
ENSG00000130511.14
ENSG00000105655.17
ENSG00000105656.11
ENSG00000105701.14
ENSG00000105700.9
ENSG00000221983.6
ENSG00000006016.9
ENSG00000006015.16
ENSG00000105696.7
ENSG00000167487.10
ENSG00000105662.14
ENSG00000105664.9
ENSG00000005007.11
ENSG00000130283.8
ENSG00000223802.6
ENSG00000105669.11
ENSG00000268193.4
ENSG00000105671.10
ENSG00000051128.17
ENSG00000064607.15
ENSG00000105676.12
ENSG00000181035.12
ENSG00000064545.13
ENSG00000064489.20
ENSG00000213999.14
ENSG00000254901.6
ENSG00000064490.12
ENSG00000184162.13
ENSG00000130287.12
ENSG00000187664.8
ENSG00000213996.11
ENSG00000105705.14
ENSG00000129933.19
ENSG00000167491.16
ENSG00000178093.13
ENSG00000186010.17
ENSG00000258674.5
ENSG00000250067.10
ENSG00000160161.8
ENSG00000105717.12
ENSG00000064547.12
ENSG00000089639.9
ENSG00000105726.15
ENSG00000181896.10
ENSG00000105708.8
ENSG00000081665.12
ENSG00000256771.2
ENSG00000184635.12
ENSG00000197124.10
ENSG00000213988.8
ENSG00000256229.6
ENSG00000237440.7
ENSG00000188171.13
ENSG00000160229.10
ENSG00000105750.13
ENSG00000118620.11
ENSG00000160352.14
ENSG00000196705.7
ENSG00000182141.8
ENSG00000172687.12
ENSG00000196268.10
ENSG00000269237.1
ENSG00000197013.8
ENSG00000197020.9
ENSG00000198521.10
ENSG00000160321.13
ENSG00000197134.10
ENSG00000196109.6
ENSG00000196350.8
ENSG00000197360.8
ENSG00000229676.2
ENSG00000213973.7
ENSG00000269067.1
ENSG00000183850.12
ENSG00000196081.8
ENSG00000167232.12
ENSG00000197372.8
ENSG00000196172.9
ENSG00000205246.7
ENSG00000213967.9
ENSG00000213096.8
ENSG00000169021.5
ENSG00000187135.7
ENSG00000105171.8
ENSG00000166289.5
ENSG00000131943.16
ENSG00000105173.12
ENSG00000105176.16
ENSG00000198597.7
ENSG00000121297.6
ENSG00000168813.15
ENSG00000178904.17
ENSG00000105185.10
ENSG00000105186.13
ENSG00000186326.3
ENSG00000213965.3
ENSG00000173809.14
ENSG00000021488.11
ENSG00000121289.16
ENSG00000131944.8
ENSG00000131941.6
ENSG00000076650.5
ENSG00000166359.9
ENSG00000130881.12
ENSG00000130876.10
ENSG00000245848.2
ENSG00000153879.7
ENSG00000124299.12
ENSG00000124302.11
ENSG00000153885.13
ENSG00000257103.7
ENSG00000166398.11
ENSG00000105220.13
ENSG00000266953.5
ENSG00000126249.6
ENSG00000126261.11
ENSG00000142279.11
ENSG00000205209.6
ENSG00000089335.19
ENSG00000197841.13
ENSG00000153896.16
ENSG00000168661.13
ENSG00000180884.9
ENSG00000089351.13
ENSG00000105711.9
ENSG00000105707.12
ENSG00000089356.15
ENSG00000153902.12
ENSG00000266964.4
ENSG00000221946.6
ENSG00000089327.13
ENSG00000177558.3
ENSG00000105699.15
ENSG00000105698.14
ENSG00000105697.6
ENSG00000105695.13
ENSG00000012124.13
ENSG00000126266.3
ENSG00000185897.6
ENSG00000126251.6
ENSG00000126262.4
ENSG00000188508.9
ENSG00000161249.19
ENSG00000189001.9
ENSG00000105679.7
ENSG00000105677.10
ENSG00000105675.7
ENSG00000249115.7
ENSG00000126254.10
ENSG00000105672.13
ENSG00000126267.7
ENSG00000105668.6
ENSG00000011590.12
ENSG00000272333.4
ENSG00000126246.8
ENSG00000267120.3
ENSG00000161265.13
ENSG00000205155.6
ENSG00000188223.9
ENSG00000267796.6
ENSG00000004776.10
ENSG00000167595.13
ENSG00000004777.17
ENSG00000250799.8
ENSG00000161270.18
ENSG00000126259.18
ENSG00000105290.10
ENSG00000167604.12
ENSG00000126264.8
ENSG00000011600.10
ENSG00000126243.7
ENSG00000205138.3
ENSG00000181392.13
ENSG00000239382.9
ENSG00000105270.13
ENSG00000161277.10
ENSG00000075702.15
ENSG00000105261.6
ENSG00000105258.7
ENSG00000105254.10
ENSG00000126247.9
ENSG00000161281.9
ENSG00000196357.10
ENSG00000167635.10
ENSG00000142065.12
ENSG00000181007.8
ENSG00000186017.13
ENSG00000254004.5
ENSG00000186020.11
ENSG00000161298.15
ENSG00000197808.10
ENSG00000189042.12
ENSG00000267041.4
ENSG00000197863.7
ENSG00000251247.8
ENSG00000185869.12
ENSG00000198453.11
ENSG00000197050.9
ENSG00000267360.5
ENSG00000196967.9
ENSG00000245680.8
ENSG00000188283.10
ENSG00000181666.16
ENSG00000189164.13
ENSG00000196437.9
ENSG00000171827.9
ENSG00000188227.11
ENSG00000171817.15
ENSG00000180479.12
ENSG00000120784.14
ENSG00000196381.9
ENSG00000267552.5
ENSG00000198182.11
ENSG00000189144.12
ENSG00000171804.8
ENSG00000105738.9
ENSG00000011332.18
ENSG00000167642.11
ENSG00000167641.9
ENSG00000267748.4
ENSG00000167644.10
ENSG00000167645.15
ENSG00000099337.4
ENSG00000099338.21
ENSG00000099341.10
ENSG00000179168.13
ENSG00000188766.11
ENSG00000130244.11
ENSG00000171777.14
ENSG00000196218.10
ENSG00000104814.11
ENSG00000178982.8
ENSG00000130402.10
ENSG00000182472.7
ENSG00000205076.4
ENSG00000178934.4
ENSG00000171747.7
ENSG00000104823.7
ENSG00000268083.4
ENSG00000104824.15
ENSG00000187994.12
ENSG00000068903.18
ENSG00000104825.15
ENSG00000262484.1
ENSG00000104835.13
ENSG00000269547.1
ENSG00000128626.10
ENSG00000269190.4
ENSG00000161243.7
ENSG00000183760.9
ENSG00000130669.16
ENSG00000188505.4
ENSG00000179751.6
ENSG00000197110.7
ENSG00000183709.7
ENSG00000182393.2
ENSG00000128011.4
ENSG00000130755.11
ENSG00000179134.13
ENSG00000006712.13
ENSG00000063322.12
ENSG00000128016.5
ENSG00000090924.13
ENSG00000105193.7
ENSG00000196235.12
ENSG00000105197.9
ENSG00000090932.9
ENSG00000186838.12
ENSG00000176401.5
ENSG00000176396.9
ENSG00000105198.9
ENSG00000249861.3
ENSG00000006659.11
ENSG00000105205.6
ENSG00000213921.6
ENSG00000105204.12
ENSG00000105202.6
ENSG00000275395.3
ENSG00000013275.6
ENSG00000187187.12
ENSG00000128000.14
ENSG00000197782.13
ENSG00000130758.6
ENSG00000174521.7
ENSG00000105219.7
ENSG00000105221.15
ENSG00000160392.12
ENSG00000105223.17
ENSG00000160396.8
ENSG00000105227.13
ENSG00000197019.4
ENSG00000167565.11
ENSG00000090013.8
ENSG00000160460.14
ENSG00000160410.13
ENSG00000090006.16
ENSG00000279183.1
ENSG00000105245.8
ENSG00000123815.10
ENSG00000086544.2
ENSG00000188493.13
ENSG00000077312.7
ENSG00000261857.5
ENSG00000268975.1
ENSG00000167578.15
ENSG00000171570.9
ENSG00000269858.4
ENSG00000268797.1
ENSG00000255974.5
ENSG00000198077.9
ENSG00000197408.7
ENSG00000197838.4
ENSG00000197446.7
ENSG00000167600.12
ENSG00000167601.10
ENSG00000105323.15
ENSG00000105329.8
ENSG00000142039.3
ENSG00000255730.3
ENSG00000142046.13
ENSG00000123810.6
ENSG00000077348.7
ENSG00000248098.9
ENSG00000177191.2
ENSG00000105341.17
ENSG00000204978.2
ENSG00000007129.16
ENSG00000105388.13
ENSG00000105352.9
ENSG00000007306.13
ENSG00000267881.1
ENSG00000086548.8
ENSG00000170956.15
ENSG00000273111.4
ENSG00000142025.14
ENSG00000105372.5
ENSG00000105369.8
ENSG00000076928.16
ENSG00000105404.9
ENSG00000105409.14
ENSG00000105737.8
ENSG00000105732.11
ENSG00000028277.19
ENSG00000160570.12
ENSG00000167625.9
ENSG00000105723.10
ENSG00000268643.1
ENSG00000105722.8
ENSG00000079432.6
ENSG00000079462.6
ENSG00000188368.8
ENSG00000167619.10
ENSG00000105429.11
ENSG00000105427.8
ENSG00000079435.8
ENSG00000189377.7
ENSG00000079385.20
ENSG00000124469.9
ENSG00000221826.8
ENSG00000124467.17
ENSG00000231924.8
ENSG00000170848.14
ENSG00000221878.9
ENSG00000243130.6
ENSG00000242221.7
ENSG00000204941.12
ENSG00000243137.6
ENSG00000183668.16
ENSG00000204936.8
ENSG00000131126.17
ENSG00000124466.8
ENSG00000176531.9
ENSG00000105755.6
ENSG00000176472.9
ENSG00000073050.10
ENSG00000268361.1
ENSG00000234465.9
ENSG00000167378.7
ENSG00000124444.14
ENSG00000226763.4
ENSG00000131116.10
ENSG00000105767.2
ENSG00000011422.10
ENSG00000124449.6
ENSG00000105771.12
ENSG00000104783.10
ENSG00000159871.13
ENSG00000167637.15
ENSG00000176222.8
ENSG00000124459.10
ENSG00000159905.13
ENSG00000204920.9
ENSG00000159882.11
ENSG00000159885.12
ENSG00000267022.1
ENSG00000178386.11
ENSG00000186026.6
ENSG00000267680.4
ENSG00000256294.6
ENSG00000263002.6
ENSG00000167380.15
ENSG00000131115.14
ENSG00000159917.13
ENSG00000159915.11
ENSG00000062370.15
ENSG00000267173.1
ENSG00000267508.4
ENSG00000278318.3
ENSG00000167384.9
ENSG00000273777.3
ENSG00000216588.7
ENSG00000073008.13
ENSG00000186567.11
ENSG00000213892.9
ENSG00000069399.11
ENSG00000142273.9
ENSG00000187244.9
ENSG00000130202.8
ENSG00000130204.11
ENSG00000130203.8
ENSG00000130208.8
ENSG00000267467.3
ENSG00000224916.7
ENSG00000234906.7
ENSG00000104853.14
ENSG00000104856.12
ENSG00000104859.13
ENSG00000170684.7
ENSG00000142252.9
ENSG00000007047.13
ENSG00000104866.9
ENSG00000179846.8
ENSG00000007255.9
ENSG00000189114.6
ENSG00000267545.1
ENSG00000130201.6
ENSG00000104879.4
ENSG00000104892.15
ENSG00000104884.13
ENSG00000104881.13
ENSG00000117877.9
ENSG00000012061.14
ENSG00000125740.12
ENSG00000125744.10
ENSG00000213889.9
ENSG00000125753.12
ENSG00000125741.4
ENSG00000177464.4
ENSG00000125746.13
ENSG00000267757.3
ENSG00000010310.7
ENSG00000125743.9
ENSG00000011478.10
ENSG00000177051.5
ENSG00000237452.2
ENSG00000177045.7
ENSG00000104936.16
ENSG00000268434.4
ENSG00000185800.10
ENSG00000104941.6
ENSG00000125755.17
ENSG00000170608.2
ENSG00000170604.4
ENSG00000176182.5
ENSG00000188425.3
ENSG00000104967.6
ENSG00000104983.7
ENSG00000008438.4
ENSG00000204869.7
ENSG00000188624.2
ENSG00000204866.7
ENSG00000188293.5
ENSG00000124440.14
ENSG00000011485.13
ENSG00000169515.5
ENSG00000182013.16
ENSG00000230510.5
ENSG00000204851.6
ENSG00000160014.15
ENSG00000160013.7
ENSG00000167414.4
ENSG00000197380.9
ENSG00000105287.11
ENSG00000090372.13
ENSG00000181027.9
ENSG00000105281.11
ENSG00000280050.1
ENSG00000042753.10
ENSG00000160007.16
ENSG00000130751.8
ENSG00000130748.6
ENSG00000130749.8
ENSG00000142230.10
ENSG00000105327.14
ENSG00000105321.11
ENSG00000257704.3
ENSG00000197405.6
ENSG00000134830.5
ENSG00000134815.17
ENSG00000105419.16
ENSG00000118160.12
ENSG00000118162.12
ENSG00000105402.6
ENSG00000118156.11
ENSG00000063169.9
ENSG00000024422.10
ENSG00000105373.17
ENSG00000178980.13
ENSG00000178928.7
ENSG00000105392.14
ENSG00000105398.3
ENSG00000188334.3
ENSG00000169393.7
ENSG00000105507.2
ENSG00000105499.12
ENSG00000105486.12
ENSG00000185453.11
ENSG00000178150.7
ENSG00000105483.15
ENSG00000105479.14
ENSG00000142227.9
ENSG00000161558.9
ENSG00000105467.7
ENSG00000105438.7
ENSG00000105464.3
ENSG00000105447.11
ENSG00000182324.6
ENSG00000268465.1
ENSG00000105443.12
ENSG00000142235.7
ENSG00000088002.10
ENSG00000105523.3
ENSG00000177202.2
ENSG00000063177.11
ENSG00000063176.14
ENSG00000105516.9
ENSG00000063180.7
ENSG00000142233.10
ENSG00000176920.11
ENSG00000176909.10
ENSG00000105538.7
ENSG00000182264.7
ENSG00000174951.9
ENSG00000105550.7
ENSG00000105552.13
ENSG00000087076.7
ENSG00000105559.10
ENSG00000087074.7
ENSG00000104804.6
ENSG00000104805.14
ENSG00000104808.6
ENSG00000087088.18
ENSG00000087086.12
ENSG00000104812.13
ENSG00000183207.11
ENSG00000104826.10
ENSG00000104827.12
ENSG00000267335.2
ENSG00000104818.14
ENSG00000267631.4
ENSG00000189052.6
ENSG00000213030.5
ENSG00000196337.9
ENSG00000225950.6
ENSG00000104848.1
ENSG00000104852.13
ENSG00000104863.10
ENSG00000221916.3
ENSG00000177380.12
ENSG00000130528.10
ENSG00000130529.14
ENSG00000063127.14
ENSG00000104894.10
ENSG00000074219.12
ENSG00000104901.5
ENSG00000161609.8
ENSG00000142538.1
ENSG00000261949.4
ENSG00000104888.8
ENSG00000104872.9
ENSG00000161618.8
ENSG00000269469.1
ENSG00000090554.11
ENSG00000142541.15
ENSG00000142534.5
ENSG00000104870.11
ENSG00000142552.6
ENSG00000142546.12
ENSG00000126460.9
ENSG00000126464.12
ENSG00000126458.3
ENSG00000126461.13
ENSG00000126456.14
ENSG00000126453.8
ENSG00000126457.19
ENSG00000224420.3
ENSG00000169169.13
ENSG00000126467.9
ENSG00000196961.11
ENSG00000010361.12
ENSG00000104973.13
ENSG00000104960.14
ENSG00000039650.8
ENSG00000204673.9
ENSG00000104946.9
ENSG00000104951.14
ENSG00000213024.9
ENSG00000269179.1
ENSG00000169136.7
ENSG00000161640.14
ENSG00000105053.9
ENSG00000142528.14
ENSG00000161652.11
ENSG00000105357.14
ENSG00000131398.12
ENSG00000131408.12
ENSG00000131400.6
ENSG00000062822.11
ENSG00000142539.9
ENSG00000269404.5
ENSG00000086967.9
ENSG00000142530.9
ENSG00000161671.15
ENSG00000161677.10
ENSG00000204653.8
ENSG00000131409.11
ENSG00000213023.8
ENSG00000235034.5
ENSG00000161681.14
ENSG00000105472.11
ENSG00000142511.4
ENSG00000142513.5
ENSG00000167747.12
ENSG00000167748.9
ENSG00000174562.12
ENSG00000142515.13
ENSG00000167751.11
ENSG00000167749.10
ENSG00000167754.11
ENSG00000167755.12
ENSG00000169035.10
ENSG00000129455.14
ENSG00000269741.4
ENSG00000213022.5
ENSG00000129451.10
ENSG00000167757.12
ENSG00000186474.14
ENSG00000167759.11
ENSG00000129437.8
ENSG00000142544.6
ENSG00000129450.7
ENSG00000168995.12
ENSG00000105383.13
ENSG00000179213.12
ENSG00000142549.9
ENSG00000186806.5
ENSG00000105379.8
ENSG00000269403.1
ENSG00000160318.5
ENSG00000105374.8
ENSG00000105370.6
ENSG00000262874.1
ENSG00000142512.13
ENSG00000105366.14
ENSG00000213822.6
ENSG00000254521.5
ENSG00000105492.14
ENSG00000105497.6
ENSG00000105501.10
ENSG00000268500.4
ENSG00000254415.3
ENSG00000105509.9
ENSG00000171051.7
ENSG00000171049.8
ENSG00000187474.4
ENSG00000161551.11
ENSG00000176024.15
ENSG00000198093.9
ENSG00000256683.5
ENSG00000197619.12
ENSG00000142556.17
ENSG00000256087.5
ENSG00000197608.10
ENSG00000204611.5
ENSG00000196267.11
ENSG00000105568.16
ENSG00000196214.9
ENSG00000198464.12
ENSG00000167554.13
ENSG00000221923.7
ENSG00000167555.12
ENSG00000198633.9
ENSG00000258405.8
ENSG00000198482.9
ENSG00000167562.10
ENSG00000167766.17
ENSG00000213020.7
ENSG00000189190.8
ENSG00000198538.9
ENSG00000204604.8
ENSG00000182986.11
ENSG00000221874.4
ENSG00000180257.11
ENSG00000269526.1
ENSG00000268964.1
ENSG00000170949.16
ENSG00000170954.10
ENSG00000197937.11
ENSG00000197497.9
ENSG00000197928.9
ENSG00000196131.6
ENSG00000228567.3
ENSG00000163098.4
ENSG00000203326.8
ENSG00000213799.9
ENSG00000196417.11
ENSG00000160336.13
ENSG00000198346.9
ENSG00000130844.15
ENSG00000204595.1
ENSG00000142405.20
ENSG00000179820.14
ENSG00000126583.9
ENSG00000105605.6
ENSG00000142408.2
ENSG00000130433.6
ENSG00000189068.8
ENSG00000248385.6
ENSG00000170909.12
ENSG00000170906.14
ENSG00000105619.12
ENSG00000105618.12
ENSG00000088038.16
ENSG00000105617.3
ENSG00000167608.10
ENSG00000125505.15
ENSG00000170892.9
ENSG00000170889.12
ENSG00000204577.10
ENSG00000244482.8
ENSG00000131042.12
ENSG00000105609.15
ENSG00000187116.12
ENSG00000239961.2
ENSG00000167613.14
ENSG00000167614.12
ENSG00000167615.15
ENSG00000275183.1
ENSG00000167617.2
ENSG00000167618.8
ENSG00000104970.9
ENSG00000239998.4
ENSG00000104974.9
ENSG00000104972.13
ENSG00000186818.11
ENSG00000243772.5
ENSG00000242019.1
ENSG00000167633.15
ENSG00000125498.18
ENSG00000189013.13
ENSG00000240403.4
ENSG00000186431.17
ENSG00000189430.11
ENSG00000167634.11
ENSG00000022556.14
ENSG00000088053.10
ENSG00000160439.14
ENSG00000131037.13
ENSG00000125503.11
ENSG00000105048.15
ENSG00000129991.11
ENSG00000267110.1
ENSG00000167646.12
ENSG00000129990.13
ENSG00000080031.8
ENSG00000180089.5
ENSG00000105063.17
ENSG00000133265.9
ENSG00000160469.15
ENSG00000180061.8
ENSG00000133247.12
ENSG00000160471.11
ENSG00000267706.3
ENSG00000180043.10
ENSG00000095752.5
ENSG00000160472.4
ENSG00000233493.3
ENSG00000108107.11
ENSG00000108106.12
ENSG00000187902.10
ENSG00000063241.6
ENSG00000197483.9
ENSG00000090971.4
ENSG00000179954.13
ENSG00000187550.7
ENSG00000231274.5
ENSG00000218891.4
ENSG00000179943.7
ENSG00000171443.6
ENSG00000261221.3
ENSG00000179922.5
ENSG00000213015.7
ENSG00000171425.8
ENSG00000173581.6
ENSG00000063244.11
ENSG00000063245.13
ENSG00000185792.8
ENSG00000223638.3
ENSG00000229292.1
ENSG00000179873.13
ENSG00000160505.14
ENSG00000173572.10
ENSG00000179709.7
ENSG00000171487.13
ENSG00000142409.5
ENSG00000167685.13
ENSG00000197487.7
ENSG00000197213.8
ENSG00000204532.5
ENSG00000131848.8
ENSG00000267908.1
ENSG00000267710.4
ENSG00000018869.15
ENSG00000198440.8
ENSG00000198046.10
ENSG00000196263.6
ENSG00000196867.6
ENSG00000197016.10
ENSG00000197951.7
ENSG00000268182.4
ENSG00000127903.13
ENSG00000269699.4
ENSG00000198300.11
ENSG00000131864.9
ENSG00000141946.1
ENSG00000258873.2
ENSG00000083844.9
ENSG00000105146.11
ENSG00000204524.6
ENSG00000197714.7
ENSG00000178229.7
ENSG00000131845.13
ENSG00000152433.13
ENSG00000256060.2
ENSG00000268133.1
ENSG00000188785.10
ENSG00000269533.4
ENSG00000268533.1
ENSG00000186272.11
ENSG00000186230.6
ENSG00000268163.1
ENSG00000178201.4
ENSG00000197128.10
ENSG00000105136.18
ENSG00000268107.4
ENSG00000152439.11
ENSG00000121406.7
ENSG00000251369.7
ENSG00000083817.8
ENSG00000171649.10
ENSG00000183647.9
ENSG00000213762.9
ENSG00000121417.12
ENSG00000180532.9
ENSG00000204519.9
ENSG00000269026.2
ENSG00000179909.14
ENSG00000083814.11
ENSG00000152443.11
ENSG00000083828.14
ENSG00000178935.5
ENSG00000268750.5
ENSG00000269343.5
ENSG00000204514.8
ENSG00000198466.11
ENSG00000269476.1
ENSG00000173480.9
ENSG00000196724.11
ENSG00000152454.3
ENSG00000177025.3
ENSG00000166704.10
ENSG00000152467.8
ENSG00000176293.18
ENSG00000121413.11
ENSG00000181894.13
ENSG00000171606.16
ENSG00000198131.12
ENSG00000269545.1
ENSG00000278129.1
ENSG00000267216.1
ENSG00000182318.5
ENSG00000121410.10
ENSG00000174586.9
ENSG00000152475.6
ENSG00000083845.7
ENSG00000269855.2
ENSG00000171574.16
ENSG00000131849.10
ENSG00000249471.6
ENSG00000083812.10
ENSG00000083838.14
ENSG00000083807.8
ENSG00000119574.11
ENSG00000130726.10
ENSG00000130724.7
ENSG00000130725.6
ENSG00000099326.7
ENSG00000178591.6
ENSG00000125788.5
ENSG00000088782.4
ENSG00000185982.6
ENSG00000125903.4
ENSG00000186458.4
ENSG00000196476.10
ENSG00000247315.3
ENSG00000177732.7
ENSG00000125841.11
ENSG00000101255.9
ENSG00000125826.18
ENSG00000125875.12
ENSG00000101266.15
ENSG00000125878.5
ENSG00000271303.1
ENSG00000270299.1
ENSG00000215397.3
ENSG00000101276.13
ENSG00000125898.11
ENSG00000101280.7
ENSG00000101282.7
ENSG00000125818.16
ENSG00000125895.5
ENSG00000215595.1
ENSG00000244588.4
ENSG00000101298.12
ENSG00000125775.13
ENSG00000274322.1
ENSG00000088832.13
ENSG00000088833.16
ENSG00000196209.11
ENSG00000125900.11
ENSG00000260861.5
ENSG00000101307.14
ENSG00000089012.13
ENSG00000198053.10
ENSG00000101327.7
ENSG00000125834.11
ENSG00000125780.11
ENSG00000166948.8
ENSG00000125835.16
ENSG00000256566.1
ENSG00000088876.10
ENSG00000149488.12
ENSG00000101361.13
ENSG00000101365.19
ENSG00000088881.19
ENSG00000088882.7
ENSG00000241690.3
ENSG00000258713.2
ENSG00000198326.9
ENSG00000132635.15
ENSG00000215305.8
ENSG00000132670.19
ENSG00000125787.10
ENSG00000125901.5
ENSG00000101405.3
ENSG00000101200.5
ENSG00000185019.15
ENSG00000215251.3
ENSG00000088899.13
ENSG00000198171.11
ENSG00000125877.11
ENSG00000088836.11
ENSG00000088854.12
ENSG00000088812.16
ENSG00000125861.13
ENSG00000149451.16
ENSG00000088827.11
ENSG00000132622.9
ENSG00000101220.16
ENSG00000101222.11
ENSG00000125817.7
ENSG00000101224.16
ENSG00000125843.9
ENSG00000088888.16
ENSG00000125779.20
ENSG00000101236.15
ENSG00000088826.16
ENSG00000171873.7
ENSG00000171867.15
ENSG00000171864.4
ENSG00000180259.8
ENSG00000101265.14
ENSG00000089057.13
ENSG00000089063.13
ENSG00000132646.9
ENSG00000101290.12
ENSG00000101292.7
ENSG00000125772.11
ENSG00000171984.13
ENSG00000089199.8
ENSG00000089195.13
ENSG00000125885.12
ENSG00000088766.10
ENSG00000125872.7
ENSG00000101311.14
ENSG00000125845.6
ENSG00000101323.4
ENSG00000125827.7
ENSG00000182621.15
ENSG00000101333.15
ENSG00000125869.8
ENSG00000101349.15
ENSG00000132623.14
ENSG00000132639.11
ENSG00000125863.16
ENSG00000149346.13
ENSG00000101384.10
ENSG00000132640.13
ENSG00000172296.11
ENSG00000101230.5
ENSG00000089123.14
ENSG00000089048.13
ENSG00000101247.16
ENSG00000101251.10
ENSG00000172264.15
ENSG00000125848.9
ENSG00000089177.16
ENSG00000280240.1
ENSG00000125870.9
ENSG00000125879.4
ENSG00000125851.8
ENSG00000125864.10
ENSG00000125868.14
ENSG00000125844.14
ENSG00000125888.13
ENSG00000089006.15
ENSG00000125850.9
ENSG00000125871.12
ENSG00000232838.3
ENSG00000149474.12
ENSG00000125846.14
ENSG00000089091.15
ENSG00000132664.10
ENSG00000089050.13
ENSG00000101310.13
ENSG00000232388.4
ENSG00000125821.10
ENSG00000132631.5
ENSG00000185052.10
ENSG00000132669.11
ENSG00000173418.10
ENSG00000101343.13
ENSG00000089101.16
ENSG00000173404.4
ENSG00000188559.12
ENSG00000088970.14
ENSG00000088930.7
ENSG00000125816.4
ENSG00000125820.5
ENSG00000125813.12
ENSG00000125798.13
ENSG00000132671.5
ENSG00000178726.6
ENSG00000125810.9
ENSG00000132661.3
ENSG00000125812.14
ENSG00000125814.16
ENSG00000125823.11
ENSG00000125831.8
ENSG00000125815.7
ENSG00000101435.4
ENSG00000173335.4
ENSG00000101439.7
ENSG00000101441.4
ENSG00000170373.7
ENSG00000170369.3
ENSG00000170367.4
ENSG00000149435.11
ENSG00000101463.5
ENSG00000077984.5
ENSG00000101474.10
ENSG00000154930.13
ENSG00000100987.13
ENSG00000197586.11
ENSG00000100994.10
ENSG00000100997.17
ENSG00000101003.9
ENSG00000101004.13
ENSG00000170191.4
ENSG00000130684.12
ENSG00000175170.13
ENSG00000149531.13
ENSG00000215547.1
ENSG00000215545.1
ENSG00000131068.3
ENSG00000180483.6
ENSG00000204548.3
ENSG00000180424.6
ENSG00000180383.3
ENSG00000088320.3
ENSG00000101294.15
ENSG00000125968.8
ENSG00000131055.4
ENSG00000171552.11
ENSG00000088325.14
ENSG00000101306.9
ENSG00000179772.7
ENSG00000149599.14
ENSG00000131044.15
ENSG00000088356.5
ENSG00000260903.2
ENSG00000101331.14
ENSG00000101336.11
ENSG00000101337.14
ENSG00000126003.6
ENSG00000101346.10
ENSG00000101350.7
ENSG00000171456.15
ENSG00000197183.11
ENSG00000149600.10
ENSG00000088305.17
ENSG00000101367.8
ENSG00000215529.11
ENSG00000167098.10
ENSG00000078898.6
ENSG00000167104.10
ENSG00000186190.7
ENSG00000186191.7
ENSG00000131050.9
ENSG00000131059.10
ENSG00000198183.10
ENSG00000125999.9
ENSG00000101391.19
ENSG00000101400.5
ENSG00000078699.20
ENSG00000125967.15
ENSG00000149609.5
ENSG00000182584.4
ENSG00000101412.12
ENSG00000101417.10
ENSG00000131061.12
ENSG00000101421.3
ENSG00000125970.10
ENSG00000125977.6
ENSG00000101440.8
ENSG00000101444.11
ENSG00000078747.11
ENSG00000125971.15
ENSG00000101460.11
ENSG00000101464.9
ENSG00000198646.12
ENSG00000078804.11
ENSG00000131067.15
ENSG00000131069.18
ENSG00000100983.8
ENSG00000078814.14
ENSG00000100991.10
ENSG00000088298.11
ENSG00000101000.4
ENSG00000125966.9
ENSG00000242372.5
ENSG00000125998.7
ENSG00000101019.20
ENSG00000204183.1
ENSG00000125965.7
ENSG00000126001.14
ENSG00000125975.12
ENSG00000125991.17
ENSG00000061656.8
ENSG00000214078.10
ENSG00000272897.4
ENSG00000244462.6
ENSG00000244005.11
ENSG00000125995.14
ENSG00000131051.19
ENSG00000025293.14
ENSG00000171222.9
ENSG00000149646.11
ENSG00000088367.19
ENSG00000131043.10
ENSG00000080845.16
ENSG00000101335.8
ENSG00000118707.8
ENSG00000259399.1
ENSG00000101084.15
ENSG00000101082.12
ENSG00000101079.19
ENSG00000149636.14
ENSG00000149639.13
ENSG00000101342.8
ENSG00000101347.8
ENSG00000080839.10
ENSG00000101353.13
ENSG00000118705.15
ENSG00000118702.8
ENSG00000101363.11
ENSG00000197122.10
ENSG00000166619.11
ENSG00000053438.8
ENSG00000132792.17
ENSG00000132821.10
ENSG00000101407.11
ENSG00000101413.10
ENSG00000198959.10
ENSG00000149633.10
ENSG00000101425.11
ENSG00000129988.5
ENSG00000170471.13
ENSG00000182035.10
ENSG00000124143.9
ENSG00000101438.3
ENSG00000101442.9
ENSG00000101445.8
ENSG00000101447.12
ENSG00000101452.13
ENSG00000204103.3
ENSG00000198900.5
ENSG00000124181.13
ENSG00000174306.20
ENSG00000132793.10
ENSG00000183798.4
ENSG00000124177.13
ENSG00000196090.11
ENSG00000124193.13
ENSG00000185513.13
ENSG00000277611.1
ENSG00000101049.13
ENSG00000101052.11
ENSG00000101057.14
ENSG00000124196.5
ENSG00000124191.16
ENSG00000149596.6
ENSG00000132823.9
ENSG00000124194.14
ENSG00000197296.5
ENSG00000101074.3
ENSG00000101076.15
ENSG00000168746.7
ENSG00000124120.9
ENSG00000132824.12
ENSG00000168734.12
ENSG00000196839.11
ENSG00000064205.9
ENSG00000124249.6
ENSG00000101098.11
ENSG00000166913.11
ENSG00000101104.11
ENSG00000025772.7
ENSG00000101109.10
ENSG00000124134.7
ENSG00000175121.10
ENSG00000168703.5
ENSG00000124102.4
ENSG00000124233.11
ENSG00000124157.6
ENSG00000124107.5
ENSG00000124159.14
ENSG00000124232.9
ENSG00000124145.6
ENSG00000204070.8
ENSG00000254806.4
ENSG00000124251.9
ENSG00000244274.6
ENSG00000124155.15
ENSG00000101443.16
ENSG00000101446.7
ENSG00000243543.7
ENSG00000249139.1
ENSG00000101448.12
ENSG00000158901.10
ENSG00000180205.3
ENSG00000180305.4
ENSG00000180083.9
ENSG00000182931.8
ENSG00000168634.4
ENSG00000149651.3
ENSG00000124116.17
ENSG00000101457.11
ENSG00000175063.15
ENSG00000101470.8
ENSG00000124104.17
ENSG00000101473.15
ENSG00000132801.6
ENSG00000168612.4
ENSG00000149634.4
ENSG00000124257.6
ENSG00000064601.15
ENSG00000100979.13
ENSG00000100982.10
ENSG00000198026.7
ENSG00000100985.7
ENSG00000124140.11
ENSG00000124160.10
ENSG00000101017.12
ENSG00000149654.8
ENSG00000080189.13
ENSG00000062598.16
ENSG00000198185.10
ENSG00000149635.2
ENSG00000158296.12
ENSG00000172315.5
ENSG00000197496.5
ENSG00000064655.17
ENSG00000101040.18
ENSG00000124151.17
ENSG00000196562.13
ENSG00000124126.12
ENSG00000124198.8
ENSG00000124207.15
ENSG00000124214.18
ENSG00000124228.13
ENSG00000124201.13
ENSG00000158445.7
ENSG00000124212.5
ENSG00000158470.5
ENSG00000197818.10
ENSG00000158480.9
ENSG00000124226.9
ENSG00000124216.3
ENSG00000244687.10
ENSG00000124208.16
ENSG00000240849.9
ENSG00000172216.5
ENSG00000196396.8
ENSG00000042062.10
ENSG00000124171.7
ENSG00000124243.16
ENSG00000101126.14
ENSG00000000419.11
ENSG00000124217.4
ENSG00000026559.12
ENSG00000101096.18
ENSG00000054793.12
ENSG00000101115.11
ENSG00000020256.18
ENSG00000182463.14
ENSG00000171940.12
ENSG00000064787.11
ENSG00000019186.8
ENSG00000101132.8
ENSG00000280041.1
ENSG00000101134.10
ENSG00000054803.3
ENSG00000124089.4
ENSG00000124098.9
ENSG00000087586.16
ENSG00000101138.10
ENSG00000087589.15
ENSG00000022277.11
ENSG00000124091.8
ENSG00000124103.8
ENSG00000213714.1
ENSG00000087510.6
ENSG00000101144.11
ENSG00000054796.11
ENSG00000101146.11
ENSG00000256222.2
ENSG00000132819.15
ENSG00000124092.11
ENSG00000124253.10
ENSG00000124256.13
ENSG00000124225.14
ENSG00000124237.5
ENSG00000124227.5
ENSG00000124209.3
ENSG00000124164.14
ENSG00000198768.9
ENSG00000124222.20
ENSG00000254995.4
ENSG00000215440.10
ENSG00000087460.22
ENSG00000101158.11
ENSG00000101160.12
ENSG00000101162.3
ENSG00000124172.8
ENSG00000101166.14
ENSG00000124203.5
ENSG00000124205.14
ENSG00000087495.15
ENSG00000196074.11
ENSG00000196227.9
ENSG00000132825.6
ENSG00000124215.15
ENSG00000179242.14
ENSG00000130699.15
ENSG00000149657.18
ENSG00000101182.13
ENSG00000184402.13
ENSG00000101181.16
ENSG00000101180.14
ENSG00000130703.14
ENSG00000130706.11
ENSG00000130702.12
ENSG00000171858.16
ENSG00000149679.10
ENSG00000130701.3
ENSG00000130700.6
ENSG00000101187.14
ENSG00000101188.4
ENSG00000101189.6
ENSG00000060491.15
ENSG00000092758.14
ENSG00000101190.11
ENSG00000101191.15
ENSG00000101193.7
ENSG00000101194.16
ENSG00000125533.5
ENSG00000149658.16
ENSG00000101197.11
ENSG00000101198.13
ENSG00000101199.11
ENSG00000101203.15
ENSG00000101204.14
ENSG00000075043.16
ENSG00000101210.9
ENSG00000125534.8
ENSG00000101213.6
ENSG00000125508.3
ENSG00000125531.6
ENSG00000130589.15
ENSG00000101216.9
ENSG00000197457.8
ENSG00000258366.6
ENSG00000026036.19
ENSG00000243509.4
ENSG00000101246.18
ENSG00000197114.10
ENSG00000273154.2
ENSG00000203896.8
ENSG00000273047.1
ENSG00000125520.12
ENSG00000130584.9
ENSG00000183260.6
ENSG00000101150.16
ENSG00000101152.9
ENSG00000198276.12
ENSG00000196700.6
ENSG00000130590.12
ENSG00000101161.7
ENSG00000203883.6
ENSG00000171703.15
ENSG00000171700.12
ENSG00000125510.14
ENSG00000171695.9
ENSG00000125522.3
ENSG00000196132.10
ENSG00000203880.10
ENSG00000279493.1
ENSG00000277117.3
ENSG00000280071.2
ENSG00000276612.2
ENSG00000275464.2
ENSG00000280433.1
ENSG00000275993.2
ENSG00000274276.3
ENSG00000275895.3
ENSG00000276076.3
ENSG00000273590.3
ENSG00000276289.3
ENSG00000274391.3
ENSG00000280108.1
ENSG00000166351.9
ENSG00000188992.10
ENSG00000185272.12
ENSG00000155304.5
ENSG00000155307.16
ENSG00000243440.5
ENSG00000180530.8
ENSG00000155313.14
ENSG00000154639.17
ENSG00000154640.13
ENSG00000154642.9
ENSG00000154645.12
ENSG00000154646.7
ENSG00000154654.13
ENSG00000154719.12
ENSG00000154721.13
ENSG00000154723.11
ENSG00000154727.9
ENSG00000142192.19
ENSG00000166265.10
ENSG00000154734.13
ENSG00000154736.5
ENSG00000156239.10
ENSG00000198862.12
ENSG00000156253.5
ENSG00000156256.13
ENSG00000156261.11
ENSG00000156265.14
ENSG00000156273.14
ENSG00000171189.15
ENSG00000156282.4
ENSG00000156284.5
ENSG00000188694.5
ENSG00000232263.1
ENSG00000197683.4
ENSG00000206107.2
ENSG00000182816.7
ENSG00000186980.6
ENSG00000198390.4
ENSG00000240432.3
ENSG00000186971.3
ENSG00000186970.4
ENSG00000184351.7
ENSG00000244025.3
ENSG00000186965.4
ENSG00000186967.6
ENSG00000186977.2
ENSG00000186925.6
ENSG00000244362.2
ENSG00000206106.2
ENSG00000212938.3
ENSG00000186930.4
ENSG00000186924.3
ENSG00000184724.5
ENSG00000244624.3
ENSG00000206105.2
ENSG00000184032.2
ENSG00000206104.2
ENSG00000231068.1
ENSG00000187026.2
ENSG00000187005.4
ENSG00000183640.5
ENSG00000274749.1
ENSG00000182591.5
ENSG00000206102.2
ENSG00000156299.11
ENSG00000142168.13
ENSG00000156304.13
ENSG00000142149.7
ENSG00000159055.3
ENSG00000170262.11
ENSG00000142207.6
ENSG00000166979.11
ENSG00000242220.5
ENSG00000265590.8
ENSG00000159079.17
ENSG00000159082.16
ENSG00000159086.13
ENSG00000205929.8
ENSG00000205927.4
ENSG00000184221.11
ENSG00000159110.18
ENSG00000249624.7
ENSG00000243646.7
ENSG00000142166.11
ENSG00000159128.13
ENSG00000142188.15
ENSG00000177692.10
ENSG00000159131.15
ENSG00000159140.16
ENSG00000159147.16
ENSG00000249209.2
ENSG00000205758.10
ENSG00000205726.12
ENSG00000241837.5
ENSG00000243927.4
ENSG00000198743.5
ENSG00000159197.3
ENSG00000205670.9
ENSG00000222018.1
ENSG00000243627.4
ENSG00000180509.10
ENSG00000159200.16
ENSG00000159212.11
ENSG00000159216.17
ENSG00000280170.1
ENSG00000185917.12
ENSG00000159228.11
ENSG00000159231.5
ENSG00000142197.11
ENSG00000159256.11
ENSG00000159259.7
ENSG00000159261.9
ENSG00000159263.14
ENSG00000159267.13
ENSG00000183145.7
ENSG00000185808.12
ENSG00000182670.12
ENSG00000157538.12
ENSG00000157540.18
ENSG00000157542.9
ENSG00000184029.8
ENSG00000198054.10
ENSG00000157551.16
ENSG00000157554.17
ENSG00000157557.10
ENSG00000183527.10
ENSG00000185658.12
ENSG00000205581.9
ENSG00000182093.13
ENSG00000157578.12
ENSG00000185437.12
ENSG00000183778.16
ENSG00000183067.5
ENSG00000183036.9
ENSG00000171587.13
ENSG00000182240.14
ENSG00000183844.15
ENSG00000183486.11
ENSG00000157601.12
ENSG00000184012.10
ENSG00000183421.10
ENSG00000141956.12
ENSG00000157617.15
ENSG00000173276.12
ENSG00000177398.17
ENSG00000160179.17
ENSG00000160180.15
ENSG00000160181.7
ENSG00000160182.2
ENSG00000160183.12
ENSG00000160185.12
ENSG00000160188.8
ENSG00000160190.12
ENSG00000160191.16
ENSG00000160193.10
ENSG00000160194.16
ENSG00000160199.13
ENSG00000160200.16
ENSG00000160201.10
ENSG00000160202.6
ENSG00000142178.7
ENSG00000160207.7
ENSG00000234289.5
ENSG00000160208.12
ENSG00000160209.17
ENSG00000160213.5
ENSG00000160214.11
ENSG00000160216.17
ENSG00000160218.11
ENSG00000241945.6
ENSG00000160221.15
ENSG00000160223.15
ENSG00000142182.7
ENSG00000160224.15
ENSG00000141959.15
ENSG00000160226.14
ENSG00000142185.15
ENSG00000160233.7
ENSG00000175894.13
ENSG00000215455.4
ENSG00000205445.3
ENSG00000212935.1
ENSG00000215454.5
ENSG00000241123.1
ENSG00000188155.9
ENSG00000272804.2
ENSG00000187766.1
ENSG00000221837.5
ENSG00000221859.2
ENSG00000243489.3
ENSG00000205439.9
ENSG00000212933.1
ENSG00000221864.4
ENSG00000187175.5
ENSG00000189169.7
ENSG00000184787.17
ENSG00000184900.14
ENSG00000183255.10
ENSG00000160255.15
ENSG00000160256.11
ENSG00000197381.14
ENSG00000186866.15
ENSG00000182871.13
ENSG00000173638.17
ENSG00000183570.15
ENSG00000142156.13
ENSG00000142173.13
ENSG00000160282.12
ENSG00000160284.13
ENSG00000160285.13
ENSG00000160294.9
ENSG00000182362.12
ENSG00000160298.16
ENSG00000160299.15
ENSG00000160305.16
ENSG00000160307.8
ENSG00000160310.15
ENSG00000280363.1
ENSG00000279973.1
ENSG00000130538.4
ENSG00000198062.13
ENSG00000198445.4
ENSG00000172967.7
ENSG00000215568.6
ENSG00000177663.12
ENSG00000183307.3
ENSG00000069998.11
ENSG00000093072.14
ENSG00000099954.17
ENSG00000182902.12
ENSG00000131100.11
ENSG00000099968.16
ENSG00000015475.17
ENSG00000243156.6
ENSG00000215193.11
ENSG00000183785.13
ENSG00000184979.9
ENSG00000274252.1
ENSG00000278558.3
ENSG00000275793.1
ENSG00000183628.11
ENSG00000100033.15
ENSG00000279560.1
ENSG00000070413.17
ENSG00000100056.10
ENSG00000206203.4
ENSG00000063515.2
ENSG00000100075.8
ENSG00000070371.14
ENSG00000100084.13
ENSG00000242259.7
ENSG00000185608.7
ENSG00000070010.17
ENSG00000093009.8
ENSG00000184113.9
ENSG00000184702.16
ENSG00000203618.5
ENSG00000184058.11
ENSG00000185838.12
ENSG00000215012.7
ENSG00000184470.18
ENSG00000093010.10
ENSG00000099889.12
ENSG00000183597.14
ENSG00000128191.12
ENSG00000099899.13
ENSG00000099901.15
ENSG00000099904.14
ENSG00000234409.6
ENSG00000040608.12
ENSG00000128185.8
ENSG00000161133.15
ENSG00000185252.16
ENSG00000244486.6
ENSG00000277971.1
ENSG00000099910.15
ENSG00000099917.16
ENSG00000241973.9
ENSG00000099937.9
ENSG00000099940.10
ENSG00000099942.11
ENSG00000183773.14
ENSG00000099949.17
ENSG00000184436.10
ENSG00000099957.15
ENSG00000099960.11
ENSG00000187905.9
ENSG00000239511.2
ENSG00000133475.15
ENSG00000274600.1
ENSG00000169635.8
ENSG00000183246.6
ENSG00000185651.13
ENSG00000161179.12
ENSG00000161180.9
ENSG00000128228.4
ENSG00000100023.16
ENSG00000100027.13
ENSG00000100030.13
ENSG00000100034.12
ENSG00000100038.18
ENSG00000169575.4
ENSG00000275004.2
ENSG00000169548.3
ENSG00000185686.16
ENSG00000100121.11
ENSG00000254709.5
ENSG00000100218.10
ENSG00000128266.8
ENSG00000100228.11
ENSG00000186716.18
ENSG00000128322.6
ENSG00000189269.11
ENSG00000159496.13
ENSG00000187792.4
ENSG00000128218.7
ENSG00000169314.13
ENSG00000250479.7
ENSG00000099953.8
ENSG00000280178.1
ENSG00000099956.16
ENSG00000099958.13
ENSG00000133460.18
ENSG00000251357.4
ENSG00000240972.1
ENSG00000133433.9
ENSG00000099974.7
ENSG00000099977.12
ENSG00000099991.15
ENSG00000099994.10
ENSG00000099998.16
ENSG00000100014.18
ENSG00000258555.4
ENSG00000128271.18
ENSG00000100024.13
ENSG00000138867.15
ENSG00000100028.10
ENSG00000100031.17
ENSG00000178026.11
ENSG00000184571.12
ENSG00000167037.17
ENSG00000206069.5
ENSG00000197077.11
ENSG00000100053.8
ENSG00000244752.2
ENSG00000100068.10
ENSG00000100077.13
ENSG00000133454.14
ENSG00000100095.17
ENSG00000128203.6
ENSG00000100099.19
ENSG00000100104.11
ENSG00000100109.15
ENSG00000128294.14
ENSG00000100122.5
ENSG00000196431.3
ENSG00000169184.5
ENSG00000180957.16
ENSG00000100154.13
ENSG00000183765.19
ENSG00000100209.8
ENSG00000159873.8
ENSG00000100219.15
ENSG00000183579.14
ENSG00000100249.4
ENSG00000183762.11
ENSG00000186998.14
ENSG00000100263.12
ENSG00000182944.16
ENSG00000185340.14
ENSG00000100276.9
ENSG00000100280.15
ENSG00000128250.5
ENSG00000100285.9
ENSG00000100296.12
ENSG00000184117.10
ENSG00000186575.16
ENSG00000100314.3
ENSG00000100319.12
ENSG00000184076.12
ENSG00000100325.13
ENSG00000100330.14
ENSG00000176635.16
ENSG00000128342.4
ENSG00000099985.3
ENSG00000239282.6
ENSG00000248751.5
ENSG00000099992.14
ENSG00000099995.17
ENSG00000187860.9
ENSG00000099999.13
ENSG00000100003.16
ENSG00000249590.6
ENSG00000242114.4
ENSG00000100012.10
ENSG00000133488.13
ENSG00000214491.7
ENSG00000128242.11
ENSG00000100029.16
ENSG00000185339.7
ENSG00000100036.12
ENSG00000167065.12
ENSG00000184792.14
ENSG00000133422.11
ENSG00000183963.17
ENSG00000198832.9
ENSG00000185133.12
ENSG00000100078.3
ENSG00000138942.14
ENSG00000182541.16
ENSG00000100100.11
ENSG00000100105.16
ENSG00000185721.10
ENSG00000184708.16
ENSG00000198089.13
ENSG00000241878.8
ENSG00000183530.12
ENSG00000100150.15
ENSG00000128245.13
ENSG00000100170.8
ENSG00000205856.3
ENSG00000128253.12
ENSG00000279219.1
ENSG00000100191.5
ENSG00000128276.9
ENSG00000205853.9
ENSG00000100220.10
ENSG00000184459.7
ENSG00000100225.16
ENSG00000185666.13
ENSG00000100234.11
ENSG00000133424.19
ENSG00000175329.11
ENSG00000100281.12
ENSG00000100284.19
ENSG00000100292.15
ENSG00000100297.14
ENSG00000100302.6
ENSG00000198125.11
ENSG00000221963.5
ENSG00000128313.2
ENSG00000100320.21
ENSG00000128284.18
ENSG00000100336.16
ENSG00000128335.12
ENSG00000100342.19
ENSG00000100345.19
ENSG00000100348.8
ENSG00000100350.13
ENSG00000100353.16
ENSG00000166862.6
ENSG00000100360.13
ENSG00000100362.11
ENSG00000100365.13
ENSG00000100368.12
ENSG00000185264.10
ENSG00000128311.12
ENSG00000128309.15
ENSG00000100379.16
ENSG00000187045.15
ENSG00000100385.12
ENSG00000133466.12
ENSG00000278195.1
ENSG00000128340.13
ENSG00000100055.19
ENSG00000166897.13
ENSG00000100060.16
ENSG00000100065.13
ENSG00000128283.6
ENSG00000100079.6
ENSG00000100083.17
ENSG00000100092.19
ENSG00000241360.1
ENSG00000100097.10
ENSG00000273899.3
ENSG00000100101.14
ENSG00000100106.18
ENSG00000189060.5
ENSG00000100116.15
ENSG00000128310.2
ENSG00000100124.11
ENSG00000100129.16
ENSG00000100139.12
ENSG00000128346.9
ENSG00000100142.13
ENSG00000100146.15
ENSG00000100151.14
ENSG00000100156.9
ENSG00000128298.15
ENSG00000184381.17
ENSG00000185022.10
ENSG00000198792.11
ENSG00000213923.9
ENSG00000168135.4
ENSG00000100196.9
ENSG00000100201.17
ENSG00000100206.8
ENSG00000184949.14
ENSG00000100211.9
ENSG00000100216.5
ENSG00000100221.9
ENSG00000100226.14
ENSG00000100242.14
ENSG00000100246.11
ENSG00000221890.2
ENSG00000183741.10
ENSG00000128383.11
ENSG00000179750.14
ENSG00000244509.3
ENSG00000243811.6
ENSG00000128394.15
ENSG00000239713.6
ENSG00000100298.14
ENSG00000100307.11
ENSG00000100311.15
ENSG00000100316.14
ENSG00000100321.13
ENSG00000100324.12
ENSG00000128268.11
ENSG00000100335.11
ENSG00000128272.13
ENSG00000187051.7
ENSG00000100346.16
ENSG00000176177.9
ENSG00000100351.15
ENSG00000133477.15
ENSG00000100354.19
ENSG00000239900.10
ENSG00000279624.2
ENSG00000100359.19
ENSG00000196588.13
ENSG00000128285.4
ENSG00000100372.13
ENSG00000100380.11
ENSG00000196236.11
ENSG00000172404.4
ENSG00000100387.8
ENSG00000100393.9
ENSG00000100395.13
ENSG00000100399.14
ENSG00000100401.18
ENSG00000100403.11
ENSG00000167074.13
ENSG00000183864.4
ENSG00000100410.6
ENSG00000100412.14
ENSG00000100413.15
ENSG00000172346.13
ENSG00000100417.10
ENSG00000100418.7
ENSG00000196419.11
ENSG00000100138.12
ENSG00000184208.10
ENSG00000167077.11
ENSG00000100147.12
ENSG00000198911.10
ENSG00000234965.2
ENSG00000159958.4
ENSG00000100162.13
ENSG00000100167.18
ENSG00000183066.13
ENSG00000198951.10
ENSG00000177096.7
ENSG00000183172.8
ENSG00000184983.8
ENSG00000100197.19
ENSG00000100207.17
ENSG00000235568.5
ENSG00000189306.9
ENSG00000183569.16
ENSG00000100227.16
ENSG00000100243.19
ENSG00000249222.1
ENSG00000128274.14
ENSG00000242247.9
ENSG00000100266.16
ENSG00000100271.15
ENSG00000100290.2
ENSG00000100294.11
ENSG00000100300.16
ENSG00000100304.12
ENSG00000159307.17
ENSG00000186732.12
ENSG00000186976.13
ENSG00000130540.12
ENSG00000100341.10
ENSG00000100344.9
ENSG00000100347.13
ENSG00000188677.13
ENSG00000138964.15
ENSG00000138944.7
ENSG00000188636.3
ENSG00000186654.19
ENSG00000248405.8
ENSG00000241484.8
ENSG00000056487.14
ENSG00000093000.17
ENSG00000100364.17
ENSG00000100373.8
ENSG00000100376.10
ENSG00000077935.15
ENSG00000128408.8
ENSG00000077942.16
ENSG00000130638.14
ENSG00000188064.8
ENSG00000182257.6
ENSG00000186951.15
ENSG00000205643.9
ENSG00000130943.6
ENSG00000075234.15
ENSG00000075218.17
ENSG00000100416.11
ENSG00000075275.15
ENSG00000075240.15
ENSG00000100422.12
ENSG00000054611.12
ENSG00000280080.1
ENSG00000278881.1
ENSG00000219438.7
ENSG00000100425.17
ENSG00000100426.6
ENSG00000182858.12
ENSG00000184164.13
ENSG00000198355.4
ENSG00000188263.9
ENSG00000138892.10
ENSG00000100427.14
ENSG00000073146.14
ENSG00000073150.12
ENSG00000170638.8
ENSG00000073169.12
ENSG00000128159.10
ENSG00000100429.16
ENSG00000188130.12
ENSG00000185386.13
ENSG00000196576.13
ENSG00000279216.1
ENSG00000205593.10
ENSG00000100239.14
ENSG00000100241.19
ENSG00000128165.8
ENSG00000100253.11
ENSG00000100258.16
ENSG00000025770.17
ENSG00000130489.11
ENSG00000025708.11
ENSG00000177989.12
ENSG00000130487.5
ENSG00000217442.3
ENSG00000205560.11
ENSG00000254413.7
ENSG00000100288.18
ENSG00000008735.13
ENSG00000100299.16
ENSG00000100312.9
ENSG00000079974.16
ENSG00000182378.11
ENSG00000178605.11
ENSG00000167393.15
ENSG00000185960.11
ENSG00000205755.9
ENSG00000198223.13
ENSG00000185291.9
ENSG00000169100.11
ENSG00000169093.13
ENSG00000182162.8
ENSG00000197976.9
ENSG00000196433.10
ENSG00000169084.11
ENSG00000214717.8
ENSG00000002586.16
ENSG00000124343.11
ENSG00000056998.17
ENSG00000006756.14
ENSG00000157399.13
ENSG00000205667.2
ENSG00000062096.13
ENSG00000101825.7
ENSG00000183943.5
ENSG00000146938.13
ENSG00000169059.11
ENSG00000130021.12
ENSG00000101846.6
ENSG00000182583.11
ENSG00000006757.10
ENSG00000177504.10
ENSG00000205642.8
ENSG00000011201.9
ENSG00000183304.9
ENSG00000177138.14
ENSG00000101849.14
ENSG00000101850.11
ENSG00000146950.11
ENSG00000234469.4
ENSG00000047644.16
ENSG00000073464.10
ENSG00000101871.13
ENSG00000004961.13
ENSG00000047648.20
ENSG00000125363.13
ENSG00000005302.16
ENSG00000169933.11
ENSG00000101911.11
ENSG00000196664.4
ENSG00000101916.11
ENSG00000205542.9
ENSG00000187268.10
ENSG00000123594.4
ENSG00000198759.10
ENSG00000176896.8
ENSG00000123595.6
ENSG00000196459.12
ENSG00000046651.13
ENSG00000046653.13
ENSG00000046647.12
ENSG00000101958.12
ENSG00000181544.12
ENSG00000130150.10
ENSG00000102048.14
ENSG00000165192.12
ENSG00000165195.12
ENSG00000165197.4
ENSG00000087842.9
ENSG00000102010.13
ENSG00000130234.9
ENSG00000147003.5
ENSG00000169239.11
ENSG00000169249.11
ENSG00000182287.12
ENSG00000126010.5
ENSG00000182798.9
ENSG00000047230.13
ENSG00000169906.5
ENSG00000169895.5
ENSG00000086712.11
ENSG00000102054.16
ENSG00000169891.16
ENSG00000188158.13
ENSG00000047634.13
ENSG00000131831.16
ENSG00000177324.12
ENSG00000102098.16
ENSG00000008086.9
ENSG00000102104.8
ENSG00000086717.17
ENSG00000044446.10
ENSG00000173698.16
ENSG00000131828.12
ENSG00000180815.13
ENSG00000147010.16
ENSG00000173681.15
ENSG00000184368.14
ENSG00000173674.9
ENSG00000177189.11
ENSG00000149970.13
ENSG00000185915.5
ENSG00000091482.5
ENSG00000012174.10
ENSG00000230797.2
ENSG00000102172.14
ENSG00000102174.8
ENSG00000175809.4
ENSG00000184735.6
ENSG00000165186.10
ENSG00000123131.11
ENSG00000123130.15
ENSG00000130066.15
ENSG00000184831.12
ENSG00000165182.9
ENSG00000174010.9
ENSG00000130741.9
ENSG00000005889.14
ENSG00000067992.11
ENSG00000102230.12
ENSG00000101868.9
ENSG00000004848.6
ENSG00000176774.5
ENSG00000176746.6
ENSG00000188408.5
ENSG00000189186.9
ENSG00000177689.10
ENSG00000226372.2
ENSG00000169306.8
ENSG00000099399.5
ENSG00000198798.5
ENSG00000120289.11
ENSG00000214107.6
ENSG00000169297.7
ENSG00000120280.5
ENSG00000198814.11
ENSG00000157625.14
ENSG00000132446.6
ENSG00000198947.13
ENSG00000185448.10
ENSG00000147027.3
ENSG00000189132.6
ENSG00000189023.9
ENSG00000165164.11
ENSG00000198173.4
ENSG00000130962.16
ENSG00000250349.3
ENSG00000147036.10
ENSG00000047597.5
ENSG00000165168.7
ENSG00000165169.9
ENSG00000187516.6
ENSG00000147041.10
ENSG00000101955.13
ENSG00000156313.11
ENSG00000036473.6
ENSG00000156298.11
ENSG00000165175.14
ENSG00000183337.15
ENSG00000182220.12
ENSG00000185753.11
ENSG00000180182.9
ENSG00000124486.11
ENSG00000215301.8
ENSG00000188937.5
ENSG00000147044.19
ENSG00000171659.12
ENSG00000171657.5
ENSG00000279849.1
ENSG00000189221.8
ENSG00000069535.13
ENSG00000124479.8
ENSG00000183690.12
ENSG00000069509.5
ENSG00000189037.7
ENSG00000147050.13
ENSG00000147113.15
ENSG00000147121.14
ENSG00000251192.6
ENSG00000147119.3
ENSG00000065923.8
ENSG00000102218.5
ENSG00000102221.12
ENSG00000130988.11
ENSG00000147123.10
ENSG00000182872.14
ENSG00000130985.15
ENSG00000102225.14
ENSG00000102226.8
ENSG00000147117.7
ENSG00000147124.11
ENSG00000078061.11
ENSG00000008056.11
ENSG00000102265.10
ENSG00000126759.11
ENSG00000126767.16
ENSG00000126756.10
ENSG00000279988.1
ENSG00000197779.12
ENSG00000147118.9
ENSG00000221994.9
ENSG00000171489.9
ENSG00000171478.7
ENSG00000165583.12
ENSG00000126752.7
ENSG00000165584.14
ENSG00000268009.4
ENSG00000269791.4
ENSG00000017483.13
ENSG00000068438.13
ENSG00000102312.19
ENSG00000147155.9
ENSG00000068354.14
ENSG00000102317.16
ENSG00000101940.16
ENSG00000015285.9
ENSG00000101945.15
ENSG00000171433.10
ENSG00000102145.12
ENSG00000094631.17
ENSG00000187682.1
ENSG00000102109.8
ENSG00000126768.11
ENSG00000102103.14
ENSG00000102100.13
ENSG00000102096.9
ENSG00000068308.12
ENSG00000102057.8
ENSG00000068400.12
ENSG00000068323.15
ENSG00000147144.11
ENSG00000243279.3
ENSG00000250232.1
ENSG00000196998.14
ENSG00000068394.10
ENSG00000280116.1
ENSG00000269313.4
ENSG00000102007.9
ENSG00000012211.11
ENSG00000102003.9
ENSG00000102001.11
ENSG00000101997.11
ENSG00000049768.13
ENSG00000049769.11
ENSG00000215274.5
ENSG00000224659.2
ENSG00000274274.1
ENSG00000275113.1
ENSG00000236737.1
ENSG00000237671.3
ENSG00000227488.2
ENSG00000216649.3
ENSG00000236362.7
ENSG00000215269.5
ENSG00000224902.5
ENSG00000205777.16
ENSG00000189064.8
ENSG00000068985.4
ENSG00000101951.15
ENSG00000273820.1
ENSG00000171365.14
ENSG00000147081.13
ENSG00000147082.16
ENSG00000274588.1
ENSG00000158352.14
ENSG00000130385.5
ENSG00000122824.9
ENSG00000187690.3
ENSG00000196368.4
ENSG00000189369.8
ENSG00000179222.16
ENSG00000187243.15
ENSG00000154545.15
ENSG00000155622.6
ENSG00000204379.9
ENSG00000204382.10
ENSG00000187754.8
ENSG00000241476.6
ENSG00000268447.4
ENSG00000204363.4
ENSG00000171405.11
ENSG00000171402.13
ENSG00000179304.15
ENSG00000268350.6
ENSG00000184194.5
ENSG00000184205.13
ENSG00000126012.10
ENSG00000124313.11
ENSG00000072501.16
ENSG00000158423.15
ENSG00000072506.11
ENSG00000086758.14
ENSG00000172943.17
ENSG00000184083.10
ENSG00000196632.9
ENSG00000158526.7
ENSG00000102302.7
ENSG00000130119.14
ENSG00000102313.8
ENSG00000102316.15
ENSG00000067445.19
ENSG00000158571.9
ENSG00000169188.4
ENSG00000158578.17
ENSG00000238269.7
ENSG00000234068.5
ENSG00000158639.10
ENSG00000182518.12
ENSG00000256045.2
ENSG00000204279.6
ENSG00000187601.4
ENSG00000247746.4
ENSG00000189299.6
ENSG00000083750.11
ENSG00000102349.13
ENSG00000188021.8
ENSG00000204271.9
ENSG00000186787.7
ENSG00000147059.8
ENSG00000165591.6
ENSG00000198455.4
ENSG00000198205.6
ENSG00000186767.5
ENSG00000131089.12
ENSG00000184675.8
ENSG00000198881.9
ENSG00000102043.14
ENSG00000126970.14
ENSG00000102053.12
ENSG00000001497.15
ENSG00000147065.15
ENSG00000155659.13
ENSG00000089472.15
ENSG00000131080.13
ENSG00000169083.14
ENSG00000079482.12
ENSG00000181704.10
ENSG00000130052.12
ENSG00000090776.5
ENSG00000181191.11
ENSG00000130054.4
ENSG00000158813.16
ENSG00000147160.8
ENSG00000189401.2
ENSG00000089289.14
ENSG00000184210.5
ENSG00000204195.3
ENSG00000186912.6
ENSG00000120500.16
ENSG00000147127.7
ENSG00000120509.9
ENSG00000090889.11
ENSG00000130055.12
ENSG00000082458.10
ENSG00000120498.12
ENSG00000165349.10
ENSG00000147164.10
ENSG00000184481.15
ENSG00000204165.5
ENSG00000147168.11
ENSG00000184634.14
ENSG00000196338.11
ENSG00000169562.9
ENSG00000147130.13
ENSG00000147140.14
ENSG00000147166.9
ENSG00000147133.14
ENSG00000147162.12
ENSG00000147174.10
ENSG00000186810.7
ENSG00000215115.6
ENSG00000215113.6
ENSG00000242732.4
ENSG00000204131.7
ENSG00000102309.11
ENSG00000186871.6
ENSG00000198034.9
ENSG00000125931.9
ENSG00000147099.18
ENSG00000067177.13
ENSG00000184911.13
ENSG00000269502.4
ENSG00000184388.5
ENSG00000186288.5
ENSG00000204118.1
ENSG00000186462.8
ENSG00000131264.3
ENSG00000204116.10
ENSG00000187969.5
ENSG00000147100.8
ENSG00000131263.11
ENSG00000050030.12
ENSG00000131269.14
ENSG00000094841.12
ENSG00000102383.12
ENSG00000186675.6
ENSG00000102390.9
ENSG00000198934.4
ENSG00000196468.7
ENSG00000085224.19
ENSG00000102158.18
ENSG00000131174.4
ENSG00000165240.16
ENSG00000226784.2
ENSG00000102144.12
ENSG00000187325.4
ENSG00000173198.5
ENSG00000179300.3
ENSG00000147145.11
ENSG00000078589.11
ENSG00000147138.1
ENSG00000078596.9
ENSG00000122145.13
ENSG00000281700.1
ENSG00000174016.10
ENSG00000165288.10
ENSG00000198157.9
ENSG00000131171.11
ENSG00000196767.6
ENSG00000183035.11
ENSG00000072133.9
ENSG00000165259.12
ENSG00000155008.12
ENSG00000184788.11
ENSG00000147180.15
ENSG00000124429.16
ENSG00000188419.12
ENSG00000126733.19
ENSG00000102271.12
ENSG00000147183.8
ENSG00000153779.9
ENSG00000174740.7
ENSG00000102290.20
ENSG00000186310.9
ENSG00000179083.6
ENSG00000147202.16
ENSG00000204086.4
ENSG00000165194.13
ENSG00000000005.5
ENSG00000000003.13
ENSG00000102359.5
ENSG00000102362.14
ENSG00000101811.12
ENSG00000007952.16
ENSG00000182489.8
ENSG00000174225.13
ENSG00000188917.13
ENSG00000126950.7
ENSG00000102384.12
ENSG00000102385.11
ENSG00000102387.14
ENSG00000126953.5
ENSG00000010671.14
ENSG00000241343.8
ENSG00000257529.4
ENSG00000102393.8
ENSG00000126945.8
ENSG00000196440.10
ENSG00000126947.10
ENSG00000198960.9
ENSG00000102401.18
ENSG00000184867.12
ENSG00000126952.15
ENSG00000166432.13
ENSG00000184905.7
ENSG00000204071.8
ENSG00000184515.9
ENSG00000269405.5
ENSG00000269437.5
ENSG00000215029.7
ENSG00000158164.6
ENSG00000125962.13
ENSG00000198932.11
ENSG00000158301.17
ENSG00000198908.10
ENSG00000102128.7
ENSG00000133169.5
ENSG00000147206.15
ENSG00000102409.9
ENSG00000180964.15
ENSG00000204065.2
ENSG00000133134.10
ENSG00000182916.7
ENSG00000185222.7
ENSG00000166681.12
ENSG00000172476.3
ENSG00000133142.16
ENSG00000196507.9
ENSG00000172465.12
ENSG00000123562.15
ENSG00000188828.10
ENSG00000179363.6
ENSG00000123560.12
ENSG00000123570.3
ENSG00000158427.13
ENSG00000123569.8
ENSG00000101812.11
ENSG00000269226.6
ENSG00000269743.2
ENSG00000166707.9
ENSG00000123575.8
ENSG00000123576.5
ENSG00000189108.11
ENSG00000268629.5
ENSG00000123572.15
ENSG00000123561.13
ENSG00000157502.11
ENSG00000147231.12
ENSG00000133135.12
ENSG00000133138.18
ENSG00000133131.13
ENSG00000147223.5
ENSG00000165376.9
ENSG00000089682.15
ENSG00000198088.9
ENSG00000080572.11
ENSG00000147234.9
ENSG00000147224.9
ENSG00000157514.15
ENSG00000170935.6
ENSG00000080561.12
ENSG00000170925.3
ENSG00000101842.12
ENSG00000101843.17
ENSG00000101844.16
ENSG00000197565.14
ENSG00000188153.11
ENSG00000260548.1
ENSG00000133124.11
ENSG00000101890.4
ENSG00000101888.10
ENSG00000176076.7
ENSG00000068366.18
ENSG00000157600.10
ENSG00000101935.8
ENSG00000243978.7
ENSG00000101938.13
ENSG00000077264.13
ENSG00000077274.8
ENSG00000077279.15
ENSG00000101901.9
ENSG00000072315.3
ENSG00000187823.3
ENSG00000182508.12
ENSG00000126016.12
ENSG00000147246.8
ENSG00000123496.6
ENSG00000130224.13
ENSG00000175718.9
ENSG00000102021.9
ENSG00000102024.16
ENSG00000281638.1
ENSG00000180772.6
ENSG00000268104.2
ENSG00000204019.4
ENSG00000003096.12
ENSG00000131725.12
ENSG00000147251.14
ENSG00000131724.9
ENSG00000174460.3
ENSG00000175556.15
ENSG00000250423.2
ENSG00000101856.9
ENSG00000077713.17
ENSG00000005022.5
ENSG00000018610.12
ENSG00000077721.14
ENSG00000186416.11
ENSG00000125354.21
ENSG00000187808.4
ENSG00000198918.7
ENSG00000125351.9
ENSG00000125352.5
ENSG00000125356.6
ENSG00000186471.11
ENSG00000101882.8
ENSG00000203989.3
ENSG00000101883.4
ENSG00000131721.4
ENSG00000177485.6
ENSG00000125355.14
ENSG00000101892.10
ENSG00000005893.14
ENSG00000158290.15
ENSG00000232119.6
ENSG00000171155.7
ENSG00000236446.3
ENSG00000230347.4
ENSG00000278646.1
ENSG00000226685.4
ENSG00000226929.3
ENSG00000224089.3
ENSG00000226600.3
ENSG00000226023.5
ENSG00000228517.2
ENSG00000237957.5
ENSG00000230594.3
ENSG00000236126.3
ENSG00000242362.2
ENSG00000236371.4
ENSG00000182890.4
ENSG00000125675.16
ENSG00000125676.18
ENSG00000101966.11
ENSG00000101972.17
ENSG00000183918.13
ENSG00000009694.12
ENSG00000198354.5
ENSG00000198889.4
ENSG00000183631.4
ENSG00000123165.8
ENSG00000102038.14
ENSG00000122126.14
ENSG00000171388.11
ENSG00000122121.9
ENSG00000122122.9
ENSG00000188706.11
ENSG00000156697.11
ENSG00000085185.14
ENSG00000102034.15
ENSG00000156709.12
ENSG00000134594.4
ENSG00000056277.14
ENSG00000102078.14
ENSG00000147262.3
ENSG00000134597.12
ENSG00000165675.15
ENSG00000147256.9
ENSG00000147255.16
ENSG00000171054.7
ENSG00000134602.14
ENSG00000165694.8
ENSG00000123728.8
ENSG00000076770.13
ENSG00000171004.16
ENSG00000134588.11
ENSG00000183434.9
ENSG00000076716.8
ENSG00000147257.12
ENSG00000203952.8
ENSG00000156531.15
ENSG00000165704.13
ENSG00000170965.8
ENSG00000156504.15
ENSG00000156500.13
ENSG00000101928.11
ENSG00000184785.5
ENSG00000212747.4
ENSG00000134590.12
ENSG00000203950.6
ENSG00000169551.11
ENSG00000186376.13
ENSG00000173275.11
ENSG00000165359.13
ENSG00000268940.4
ENSG00000269096.5
ENSG00000228836.7
ENSG00000278289.3
ENSG00000271449.6
ENSG00000273696.3
ENSG00000278085.3
ENSG00000270946.4
ENSG00000269586.6
ENSG00000181433.8
ENSG00000169446.5
ENSG00000198689.8
ENSG00000022267.15
ENSG00000129680.14
ENSG00000156920.9
ENSG00000102239.4
ENSG00000102241.10
ENSG00000102243.11
ENSG00000102245.6
ENSG00000129675.14
ENSG00000147274.13
ENSG00000165370.1
ENSG00000156925.10
ENSG00000129682.12
ENSG00000101981.9
ENSG00000101977.18
ENSG00000101974.13
ENSG00000203933.2
ENSG00000134595.7
ENSG00000184258.6
ENSG00000227234.1
ENSG00000182195.7
ENSG00000198573.6
ENSG00000198021.6
ENSG00000203926.4
ENSG00000196406.4
ENSG00000165509.12
ENSG00000155495.8
ENSG00000046774.9
ENSG00000189326.4
ENSG00000189252.4
ENSG00000179542.14
ENSG00000268988.1
ENSG00000203923.4
ENSG00000185985.8
ENSG00000221870.2
ENSG00000102081.12
ENSG00000176988.7
ENSG00000155966.12
ENSG00000281817.1
ENSG00000010404.16
ENSG00000241489.6
ENSG00000197620.9
ENSG00000267978.4
ENSG00000268738.2
ENSG00000269556.6
ENSG00000185247.13
ENSG00000171116.7
ENSG00000123584.7
ENSG00000156009.8
ENSG00000197021.7
ENSG00000013619.12
ENSG00000171100.13
ENSG00000063601.15
ENSG00000102181.18
ENSG00000029993.13
ENSG00000102195.8
ENSG00000160131.12
ENSG00000166049.10
ENSG00000130032.14
ENSG00000147378.10
ENSG00000183862.5
ENSG00000147381.10
ENSG00000102287.15
ENSG00000124260.10
ENSG00000011677.11
ENSG00000268089.2
ENSG00000221867.7
ENSG00000183305.12
ENSG00000198930.11
ENSG00000213401.7
ENSG00000268606.4
ENSG00000197172.9
ENSG00000147400.8
ENSG00000147383.9
ENSG00000147394.17
ENSG00000198883.10
ENSG00000183837.9
ENSG00000235961.5
ENSG00000198681.6
ENSG00000063587.13
ENSG00000189420.8
ENSG00000183479.11
ENSG00000213397.9
ENSG00000182492.14
ENSG00000067842.16
ENSG00000262919.6
ENSG00000130829.16
ENSG00000130822.14
ENSG00000130821.14
ENSG00000185825.14
ENSG00000101986.11
ENSG00000198753.10
ENSG00000184343.9
ENSG00000067829.17
ENSG00000180879.12
ENSG00000067840.11
ENSG00000198910.11
ENSG00000126895.12
ENSG00000089820.14
ENSG00000102030.14
ENSG00000102032.11
ENSG00000172534.12
ENSG00000177854.7
ENSG00000184216.10
ENSG00000169057.18
ENSG00000102076.8
ENSG00000268221.4
ENSG00000166160.8
ENSG00000269433.3
ENSG00000278057.3
ENSG00000007350.15
ENSG00000196924.13
ENSG00000102119.9
ENSG00000147403.15
ENSG00000013563.12
ENSG00000102125.14
ENSG00000071553.15
ENSG00000203879.10
ENSG00000071859.13
ENSG00000130827.6
ENSG00000196976.6
ENSG00000102178.11
ENSG00000126903.14
ENSG00000071889.15
ENSG00000160211.14
ENSG00000269335.4
ENSG00000268651.2
ENSG00000184033.11
ENSG00000126890.13
ENSG00000160219.10
ENSG00000130826.14
ENSG00000130830.13
ENSG00000203870.5
ENSG00000185010.12
ENSG00000274183.1
ENSG00000277203.1
ENSG00000165775.16
ENSG00000214827.8
ENSG00000182712.14
ENSG00000185515.13
ENSG00000155959.9
ENSG00000155961.4
ENSG00000155962.11
ENSG00000277858.1
ENSG00000274791.1
ENSG00000277150.1
ENSG00000277745.1
ENSG00000185973.9
ENSG00000168939.9
ENSG00000124333.13
ENSG00000124334.15
ENSGR0000182378.11
ENSGR0000178605.11
ENSGR0000167393.15
ENSGR0000185960.11
ENSGR0000205755.9
ENSGR0000198223.13
ENSGR0000185291.9
ENSGR0000169100.11
ENSGR0000169093.13
ENSGR0000182162.8
ENSGR0000197976.9
ENSGR0000196433.10
ENSGR0000169084.11
ENSGR0000214717.8
ENSGR0000002586.16
ENSGR0000168939.9
ENSGR0000124333.13
ENSGR0000124334.15
ENSG00000184895.7
ENSG00000129824.14
ENSG00000067646.10
ENSG00000176679.8
ENSG00000099715.13
ENSG00000168757.11
ENSG00000099721.12
ENSG00000092377.12
ENSG00000279435.1
ENSG00000279664.1
ENSG00000279547.1
ENSG00000233803.7
ENSG00000229549.7
ENSG00000228927.8
ENSG00000258992.4
ENSG00000238074.4
ENSG00000236424.6
ENSG00000114374.11
ENSG00000067048.15
ENSG00000183878.14
ENSG00000154620.5
ENSG00000129864.6
ENSG00000129862.6
ENSG00000165246.11
ENSG00000129873.6
ENSG00000182415.9
ENSG00000172468.12
ENSG00000169953.11
ENSG00000279335.1
ENSG00000012817.14
ENSG00000198692.8
ENSG00000280969.1
ENSG00000183146.4
ENSG00000242875.5
ENSG00000234414.6
ENSG00000242389.6
ENSG00000244395.5
ENSG00000169807.9
ENSG00000169800.12
ENSG00000226941.6
ENSG00000169789.9
ENSG00000183753.8
ENSG00000188120.13
ENSG00000205944.10
ENSG00000172352.5
ENSG00000279287.1
ENSG00000279274.1
ENSG00000183795.7
ENSG00000187191.13
ENSG00000205916.9
ENSG00000185894.7
ENSG00000279115.1
ENSG00000280301.1
ENSG00000172288.7
ENSG00000198888.2
ENSG00000198763.3
ENSG00000198804.2
ENSG00000198712.1
ENSG00000228253.1
ENSG00000198899.2
ENSG00000198938.2
ENSG00000198840.2
ENSG00000212907.2
ENSG00000198886.2
ENSG00000198786.2
ENSG00000198695.2
ENSG00000198727.2
