# Supplementary material for: PRR11 promotes cell proliferation by regulating PTTG1 through interacting with E2F1 transcription factor in pan-cancer
Source: Front Mol Biosci. 2022 Aug 19;9:877320. doi: 10.3389/fmolb.2022.877320 (PMC9437250; doi:10.3389/fmolb.2022.877320)
Supplement: Supplementary file 5 [file DataSheet5.zip › Codes and Datasets/cell_lines_counts.csv]

Geneid	48-BN1.bam	48-BN2.bam	48-BN3.bam	48-BP1.bam	48-BP2.bam	48-BP3.bam	48-N1.bam	48-N2.bam	48-N3.bam	48-NC1.bam	48-NC2.bam	48-NC3.bam	48-P1.bam	48-P2.bam	48-P3.bam	48-SiP1.bam	48-SiP2.bam	48-SiP3.bam
ENSG00000223972.5	0	0	0	0	0	0	2	0	0	0	0	0	0	2	0	0	0	0
ENSG00000227232.5	441	286	317	216	252	426	242	212	293	592	441	285	394	385	155	393	648	581
ENSG00000278267.1	19	22	19	12	20	24	14	7	11	4	1	8	28	17	11	5	15	0
ENSG00000243485.5	0	1	0	2	0	0	0	0	0	6	0	0	0	0	1	0	0	0
ENSG00000284332.1	0	0	0	0	0	0	0	0	0	0	0	0	0	0	0	0	0	0
ENSG00000237613.2	0	0	0	0	0	0	0	0	0	0	0	0	0	0	0	0	2	0
ENSG00000268020.3	0	0	0	0	0	0	0	0	0	0	0	0	0	0	0	0	0	0
ENSG00000240361.2	0	0	0	0	0	0	0	0	0	0	0	0	0	0	0	0	0	0
ENSG00000186092.6	0	0	0	0	0	0	0	0	0	0	0	0	0	0	0	0	0	0
ENSG00000238009.6	0	0	0	0	2	0	0	0	4	1	1	1	2	0	0	0	0	0
ENSG00000239945.1	0	0	0	0	0	0	0	0	0	0	0	0	0	0	0	0	0	0
ENSG00000233750.3	2	0	1	0	0	6	0	0	0	0	3	0	4	0	2	0	2	3
ENSG00000268903.1	58	56	48	26	40	28	0	0	3	1	2	0	12	2	0	0	2	0
ENSG00000269981.1	122	85	62	45	36	34	0	1	0	0	0	0	2	12	2	0	1	0
ENSG00000239906.1	8	6	2	1	10	4	0	1	0	0	0	0	1	0	0	0	0	0
ENSG00000241860.7	15	11	0	9	4	4	2	16	12	0	0	0	12	6	7	0	0	6
ENSG00000222623.1	0	0	0	3	0	0	0	0	0	0	0	0	0	0	0	0	0	0
ENSG00000241599.1	0	0	0	0	0	0	0	0	0	0	0	0	0	0	0	0	0	0
ENSG00000279928.2	1	0	0	2	0	0	0	5	9	0	0	0	1	0	0	0	0	2
ENSG00000279457.4	774	608	562	633	461	661	274	276	349	602	471	269	580	349	212	195	529	658
ENSG00000273874.1	0	1	0	0	1	1	1	0	0	1	0	0	0	0	0	0	0	0
ENSG00000228463.10	9	10	12	9	8	19	97	33	46	2	5	0	63	34	19	8	3	2
ENSG00000286448.1	0	0	0	0	0	0	0	0	0	14	8	0	0	0	0	0	0	0
ENSG00000236679.2	7	1	2	2	0	0	0	0	1	1	0	2	0	0	0	4	1	0
ENSG00000236601.2	0	0	0	0	0	0	0	0	0	0	0	0	0	0	0	0	0	0
ENSG00000237094.12	65	49	42	51	45	23	11	12	6	4	2	0	12	13	4	0	5	9
ENSG00000269732.1	0	0	0	0	0	0	0	0	0	0	0	0	0	0	0	0	0	0
ENSG00000284733.1	0	0	0	0	0	0	0	0	0	0	0	0	0	0	0	0	0	0
ENSG00000233653.3	0	0	1	0	0	0	2	1	0	0	0	0	0	0	0	0	0	0
ENSG00000250575.1	2	2	2	4	4	3	0	1	1	4	2	0	2	0	0	0	2	0
ENSG00000278757.1	0	0	0	0	0	0	0	0	0	0	0	0	0	0	0	0	0	0
ENSG00000230021.10	38	40	35	37	46	27	12	15	18	1	1	1	28	26	9	1	2	0
ENSG00000235146.2	0	0	0	0	0	0	1	0	0	0	0	0	0	0	0	0	0	0
ENSG00000225972.1	11	13	10	12	4	6	16	46	20	19	28	9	29	29	113	21	10	48
ENSG00000225630.1	2823	2342	2161	2067	2017	2229	8681	7316	5948	1032	560	565	6380	5898	4896	913	714	354
ENSG00000237973.1	2395	2795	2533	2881	1876	1917	9933	12975	8709	2588	2472	1495	11145	7639	16019	2261	1225	1555
ENSG00000278791.1	0	0	0	0	0	0	0	0	0	0	0	0	0	0	0	0	0	0
ENSG00000229344.1	13	18	10	5	13	11	11	12	1	12	8	7	7	3	11	4	3	2
ENSG00000240409.1	6	24	2	10	1	0	1	0	0	0	3	0	0	1	0	1	0	0
ENSG00000248527.1	34139	29041	24110	19898	18333	21960	15599	16065	12167	23045	14144	12283	13017	10228	9603	14322	15586	10827
ENSG00000198744.5	51	61	49	53	36	40	23	13	13	33	29	26	13	19	31	33	25	18
ENSG00000268663.1	0	0	0	0	0	0	0	0	0	0	0	0	0	0	0	0	0	0
ENSG00000284662.1	0	0	0	0	0	0	1	0	0	0	0	0	0	0	0	0	0	0
ENSG00000229376.3	3	0	1	1	6	0	8	4	9	2	0	0	1	11	0	0	8	0
ENSG00000228327.3	150	145	125	170	209	156	240	288	183	42	32	19	272	224	168	44	52	37
ENSG00000223181.1	0	0	0	0	0	0	0	0	2	0	0	0	0	0	0	0	0	0
ENSG00000229905.1	0	0	0	0	0	0	0	0	0	0	0	0	0	0	0	0	0	0
ENSG00000237491.10	115	44	52	78	74	46	115	86	45	54	48	16	41	52	66	59	65	111
ENSG00000285268.1	0	0	0	0	0	0	0	0	0	0	0	0	0	0	0	0	0	0
ENSG00000230092.7	2	6	13	4	7	2	16	5	11	0	0	3	4	6	14	1	0	0
ENSG00000177757.2	7	9	16	14	4	16	12	8	7	2	0	0	19	6	8	3	0	4
ENSG00000228794.10	841	599	696	617	682	641	1012	1013	735	389	248	294	805	815	729	293	430	365
ENSG00000225880.5	39	52	26	13	29	18	9	9	10	28	43	14	13	14	0	26	61	35
ENSG00000288531.1	0	0	0	2	2	0	8	8	6	0	4	6	0	2	0	0	12	0
ENSG00000230368.2	0	0	0	0	18	1	6	8	1	0	0	1	0	0	1	0	0	0
ENSG00000234711.1	0	0	0	0	0	0	0	0	0	0	0	0	0	0	3	0	0	12
ENSG00000283040.1	0	0	2	0	0	0	0	0	0	0	0	0	0	0	0	0	0	0
ENSG00000272438.1	2	2	1	8	2	0	17	10	16	30	32	29	34	40	26	20	30	33
ENSG00000230699.2	6	6	3	0	3	2	92	70	95	21	39	11	124	132	97	22	20	21
ENSG00000241180.1	0	0	0	0	0	0	0	0	0	0	1	2	0	2	0	0	9	0
ENSG00000223764.2	2	0	8	6	6	2	44	29	44	197	112	87	77	71	71	98	108	124
ENSG00000187634.12	3	0	2	10	6	3	15	28	39	1215	961	561	24	22	12	576	1070	657
ENSG00000188976.11	10491	7954	6818	6548	6453	8842	3932	4161	4631	10477	7299	5202	6327	5012	4409	6332	12189	9323
ENSG00000187961.14	649	538	485	344	343	441	308	290	435	949	621	438	491	367	307	566	763	635
ENSG00000187583.11	566	466	415	368	300	431	81	59	90	291	133	76	107	72	91	142	146	194
ENSG00000187642.9	1	5	10	8	8	6	2	5	2	6	10	8	10	6	3	6	12	26
ENSG00000272512.1	1008	893	829	700	703	1034	46	48	49	112	92	57	92	54	59	86	124	139
ENSG00000188290.11	10010	9855	6296	6610	6562	7621	410	546	762	11237	6707	4837	1195	974	757	4251	7802	8840
ENSG00000187608.10	6357	4561	3999	3289	3451	4143	137	237	269	235797	169863	124571	309	218	214	109662	205151	235153
ENSG00000231702.2	5	0	7	0	0	0	1	13	1	1	4	3	1	6	1	2	9	4
ENSG00000224969.1	4	5	7	1	7	12	13	21	15	21	22	18	15	27	18	7	37	7
ENSG00000188157.15	115444	80622	80551	78584	76056	93850	5436	5531	7031	13154	8195	6297	8109	6790	5644	7414	12788	9649
ENSG00000242590.1	0	0	0	0	0	0	0	0	0	0	0	0	0	0	0	0	0	0
ENSG00000217801.10	340	295	280	208	192	186	44	24	38	1068	666	460	48	44	27	582	838	778
ENSG00000273443.1	38	36	47	31	29	24	0	5	4	41	25	46	0	7	7	17	86	18
ENSG00000237330.3	243	208	180	137	225	207	4	0	0	281	282	167	8	0	0	165	170	243
ENSG00000131591.18	1214	936	863	650	701	894	263	217	391	1849	1270	947	406	358	284	924	1656	2240
ENSG00000285812.1	13	5	11	13	5	0	48	38	36	19	35	11	27	19	48	17	60	218
ENSG00000223823.1	0	0	0	0	0	0	0	0	0	0	2	0	0	0	0	0	0	2
ENSG00000207730.3	6	8	15	5	6	3	0	0	0	0	0	0	0	0	0	0	0	0
ENSG00000207607.3	8	16	5	14	13	9	0	0	0	0	0	0	0	0	0	0	0	0
ENSG00000198976.1	11	11	11	10	9	8	0	0	0	0	0	0	0	0	0	0	0	0
ENSG00000272141.1	159	97	132	79	63	97	0	0	0	0	1	0	0	0	0	0	0	0
ENSG00000205231.1	2	0	6	2	8	4	0	0	0	0	1	0	2	0	0	2	8	0
ENSG00000162571.14	41	35	26	21	29	39	0	2	2	0	0	0	5	3	0	1	0	0
ENSG00000186891.14	59	44	19	12	14	33	0	0	0	0	0	6	2	6	0	0	8	0
ENSG00000186827.11	13	6	2	5	4	0	0	2	4	4	11	2	6	0	0	1	4	8
ENSG00000078808.19	13696	11391	9860	8447	8457	11145	4016	4285	5466	22386	15279	11189	6503	5605	4591	12706	23351	18162
ENSG00000176022.7	1799	1651	1168	1069	1273	1458	813	885	1008	1950	1097	808	1263	1067	766	1065	1737	1886
ENSG00000184163.3	19	21	49	18	3	7	27	30	63	58	44	30	79	46	57	35	39	33
ENSG00000260179.1	8	9	7	7	6	0	22	16	8	27	8	6	28	36	22	17	9	23
ENSG00000160087.21	3941	3361	2862	2478	2379	2968	1599	1700	1903	3946	2763	2058	2332	1791	1709	2073	3909	3742
ENSG00000230415.1	5	8	3	1	10	0	21	21	21	25	12	1	38	37	18	8	15	46
ENSG00000162572.21	30	4	26	26	9	23	192	176	226	444	190	186	244	213	138	141	344	298
ENSG00000131584.19	4394	3306	3044	2659	2474	3082	425	532	715	2413	1743	1291	886	696	557	1480	2411	2223
ENSG00000278073.1	0	0	0	0	0	0	0	0	0	0	0	0	0	0	0	0	0	0
ENSG00000169972.12	888	660	657	587	479	681	240	197	257	1299	858	670	311	321	212	711	1457	1505
ENSG00000127054.21	6463	5161	5186	4231	4191	4778	2639	2237	2757	4641	3135	2306	3374	2702	2381	2779	4768	4198
ENSG00000283712.1	0	0	0	0	0	0	0	0	0	0	0	0	0	0	0	0	0	0
ENSG00000240731.1	123	76	103	82	83	98	112	148	115	147	104	98	133	91	123	73	123	180
ENSG00000224051.7	2901	2256	2155	1602	1674	2272	561	603	749	3677	2528	1760	774	747	584	1758	3741	3444
ENSG00000169962.5	58	49	10	14	13	24	60	65	87	115	72	78	59	61	72	43	75	105
ENSG00000107404.20	7162	5272	4757	4475	4873	5674	1818	2099	2684	5096	3396	2447	3856	2914	2743	2989	5136	4416
ENSG00000284372.1	0	0	0	0	0	0	0	0	0	0	0	0	0	0	0	0	0	0
ENSG00000162576.17	439	337	297	280	214	339	161	129	228	96	28	40	296	212	125	33	72	70
ENSG00000175756.13	6951	5875	4525	3765	3703	4498	2302	2274	3237	17291	13794	9024	3957	2757	2685	8931	17141	23973
ENSG00000223663.2	4	0	2	0	0	0	3	0	0	0	2	0	6	8	0	0	5	18
ENSG00000221978.12	13615	10515	10107	7829	7698	8855	5859	5249	6229	4246	2933	2195	7740	5962	5073	2451	3515	2196
ENSG00000224870.7	1266	1118	1021	748	719	996	719	642	834	1047	687	640	1014	730	708	719	936	788
ENSG00000242485.6	5073	4754	3952	3613	3261	3933	2132	2323	2503	5326	4439	3064	3174	2408	2524	4009	5158	5403
ENSG00000264293.2	0	0	0	0	0	0	0	0	0	0	0	0	0	0	0	0	0	0
ENSG00000272455.1	158	157	100	73	108	106	78	104	83	164	106	81	48	39	70	89	163	172
ENSG00000235098.8	955	683	700	423	396	584	0	0	2	2	4	4	0	2	0	0	4	6
ENSG00000225905.1	4	2	1	2	6	5	0	0	0	0	0	0	0	0	0	0	0	0
ENSG00000205116.3	2	3	10	0	10	0	4	0	0	0	5	0	0	1	0	0	0	0
ENSG00000225285.1	2	3	7	2	0	0	0	0	0	0	2	2	2	0	0	0	3	0
ENSG00000179403.12	3942	3108	2473	2071	2072	2787	59	45	79	6	17	0	69	41	36	0	18	16
ENSG00000215915.10	148	163	125	101	101	106	2	0	7	15	7	9	1	23	1	1	30	20
ENSG00000160072.20	3218	2226	2196	2249	2263	2600	1008	1183	1344	4166	2674	2023	1750	1335	1216	2716	4737	4633
ENSG00000284740.1	5	0	10	7	8	12	24	14	20	116	135	75	28	38	14	70	74	114
ENSG00000197785.14	5173	4237	3550	3562	3568	4680	700	714	1075	7262	4540	3301	1402	984	1072	4245	7924	7301
ENSG00000205090.9	17	33	30	14	18	40	25	10	17	73	24	15	23	29	37	12	46	23
ENSG00000160075.12	7050	5907	4713	4083	4040	5236	4094	3568	3967	10025	7604	5508	5133	3808	3869	6626	11344	11102
ENSG00000215014.5	59	36	13	10	14	22	9	4	12	27	23	18	18	10	4	1	28	37
ENSG00000274481.1	0	0	0	0	0	0	0	0	0	0	0	0	0	0	0	0	0	0
ENSG00000228594.4	756	731	578	537	613	639	49	110	140	1234	935	762	140	154	150	713	1516	1845
ENSG00000286989.1	48	43	50	35	53	53	27	18	23	24	15	12	19	14	8	19	25	8
ENSG00000272106.1	220	204	113	109	115	143	22	25	49	141	93	62	27	28	49	74	116	179
ENSG00000197530.12	4815	3809	3369	2668	2817	3408	763	820	1128	3674	2433	1684	1583	1202	984	1553	2990	2976
ENSG00000189409.14	4	4	5	0	2	2	7	6	0	4	9	14	18	0	1	4	2	21
ENSG00000248333.9	3230	2704	2495	2144	2250	2978	1630	1584	1549	2948	2078	1496	1872	1663	1329	2052	3620	2660
ENSG00000272004.1	3	1	1	0	0	2	2	0	2	0	0	0	0	6	1	0	0	0
ENSG00000189339.12	1830	1302	1427	1303	1276	1510	1565	1476	1708	402	297	229	1925	1741	1449	344	429	247
ENSG00000269737.2	51	19	26	39	38	27	44	24	38	10	0	4	38	31	24	4	19	10
ENSG00000215914.4	1	0	3	7	1	0	0	4	0	7	6	8	0	6	0	0	18	0
ENSG00000008128.23	96	66	80	80	57	66	42	26	34	59	45	25	52	43	65	45	46	42
ENSG00000268575.1	55	47	20	20	39	39	59	45	52	10	10	4	60	45	41	8	5	39
ENSG00000227775.3	336	188	265	195	200	276	78	85	92	24	16	15	104	97	94	23	13	43
ENSG00000215790.8	90	60	68	70	61	75	124	145	115	21	14	20	141	178	104	12	27	55
ENSG00000008130.15	4788	3510	3554	2820	2947	3424	1403	1405	1767	2793	1830	1406	1944	1474	1356	1660	2328	1801
ENSG00000078369.18	21786	17537	16544	15431	14203	17038	16023	16151	14587	13330	8024	7130	16472	13638	13830	9115	11666	10359
ENSG00000231050.1	4	2	7	0	0	1	0	4	2	28	26	9	2	0	0	29	48	47
ENSG00000169885.10	0	0	10	8	0	2	88	52	93	109	45	41	68	56	73	22	46	49
ENSG00000178821.13	24	22	17	14	12	18	52	35	56	130	43	28	46	60	42	33	65	49
ENSG00000142609.18	2	0	0	0	0	0	9	4	4	5	2	13	0	4	6	11	9	8
ENSG00000233542.2	6	0	2	0	2	10	0	0	0	2	0	0	0	0	0	2	0	0
ENSG00000187730.9	0	0	2	2	0	0	4	6	15	6	0	0	0	4	2	0	5	9
ENSG00000226969.1	0	0	0	0	2	0	0	0	0	0	6	11	0	0	0	2	2	15
ENSG00000067606.17	1609	1360	1062	1085	1118	1470	279	227	300	388	256	199	226	165	175	221	454	225
ENSG00000271806.1	4	4	10	0	7	0	0	8	0	1	0	0	4	2	2	2	1	30
ENSG00000182873.5	59	44	51	59	37	45	59	53	57	86	55	12	64	54	63	12	40	26
ENSG00000162585.17	1808	1528	1260	1224	1046	1238	1103	1162	1577	5043	3526	2465	1810	1354	1140	2076	4451	6331
ENSG00000234396.3	0	0	0	4	0	0	0	0	9	1	0	0	3	10	5	2	11	0
ENSG00000157933.10	10340	7440	7547	7905	7764	9191	1827	2081	2361	662	425	369	2801	2346	2096	622	695	394
ENSG00000287356.1	63	35	33	51	34	44	18	27	25	119	70	79	40	39	33	43	82	135
ENSG00000116151.14	242	136	165	148	158	141	281	240	291	461	317	265	368	383	311	284	364	454
ENSG00000272161.1	0	0	1	0	1	1	10	0	2	2	2	2	0	10	6	2	1	18
ENSG00000269896.2	13	20	17	2	3	7	83	76	88	82	57	46	48	64	54	23	48	100
ENSG00000272420.1	18	10	13	2	7	2	4	6	12	10	6	15	9	2	0	12	12	8
ENSG00000157916.20	8541	6759	5931	5083	5013	5952	2986	3252	3362	7078	5266	3919	4075	3174	2964	5154	7597	6880
ENSG00000157911.11	1096	989	844	893	710	859	450	546	536	548	287	234	717	615	645	378	620	331
ENSG00000149527.18	1628	835	1680	826	835	1456	1	0	0	7	11	2	2	0	1	1	14	20
ENSG00000224387.1	0	0	0	0	1	0	0	0	0	0	0	0	0	0	0	0	0	0
ENSG00000229393.1	0	4	0	0	1	0	0	0	0	0	0	0	0	0	0	0	0	2
ENSG00000157881.16	136	12	344	24	155	24	4	46	12	91	11	32	6	83	7	23	16	12
ENSG00000197921.6	0	0	1	0	0	0	0	0	0	0	2	2	0	0	0	4	0	0
ENSG00000272449.2	0	0	4	0	1	0	0	0	0	2	4	0	2	0	0	1	2	0
ENSG00000238164.6	5	5	24	1	6	8	0	0	0	0	0	0	0	0	0	0	0	0
ENSG00000157873.17	41	83	31	33	55	46	2	5	2	4	52	8	10	10	4	4	12	1
ENSG00000225931.3	2	0	0	0	0	1	0	0	0	0	0	0	0	0	0	0	0	0
ENSG00000228037.1	0	0	0	0	0	0	0	0	0	0	0	0	0	0	0	0	0	0
ENSG00000157870.17	70	187	71	52	233	84	8	38	26	2	11	4	5	98	4	20	10	5
ENSG00000142606.16	0	0	0	6	12	43	0	0	0	0	0	0	0	0	0	0	0	0
ENSG00000237058.1	0	0	0	0	0	0	0	0	0	0	0	0	0	0	0	0	0	0
ENSG00000215912.12	0	0	0	0	2	0	0	0	0	0	0	0	0	0	0	0	0	0
ENSG00000285945.1	0	0	0	0	0	0	0	0	0	0	0	0	0	0	0	0	0	0
ENSG00000283259.1	0	0	0	0	0	0	0	0	0	0	0	0	0	0	0	0	0	0
ENSG00000233234.1	0	0	0	0	0	0	0	0	0	0	0	0	0	0	0	0	0	0
ENSG00000287396.1	14	8	9	0	5	2	0	0	0	7	11	1	0	0	0	0	1	7
ENSG00000231630.1	0	2	9	2	0	0	0	0	0	0	0	0	0	0	0	0	0	0
ENSG00000284745.1	0	0	0	0	0	0	0	0	0	0	0	0	0	0	0	0	0	0
ENSG00000169717.7	0	0	0	0	0	0	0	1	0	0	0	0	0	0	0	0	0	0
ENSG00000177133.11	0	0	0	0	0	0	11	23	24	0	0	0	28	18	16	0	0	0
ENSG00000142611.17	7	2	0	0	6	4	235	351	339	6	2	0	390	399	327	0	4	5
ENSG00000283572.1	0	0	0	0	0	0	0	0	0	0	0	0	0	0	0	0	0	0
ENSG00000226286.1	0	0	0	0	0	0	0	0	0	0	0	4	0	1	0	0	0	0
ENSG00000279839.1	0	0	0	0	0	0	0	1	0	1	0	0	2	10	0	4	0	0
ENSG00000272235.1	0	0	0	0	0	0	2	0	6	0	0	0	0	0	0	0	0	0
ENSG00000287828.1	0	0	0	0	0	0	0	2	0	0	0	0	0	0	0	0	0	0
ENSG00000286518.1	0	0	0	0	0	0	6	8	2	10	0	0	4	4	0	0	0	0
ENSG00000130762.15	8609	6714	6202	4983	4966	6175	313	290	596	1886	1194	867	722	467	400	829	1605	1304
ENSG00000272088.1	25	28	20	14	15	22	6	6	10	12	2	4	5	10	13	4	3	0
ENSG00000162591.16	8090	5965	6164	5218	4888	6082	1903	2028	2456	2628	1664	1113	3965	2945	2735	1440	1971	1823
ENSG00000207776.1	0	0	0	0	0	0	0	0	0	0	0	0	0	0	0	0	0	0
ENSG00000238260.1	9	11	6	2	1	0	4	14	5	28	24	12	16	8	1	25	16	16
ENSG00000158109.15	7240	5653	4957	4144	4062	4646	2717	2543	2692	3661	2232	1917	2891	2383	2318	1784	3149	2742
ENSG00000116213.16	1671	1338	1254	1026	981	1124	703	679	1058	1673	1049	706	1264	913	884	1105	1514	979
ENSG00000078900.15	146	122	117	94	87	104	9	15	20	30	22	16	7	18	8	0	24	49
ENSG00000227589.1	0	0	0	0	0	0	0	0	0	2	10	2	0	0	0	1	4	9
ENSG00000235131.1	0	0	0	0	0	0	1	0	0	0	0	0	0	0	2	0	0	0
ENSG00000227372.12	74	101	73	58	57	83	583	572	633	976	633	450	786	575	651	650	710	627
ENSG00000276189.1	0	0	0	0	0	0	0	0	0	0	0	0	0	0	0	0	0	0
ENSG00000162592.10	2	0	0	0	0	0	7	1	7	0	2	0	0	2	2	0	0	0
ENSG00000235169.11	38	23	19	23	34	8	2	10	8	93	122	38	11	13	13	29	58	73
ENSG00000130764.10	4188	3180	2792	2413	2598	3174	1528	1470	1713	3281	2160	1649	2117	1745	1482	2233	3287	2441
ENSG00000266075.2	4	5	0	0	5	7	4	2	8	0	6	1	0	1	2	0	0	0
ENSG00000272153.1	53	20	28	2	11	8	16	22	23	6	2	8	49	32	11	8	0	4
ENSG00000116198.14	2282	1596	1548	1540	1649	1804	1660	1585	1498	1344	736	670	1737	1693	1187	899	1358	1266
ENSG00000169598.17	141	129	108	89	118	129	308	242	318	248	174	174	370	218	226	176	197	159
ENSG00000198912.11	2116	1625	1585	1255	1246	1636	991	845	861	1064	670	539	1073	886	673	837	1204	901
ENSG00000236423.6	6	0	10	7	2	6	18	23	41	82	57	47	31	36	40	68	73	48
ENSG00000233304.7	0	2	0	0	0	0	0	0	0	0	0	0	0	0	4	6	0	0
ENSG00000226374.3	0	0	0	0	0	0	0	0	0	0	0	0	0	0	0	0	0	0
ENSG00000284668.2	0	4	0	0	0	0	0	0	0	3	4	0	0	0	0	0	0	6
ENSG00000284703.1	0	0	0	0	0	0	0	0	0	3	0	0	0	0	0	0	0	0
ENSG00000229280.1	0	0	0	0	0	0	0	0	0	0	0	0	0	0	0	0	0	0
ENSG00000235054.4	0	0	0	0	0	0	2	0	0	2	6	2	0	0	0	0	0	0
ENSG00000284694.1	0	0	0	0	0	0	0	0	0	0	0	0	0	0	0	0	0	0
ENSG00000227169.2	0	0	0	0	0	0	0	0	0	0	0	0	0	0	0	0	0	0
ENSG00000232596.3	0	0	0	0	0	0	0	0	0	0	0	0	0	0	0	0	0	0
ENSG00000196581.11	4	0	0	0	0	0	0	0	0	0	0	0	0	0	0	4	0	0
ENSG00000287586.1	0	0	0	0	0	0	0	0	0	0	0	0	0	0	0	0	0	0
ENSG00000284739.1	0	0	0	0	0	0	0	0	0	0	0	0	0	0	0	0	0	0
ENSG00000284674.1	0	0	0	0	0	0	0	0	0	0	1	0	0	0	0	0	1	0
ENSG00000231510.1	0	0	0	0	0	0	0	0	0	0	0	0	0	0	0	0	0	0
ENSG00000284616.1	0	0	0	0	0	0	0	0	0	0	0	0	0	0	0	0	0	0
ENSG00000284692.2	0	0	0	0	0	0	0	0	0	0	0	0	0	0	0	0	0	0
ENSG00000284666.1	0	0	0	0	0	0	0	0	0	0	0	0	0	0	0	0	0	0
ENSG00000260972.1	0	0	0	0	0	0	0	0	0	0	0	0	0	0	0	0	0	0
ENSG00000283356.1	0	0	0	0	0	0	0	0	0	0	0	0	0	0	0	0	0	0
ENSG00000236948.2	0	0	0	0	0	0	0	0	0	0	0	0	0	0	0	0	0	0
ENSG00000264341.1	0	0	0	0	0	0	0	0	0	0	3	0	0	0	0	0	0	0
ENSG00000264101.1	0	0	1	4	0	0	1	4	0	0	0	0	0	0	2	0	0	0
ENSG00000131697.18	735	503	494	513	489	577	656	690	849	550	366	292	955	792	764	360	558	360
ENSG00000069424.15	1614	1181	1168	1058	1018	1320	4090	4669	5334	2529	1768	1353	5879	5798	4675	1587	2292	2439
ENSG00000116254.18	8	14	4	14	12	12	73	90	128	10	2	31	103	97	96	0	3	8
ENSG00000285629.1	0	0	0	0	1	0	0	0	0	0	0	0	0	0	0	0	0	0
ENSG00000116251.11	8019	6305	5812	4974	4651	5437	4060	4218	3690	3447	2584	1879	3952	3010	3381	2489	3329	3886
ENSG00000226944.1	5	6	13	4	8	11	12	3	5	10	6	4	2	5	13	2	12	8
ENSG00000158286.13	2885	2274	2419	1790	1862	1997	814	831	802	537	383	223	864	649	596	383	370	350
ENSG00000116237.16	6512	5255	4892	4901	4721	5873	2303	2008	2118	4201	2525	2275	2992	2403	2276	3541	4534	4538
ENSG00000225077.3	15	5	18	12	6	2	8	14	4	132	76	63	14	22	26	67	123	128
ENSG00000173673.8	2	0	0	0	3	0	0	0	0	0	0	0	0	0	0	0	0	4
ENSG00000158292.7	4542	3328	3160	3126	3013	3829	80	75	88	610	460	384	77	52	32	382	639	550
ENSG00000097021.20	2168	1751	1478	1426	1234	1496	1129	1289	1534	6090	4218	3117	1831	1380	1260	3751	5225	4895
ENSG00000271746.1	0	6	1	0	3	8	0	0	2	8	2	7	2	4	0	20	0	0
ENSG00000069812.11	705	615	592	336	406	429	44	83	53	771	551	440	86	77	69	355	644	489
ENSG00000187017.17	1084	886	747	639	763	756	7	6	10	1469	1119	771	9	9	2	729	1339	1471
ENSG00000265392.1	0	0	0	0	0	0	0	0	0	0	0	0	0	0	0	0	0	0
ENSG00000231868.1	0	0	0	0	0	0	0	2	0	5	13	0	0	0	0	1	5	16
ENSG00000215788.11	2073	1611	1451	1122	1101	1373	54	79	91	277	182	118	140	100	91	126	199	199
ENSG00000171680.23	4393	3290	3186	2880	2960	3286	203	186	326	213	201	169	345	243	237	197	222	283
ENSG00000162408.11	1833	1285	1451	1369	1419	1313	1275	1243	1267	899	794	568	1118	1065	924	650	963	1228
ENSG00000253022.1	0	0	0	0	0	0	0	6	0	0	0	0	0	0	0	0	0	1
ENSG00000229519.2	2	3	2	0	0	1	2	9	9	13	7	11	10	2	17	7	0	0
ENSG00000173662.21	10	6	7	24	10	15	2	3	0	14	2	0	0	0	0	0	40	14
ENSG00000204859.13	1479	1205	1090	816	842	984	537	488	668	1246	927	618	796	562	547	688	1249	1257
ENSG00000162413.16	10543	8078	8279	7410	7291	8939	2760	3128	3314	1181	692	494	3741	3434	2931	904	1149	645
ENSG00000116273.6	3024	2567	2276	2062	1931	2387	647	584	723	1027	696	569	689	562	466	680	1065	766
ENSG00000041988.15	532	412	362	280	346	383	366	413	464	1313	1013	584	559	428	414	670	1292	1172
ENSG00000007923.16	3476	2936	2921	2481	2436	2971	3156	3163	2408	913	621	587	2833	2696	2121	898	1189	469
ENSG00000228750.7	0	0	0	0	0	0	0	0	0	1	0	0	0	0	0	0	0	0
ENSG00000284744.1	0	0	0	0	0	0	0	0	0	0	0	0	0	0	0	0	2	9
ENSG00000237436.1	20	7	4	1	8	0	0	10	4	23	26	27	3	2	17	23	17	63
ENSG00000171735.19	2032	1643	1468	1130	1044	1426	1107	847	1114	2448	1609	1493	1065	810	857	1540	2251	2402
ENSG00000227950.1	0	0	0	0	0	0	0	0	0	0	0	0	0	0	0	0	0	0
ENSG00000237365.1	0	0	0	0	0	0	0	0	0	0	0	0	0	0	0	0	0	0
ENSG00000207056.1	0	0	0	0	0	0	0	0	0	0	0	1	0	0	0	0	0	0
ENSG00000237402.1	0	0	1	0	0	0	0	2	0	1	2	7	2	0	0	1	0	0
ENSG00000237728.2	0	0	0	0	0	0	0	0	0	1	0	0	0	0	0	1	0	0
ENSG00000225126.1	0	0	0	2	0	0	0	0	0	0	0	0	0	0	2	0	4	0
ENSG00000270171.1	0	0	0	0	0	0	0	0	2	0	0	0	0	0	0	0	0	0
ENSG00000270035.1	0	0	0	0	0	0	2	0	0	0	0	0	2	0	1	0	0	0
ENSG00000269978.1	0	0	0	0	0	0	4	4	2	0	0	0	11	0	0	0	0	10
ENSG00000049245.13	10742	8454	8056	6916	6814	7276	3777	3928	3531	4925	3320	2681	3840	2986	2987	3172	4146	3791
ENSG00000269925.1	15	14	4	12	12	11	26	8	23	10	14	2	10	7	4	4	4	0
ENSG00000049246.14	3493	2749	3135	3276	3085	3138	267	223	199	47	18	30	338	341	342	38	56	35
ENSG00000236266.1	5	2	5	8	12	8	2	3	6	2	0	2	1	2	5	0	11	0
ENSG00000049247.14	10	0	0	3	0	6	0	0	0	0	0	2	0	0	0	0	0	0
ENSG00000049249.9	18	14	12	2	12	17	59	33	43	57	42	28	20	10	44	34	27	49
ENSG00000270330.1	0	0	0	0	0	0	0	0	0	0	0	0	0	0	0	0	0	0
ENSG00000116288.13	12447	10339	8493	7218	7526	8951	7556	7691	6932	17404	12209	9869	8401	5973	6405	11965	17700	17982
ENSG00000200344.1	0	5	0	0	2	0	0	2	0	4	0	0	2	1	1	1	0	0
ENSG00000284747.1	11	4	13	4	17	12	32	19	19	21	6	12	55	40	31	28	20	7
ENSG00000284716.1	1	2	0	1	2	0	3	3	2	0	0	3	0	0	0	6	4	2
ENSG00000116285.13	7712	5686	5688	5169	4978	5679	18182	17386	16312	1241	697	702	16808	14553	13159	914	977	702
ENSG00000238290.1	2	12	2	2	3	10	6	3	4	5	8	4	0	0	2	4	2	19
ENSG00000232848.1	0	0	0	0	0	0	0	0	0	0	0	0	0	0	0	0	0	0
ENSG00000229305.1	0	0	1	0	0	0	0	0	0	0	0	0	0	0	0	0	0	5
ENSG00000227634.3	0	10	4	0	0	18	11	6	7	6	6	3	2	2	14	6	3	8
ENSG00000200975.1	0	0	0	0	0	0	0	0	0	0	0	0	0	0	0	0	0	0
ENSG00000233645.1	0	0	0	0	0	0	0	0	0	1	0	1	0	0	0	0	0	0
ENSG00000251977.1	0	0	0	0	0	0	0	0	0	0	0	0	0	0	0	0	0	0
ENSG00000162426.16	5	2	0	0	1	0	131	124	149	16	8	0	81	81	98	0	16	1
ENSG00000252254.1	0	0	0	0	0	0	0	1	0	0	0	0	0	0	0	0	0	0
ENSG00000142599.19	5484	4090	4528	4422	4408	5013	1379	1396	1496	1388	1003	828	1452	1237	1081	1026	1386	1594
ENSG00000232912.6	8	2	4	10	0	1	0	2	5	0	4	2	0	0	4	0	0	6
ENSG00000221083.1	1	0	0	0	0	0	0	0	0	7	1	0	0	4	0	2	5	6
ENSG00000270282.1	0	0	0	0	0	0	0	0	0	3	1	0	0	0	0	0	0	30
ENSG00000234619.1	0	0	0	0	0	0	0	0	0	0	0	0	0	0	0	0	0	0
ENSG00000224315.2	0	0	0	0	0	0	0	0	2	0	0	2	0	0	0	0	2	0
ENSG00000222511.2	0	0	0	0	0	0	0	0	0	0	0	0	4	0	0	0	0	0
ENSG00000226545.1	0	0	0	0	0	0	1	0	0	0	1	0	0	0	6	2	3	0
ENSG00000228423.2	0	1	1	0	1	0	3	0	0	0	0	2	0	0	2	0	1	4
ENSG00000229716.2	0	0	0	0	0	0	0	0	0	0	0	0	0	0	0	0	0	4
ENSG00000074800.16	111545	88635	77292	69679	69480	90282	110090	108817	103067	129247	86639	68835	111224	90238	82894	84971	123923	102529
ENSG00000274258.1	1	4	4	0	1	0	2	0	7	0	0	0	13	0	2	1	2	0
ENSG00000230679.1	0	0	0	2	0	2	2	2	0	4	2	16	0	1	1	21	14	2
ENSG00000201725.1	0	0	0	0	0	0	0	0	0	0	0	0	0	0	0	0	2	0
ENSG00000238249.2	0	0	1	0	0	0	0	0	0	4	6	0	0	0	0	0	0	4
ENSG00000232208.2	0	0	0	0	0	0	9	3	0	0	1	0	1	0	0	0	2	0
ENSG00000232663.2	0	0	0	0	0	0	0	0	0	0	0	0	0	0	0	0	0	0
ENSG00000131686.15	0	0	0	0	0	0	0	0	0	2	2	2	0	0	0	0	3	0
ENSG00000265141.2	0	0	0	0	0	0	0	0	0	0	0	0	0	0	0	0	0	0
ENSG00000197241.3	0	0	0	0	0	0	0	1	0	30	14	10	0	0	0	9	22	0
ENSG00000142583.18	107	44	34	83	45	71	4	3	2	496	261	362	21	0	8	318	475	247
ENSG00000252404.1	0	0	0	0	0	0	0	0	0	0	0	0	0	0	0	1	0	0
ENSG00000180758.12	1275	990	1001	792	784	978	1234	1144	1103	860	517	456	1149	883	819	480	740	779
ENSG00000228526.7	23	20	5	4	2	7	1376	1428	1409	431	261	130	1781	1322	1382	275	377	270
ENSG00000284357.1	0	0	0	0	0	0	0	0	0	0	0	0	0	0	0	0	0	0
ENSG00000234546.4	25	7	6	2	14	2	93	99	112	74	95	51	151	134	107	66	80	117
ENSG00000049239.13	3975	2879	2971	3009	2738	3385	3043	2684	3250	1435	1037	797	3773	3124	2830	942	1416	1579
ENSG00000171621.14	2126	1671	1554	1383	1226	1410	1020	1126	1365	1052	790	602	1449	1200	1109	616	743	893
ENSG00000284652.1	2	0	2	0	0	0	0	0	0	0	0	0	0	0	2	0	0	0
ENSG00000284693.1	8	3	8	6	8	8	31	36	26	21	5	0	30	43	6	8	38	3
ENSG00000252956.1	0	0	0	0	0	0	0	0	0	0	0	0	0	0	0	0	0	0
ENSG00000235263.1	0	0	0	0	0	0	0	0	0	0	0	2	0	0	0	0	0	1
ENSG00000171612.7	1606	1207	1063	999	1174	1266	1148	1272	1237	589	499	300	1428	1069	993	472	787	764
ENSG00000231181.1	2	0	14	2	10	2	12	12	9	0	0	0	17	15	15	8	0	14
ENSG00000188807.13	2209	1622	1519	1531	1489	1849	334	326	461	1097	690	540	556	462	302	652	1019	1034
ENSG00000171608.16	238	198	174	180	131	230	98	103	167	112	83	63	162	108	130	64	119	126
ENSG00000179840.5	0	0	0	0	0	0	0	0	0	0	0	0	0	0	0	0	0	0
ENSG00000233268.3	0	0	0	0	0	0	0	0	0	0	0	0	0	0	0	0	0	0
ENSG00000231789.2	16	12	2	8	5	6	29	48	42	87	52	20	52	47	52	26	91	53
ENSG00000171603.18	37044	29304	28281	28471	27216	34419	3250	3097	3252	6669	4513	3541	4049	3353	2669	4798	7458	6332
ENSG00000271264.1	0	0	0	0	0	0	0	0	0	0	0	0	0	0	0	0	0	0
ENSG00000280113.2	0	0	5	0	3	0	0	0	0	0	0	6	0	0	0	0	3	0
ENSG00000178585.15	3071	3318	2369	1953	2046	2218	237	258	356	666	393	367	286	227	219	345	644	487
ENSG00000223989.1	0	0	0	0	0	0	0	0	0	0	0	0	0	0	0	0	0	0
ENSG00000285701.1	0	0	2	4	2	0	4	6	0	0	0	0	4	0	0	4	10	0
ENSG00000162441.12	1668	1300	1183	1076	953	1128	2132	2159	2042	1301	1050	773	2147	1707	1754	1127	1569	1282
ENSG00000228150.1	32	18	14	17	17	33	7	3	12	34	27	14	14	15	13	14	10	15
ENSG00000173614.14	750	669	586	626	543	599	373	340	299	550	328	289	495	308	357	426	574	554
ENSG00000202415.1	5	2	14	5	2	2	4	4	6	42	3	4	8	2	0	8	22	6
ENSG00000283611.2	0	0	0	0	1	0	2	2	2	4	2	10	0	0	0	2	5	10
ENSG00000265521.1	0	4	0	0	0	0	0	0	2	0	0	0	0	0	0	0	0	0
ENSG00000241326.1	0	0	0	0	0	0	0	0	0	0	0	0	0	0	0	0	0	0
ENSG00000162444.12	4	1	10	2	4	14	16	18	8	4	0	4	22	9	6	0	2	5
ENSG00000130939.20	4508	3374	3544	3505	3429	3812	2088	2034	2054	1393	1087	831	2148	1633	1726	1095	1694	1401
ENSG00000224340.1	0	0	0	0	2	0	2	0	1	0	0	8	0	0	0	0	3	0
ENSG00000233623.2	1	0	1	0	0	3	2	6	4	0	0	0	7	0	0	0	0	0
ENSG00000201746.1	0	0	0	0	0	0	0	0	1	0	0	0	2	0	5	0	0	0
ENSG00000054523.18	2114	1392	1742	1938	1925	1840	3187	3155	2842	1449	884	672	3429	2904	2795	1142	1449	1164
ENSG00000264881.1	0	0	0	0	0	0	0	0	0	0	0	0	0	0	0	0	0	0
ENSG00000199562.1	0	0	0	0	0	0	0	0	0	11	6	8	0	2	0	5	17	11
ENSG00000264501.2	0	0	0	0	0	0	0	0	0	0	0	0	0	0	0	0	0	0
ENSG00000284735.1	12	2	1	2	13	7	36	11	16	3	8	9	28	14	22	5	3	42
ENSG00000284642.1	28	13	12	4	4	9	33	2	35	25	3	18	7	7	22	6	16	34
ENSG00000142657.21	18917	15720	13819	11672	11758	14944	21656	19858	18870	14284	9933	7709	21524	16003	16372	9149	13365	11976
ENSG00000271989.1	0	0	0	6	0	0	2	0	0	0	0	0	0	0	0	0	0	0
ENSG00000251503.8	2	1	3	0	0	1	4	7	2	8	3	1	4	4	5	1	4	14
ENSG00000175279.22	21	23	22	33	16	19	7	11	25	93	51	29	25	14	25	67	79	135
ENSG00000241563.4	5	10	5	4	4	3	4	8	5	21	9	27	4	4	4	3	18	2
ENSG00000160049.12	3281	2757	2699	2551	2511	2832	2657	2411	2099	3671	2738	1847	2939	2687	2423	2808	4242	4272
ENSG00000203469.2	0	0	0	0	0	0	0	0	0	0	0	0	0	0	0	0	0	0
ENSG00000142655.13	2390	1866	1554	1387	1408	1666	528	491	705	1955	1266	951	964	711	732	1103	1594	1727
ENSG00000287727.1	12	4	0	6	6	0	5	6	8	2	0	0	14	0	3	0	2	0
ENSG00000243267.3	0	0	4	0	0	0	2	0	0	0	0	0	2	0	0	0	0	0
ENSG00000130940.15	456	298	417	340	291	435	698	632	837	77	76	53	760	556	527	98	92	70
ENSG00000272078.1	84	82	87	43	42	70	13	17	18	46	32	13	18	34	4	24	98	69
ENSG00000225158.2	0	0	0	0	0	0	0	0	0	0	0	0	0	0	0	2	0	0
ENSG00000175262.14	0	0	0	0	0	0	0	0	0	43	19	14	0	0	0	20	44	17
ENSG00000215785.2	0	0	0	0	0	0	0	3	0	6	0	2	0	0	0	0	2	8
ENSG00000120948.18	6487	5022	4693	4051	3908	4761	4201	4141	3617	5517	3859	3201	3726	3094	3061	4119	5546	5255
ENSG00000277726.4	0	0	0	0	0	0	0	0	0	0	0	0	0	0	0	0	0	0
ENSG00000009724.17	25	47	36	50	37	46	94	77	48	16	2	0	39	69	54	3	13	34
ENSG00000271895.2	28	43	44	6	8	16	13	18	19	13	6	6	7	15	16	1	23	19
ENSG00000116649.10	2168	1661	1535	1306	1182	1631	1009	1175	1434	7308	4927	3619	1903	1377	1311	3922	6646	7856
ENSG00000171824.14	3988	2828	2803	2585	2486	3012	2030	1975	1615	1636	879	915	2091	1745	1650	1229	1427	657
ENSG00000226849.1	9	0	12	2	2	3	9	8	11	9	1	4	15	15	11	0	7	0
ENSG00000230337.1	10	3	8	6	5	6	6	4	10	32	28	18	5	4	7	17	18	37
ENSG00000198793.13	5491	4397	4542	4690	4496	4816	3874	3679	3513	2443	1507	1259	3967	3364	3131	1764	2224	1832
ENSG00000225602.5	2	0	0	2	2	0	0	0	0	4	0	0	0	2	0	2	1	4
ENSG00000253086.1	0	0	0	0	0	0	0	0	0	0	0	0	0	0	0	0	0	0
ENSG00000171819.5	0	0	0	0	1	4	2	12	3	2	0	7	5	0	0	0	2	0
ENSG00000207451.1	0	0	2	0	0	0	0	0	0	0	0	0	0	0	0	0	0	0
ENSG00000238173.1	1	0	0	0	0	0	0	0	0	0	0	0	0	0	0	0	10	0
ENSG00000120942.14	1536	1284	1126	984	1151	1112	991	1071	1171	821	546	503	1234	989	915	511	715	819
ENSG00000238199.1	5	4	0	7	6	0	6	6	6	0	0	0	1	3	4	0	0	6
ENSG00000284646.1	0	1	0	2	0	0	0	0	0	0	0	0	0	0	0	0	0	0
ENSG00000224338.2	0	0	0	0	0	0	0	0	0	0	0	0	0	0	0	0	0	0
ENSG00000204624.8	2	0	0	0	0	0	7	2	15	20	0	13	19	4	2	2	10	42
ENSG00000285833.1	0	0	0	0	0	0	0	0	0	0	0	0	0	0	0	0	0	0
ENSG00000235643.2	18	6	2	22	10	6	0	0	0	10	6	2	0	0	0	0	0	26
ENSG00000284708.1	2	6	2	0	0	0	0	0	0	14	10	10	0	0	0	10	26	13
ENSG00000116661.11	292	169	137	110	92	97	27	8	44	13732	9517	6912	40	8	4	6147	12109	10809
ENSG00000132879.14	496	350	316	188	227	307	619	735	729	3132	2227	1608	789	565	650	1558	2643	2835
ENSG00000116663.11	212	152	125	123	128	126	249	207	205	775	455	328	346	275	277	444	579	486
ENSG00000116670.15	2184	1856	1488	1348	1191	1631	825	794	950	7075	4953	3555	1014	961	989	4054	6989	6970
ENSG00000162490.7	4	0	0	0	0	0	69	27	52	22	3	22	45	76	40	10	40	9
ENSG00000177674.16	1895	1481	1300	1094	1051	1502	766	788	1061	2301	1312	1188	1151	955	877	1300	1796	1965
ENSG00000215910.7	1	1	0	4	0	1	9	7	0	0	3	4	8	0	2	3	3	19
ENSG00000177553.6	0	0	0	0	0	0	0	0	0	0	0	0	0	0	0	0	0	0
ENSG00000177000.13	1290	898	978	964	877	978	1181	1397	1316	480	376	283	1528	1385	1084	299	511	503
ENSG00000011021.23	1015	709	787	738	753	774	1746	1557	1474	593	328	244	1727	1660	1456	367	383	377
ENSG00000276470.1	0	0	0	0	0	0	0	0	0	0	0	0	0	0	0	0	0	0
ENSG00000278852.1	0	0	0	0	0	0	0	0	0	0	0	0	0	0	0	0	0	0
ENSG00000175206.10	0	0	0	4	1	0	7	12	7	14	0	0	3	5	4	10	0	15
ENSG00000275915.1	0	0	0	0	0	0	0	0	0	0	0	0	0	0	0	0	0	0
ENSG00000120937.9	0	0	0	0	0	0	0	0	0	18	26	8	0	0	0	23	40	18
ENSG00000224904.1	0	0	0	0	0	0	0	0	2	0	4	0	0	0	0	0	0	10
ENSG00000285646.2	30	28	16	10	4	8	10	1	12	23	10	6	18	10	2	14	26	19
ENSG00000199347.1	0	0	0	0	0	0	0	0	0	0	0	0	0	0	0	0	0	0
ENSG00000201801.1	2	3	0	0	0	0	8	1	0	0	0	0	0	1	0	0	3	0
ENSG00000116685.16	5059	4340	3494	3076	3350	3623	1464	1417	1800	7550	4866	3677	1841	1417	1283	4463	7255	6509
ENSG00000083444.17	7354	5730	5252	4969	4667	5899	2424	2058	2622	15942	10989	8786	3531	2593	2559	10841	15862	15647
ENSG00000287384.1	18	9	0	0	5	4	0	0	1	4	0	0	5	0	0	4	0	0
ENSG00000116688.18	18835	14157	13949	10851	10578	12709	4527	4508	4386	5753	3718	3019	3744	2942	3039	2981	4275	3159
ENSG00000270914.1	0	0	2	2	0	0	0	0	0	0	0	0	0	0	0	0	0	0
ENSG00000116691.11	759	567	591	446	513	525	497	471	707	4901	3610	2629	790	520	505	2378	5115	5956
ENSG00000202461.1	2	0	1	0	2	0	4	8	3	0	0	0	3	5	3	0	0	0
ENSG00000276869.1	0	0	0	0	0	0	0	0	0	0	0	0	0	0	0	0	0	0
ENSG00000243539.3	0	0	0	0	0	0	0	0	0	0	0	0	0	0	0	0	0	0
ENSG00000120949.15	2	4	2	6	2	12	25	24	30	53	20	22	48	34	52	12	44	23
ENSG00000201135.1	0	0	0	0	0	0	0	0	0	0	0	0	0	0	0	0	0	0
ENSG00000227875.2	0	0	0	0	0	0	0	0	0	0	0	0	0	0	0	0	0	0
ENSG00000285604.1	0	0	0	0	0	0	0	0	0	0	0	0	0	0	0	0	0	0
ENSG00000283789.1	0	0	0	0	0	0	0	0	0	0	0	0	0	0	0	0	0	0
ENSG00000028137.19	101	73	55	58	51	69	40	19	62	583	424	377	47	23	27	357	684	377
ENSG00000263676.1	0	0	0	0	0	0	0	0	0	0	0	0	0	0	0	0	0	0
ENSG00000225196.2	0	0	0	0	0	0	0	0	0	0	0	0	0	0	0	0	0	0
ENSG00000252969.1	0	0	0	0	0	0	0	0	0	0	0	0	0	0	0	0	0	0
ENSG00000048707.15	5335	4231	4570	5196	4934	4760	3195	3133	2831	1119	735	636	3312	2710	2492	753	1198	1068
ENSG00000239149.1	14	6	10	0	19	3	1	6	2	4	10	5	4	3	5	1	0	12
ENSG00000229484.1	0	0	2	2	0	0	0	0	0	2	0	0	0	0	0	0	0	0
ENSG00000162496.9	9239	7778	6221	5652	5500	6865	558	527	692	2077	1409	1195	787	610	477	1290	2005	2096
ENSG00000221340.1	15	4	5	8	1	4	1	0	0	0	0	0	0	0	0	0	0	1
ENSG00000276830.1	8	7	1	1	3	2	0	0	0	0	0	0	0	0	0	1	0	0
ENSG00000272482.1	17	24	13	12	13	12	8	10	11	0	1	2	7	16	2	0	0	4
ENSG00000204518.2	0	0	0	0	0	0	0	0	2	0	0	0	1	0	0	0	0	0
ENSG00000226166.2	0	0	0	0	0	0	0	0	0	0	0	0	0	0	0	0	0	0
ENSG00000188984.12	0	0	0	0	0	0	0	0	0	0	0	0	0	0	0	0	0	0
ENSG00000157330.10	0	0	0	0	0	0	4	0	4	0	0	0	10	7	2	0	0	4
ENSG00000116726.5	0	0	0	0	0	0	0	2	0	0	0	0	0	4	0	0	0	0
ENSG00000116721.9	0	0	0	0	0	0	0	0	0	0	0	0	2	0	0	0	2	0
ENSG00000228338.1	0	0	0	0	0	0	0	0	0	0	0	0	0	0	0	0	0	0
ENSG00000239810.3	0	0	0	0	0	0	0	0	0	0	0	0	0	0	0	0	0	0
ENSG00000231103.2	0	0	0	0	0	0	0	0	0	0	0	0	0	0	0	0	0	0
ENSG00000179172.10	0	0	0	0	0	0	0	0	0	0	0	0	0	0	0	0	0	0
ENSG00000120952.4	0	0	0	0	0	0	0	0	0	0	0	0	0	0	0	0	0	0
ENSG00000243073.4	0	0	0	0	0	0	0	0	0	0	0	0	0	0	0	0	0	0
ENSG00000187545.5	0	0	0	0	0	0	0	0	0	0	0	0	0	0	0	0	0	0
ENSG00000204510.5	0	0	0	0	0	0	0	0	0	0	0	0	0	0	0	0	0	0
ENSG00000207434.1	0	0	0	0	0	0	0	0	0	0	0	0	0	0	0	0	0	0
ENSG00000234064.1	0	0	0	0	0	0	0	0	0	0	0	0	0	0	0	0	0	0
ENSG00000232423.6	0	0	0	0	0	0	0	0	0	0	0	0	0	0	0	0	0	0
ENSG00000274178.2	0	0	0	0	0	0	0	0	0	0	0	0	0	0	0	0	0	0
ENSG00000274764.6	0	0	0	0	0	0	0	0	0	0	0	0	0	0	0	0	0	0
ENSG00000277058.2	0	0	0	0	0	0	0	0	0	0	0	0	0	0	0	0	0	0
ENSG00000229571.7	0	0	0	0	0	0	0	0	0	0	0	0	0	0	0	0	0	0
ENSG00000277862.1	0	0	0	0	0	0	0	0	0	0	0	0	0	0	0	0	0	0
ENSG00000236179.1	0	0	0	0	0	0	0	0	0	0	0	0	0	0	0	0	0	0
ENSG00000275774.3	0	0	0	0	0	0	0	0	0	0	0	0	0	0	0	0	0	0
ENSG00000229978.1	0	0	0	0	0	0	0	0	0	0	0	0	0	0	0	0	0	0
ENSG00000233336.1	0	0	0	0	0	0	0	0	0	0	0	0	0	0	0	0	0	0
ENSG00000280267.4	0	0	0	0	0	0	0	0	0	0	0	0	0	0	0	0	0	0
ENSG00000179412.11	0	0	0	0	0	0	0	0	0	0	0	0	0	0	0	0	0	0
ENSG00000204505.4	0	0	0	0	0	0	0	0	0	0	0	0	0	0	0	0	0	0
ENSG00000279169.3	0	0	0	0	0	0	0	0	0	0	0	0	0	0	0	0	0	0
ENSG00000279804.2	0	0	0	0	0	0	0	0	0	0	0	0	0	0	0	0	0	0
ENSG00000250894.1	0	0	0	0	0	0	0	0	0	0	0	0	0	0	0	0	0	0
ENSG00000270601.4	0	0	0	0	0	0	0	0	0	1	0	0	0	0	0	0	0	0
ENSG00000231219.1	0	0	0	0	0	0	0	0	0	0	0	0	0	0	0	0	0	0
ENSG00000207511.1	0	0	0	0	0	0	0	0	0	0	0	0	0	0	0	0	0	0
ENSG00000182330.10	0	0	0	0	0	0	0	0	0	0	0	0	0	0	0	0	0	0
ENSG00000237700.2	0	0	0	0	0	0	0	0	0	0	0	0	0	0	0	0	0	0
ENSG00000204501.7	0	0	0	0	0	0	0	0	0	1	0	0	2	0	0	0	0	0
ENSG00000228229.2	0	2	0	0	0	0	0	0	0	0	0	0	0	0	0	0	0	0
ENSG00000204481.8	0	0	0	0	0	0	0	0	2	2	0	2	2	0	2	0	0	0
ENSG00000204480.8	0	0	0	0	0	0	0	0	0	0	0	0	0	0	0	0	0	0
ENSG00000204479.4	0	0	0	0	0	0	0	0	0	4	0	0	0	0	0	0	0	0
ENSG00000204478.10	0	0	0	0	0	0	0	0	0	0	0	0	0	0	0	0	0	0
ENSG00000162494.6	0	0	0	0	0	0	2	0	0	207	156	82	0	0	0	90	162	149
ENSG00000259961.1	0	0	0	0	0	0	0	0	0	0	10	0	0	0	0	4	2	0
ENSG00000215909.3	0	0	0	0	0	0	0	0	0	0	0	0	0	0	0	0	0	0
ENSG00000162493.16	21	8	16	7	10	20	0	0	0	1	0	0	0	0	0	0	0	0
ENSG00000222952.1	0	0	0	0	0	0	0	0	0	0	0	0	0	0	0	0	0	0
ENSG00000237445.2	0	0	0	0	0	0	0	0	0	0	0	0	0	0	0	0	0	0
ENSG00000253085.1	0	0	0	0	0	0	2	0	0	0	0	0	0	0	0	0	0	0
ENSG00000116731.22	2195	1748	1733	1901	1793	1870	1842	1702	1637	277	281	215	1895	1514	1309	294	351	235
ENSG00000189337.17	516	416	341	329	323	506	660	625	582	126	55	85	823	707	531	87	111	68
ENSG00000252151.1	0	0	0	0	0	0	0	0	0	0	0	0	0	0	0	0	0	0
ENSG00000231606.2	6	0	0	0	0	0	0	0	0	0	0	0	0	0	0	0	0	0
ENSG00000234593.3	6	0	0	4	0	6	6	0	2	0	0	0	4	0	0	0	0	0
ENSG00000235829.1	0	0	0	0	0	0	0	0	0	0	0	0	0	0	0	0	0	0
ENSG00000287756.1	0	0	0	0	0	0	0	0	0	0	0	0	0	0	0	0	0	0
ENSG00000175147.13	53	35	40	28	19	51	16	18	2	11	10	5	18	14	0	8	22	0
ENSG00000171729.14	1010	771	634	660	601	808	175	243	262	823	477	438	239	198	189	446	668	625
ENSG00000204464.7	2	0	0	0	1	0	0	0	0	3	0	2	0	0	0	2	0	6
ENSG00000215720.4	0	0	0	0	0	0	0	0	0	0	2	0	0	0	0	0	0	0
ENSG00000278480.1	4	0	0	4	0	0	0	0	0	0	0	0	0	0	0	0	0	0
ENSG00000142621.19	63	49	29	28	29	60	450	484	401	38	28	26	655	539	480	48	32	17
ENSG00000233485.1	0	0	0	0	0	0	4	2	6	0	0	0	11	0	0	0	0	2
ENSG00000236045.1	0	0	0	0	1	1	26	34	33	0	0	0	24	5	24	1	2	0
ENSG00000228140.2	21	23	19	15	9	10	685	622	590	23	4	10	594	290	370	8	2	34
ENSG00000142634.13	23878	18794	14993	14594	15175	20455	7177	7331	9189	6335	4329	3229	13659	10711	8352	3678	7003	6205
ENSG00000162438.12	25	17	29	36	15	7	8	0	5	37	8	8	2	3	4	2	6	13
ENSG00000142615.8	0	0	1	0	2	3	0	0	0	0	0	0	0	1	7	0	0	0
ENSG00000215704.10	6	0	1	8	3	2	2	8	0	8	0	7	3	4	0	2	7	2
ENSG00000132906.18	954	818	774	638	600	769	603	635	536	2486	1592	1412	634	416	461	1587	1833	1191
ENSG00000116138.13	1225	893	983	809	832	923	1832	1921	1839	466	326	279	1671	1489	1472	366	518	411
ENSG00000251866.1	0	0	0	0	0	1	1	0	0	0	0	0	0	2	0	0	0	0
ENSG00000272510.1	0	0	1	2	0	0	0	0	0	0	2	0	0	0	0	0	4	0
ENSG00000116771.6	402	324	275	275	254	367	104	140	121	933	763	522	258	158	169	596	923	1043
ENSG00000237301.1	4	5	4	2	2	0	2	4	9	6	7	4	3	4	11	4	4	2
ENSG00000235084.3	22	34	17	13	10	23	8	5	2	15	21	5	13	4	32	21	14	9
ENSG00000252417.1	0	0	0	0	0	0	0	0	0	0	0	0	1	0	0	0	0	0
ENSG00000236500.1	0	0	0	0	0	0	0	0	0	0	0	0	0	0	0	0	0	0
ENSG00000197312.12	4074	2991	3274	3701	3737	3756	2285	2324	1945	708	476	496	2336	2144	1768	654	937	830
ENSG00000215695.1	0	0	0	0	0	0	0	0	0	0	0	0	0	0	0	0	0	0
ENSG00000271742.1	2	0	0	0	0	0	0	0	0	10	3	6	0	0	0	4	0	18
ENSG00000116786.13	5531	4250	3953	3944	3615	4447	2132	2168	2582	4440	2872	2338	3635	2887	2927	3049	4591	3872
ENSG00000237938.5	12	10	12	15	27	3	44	48	35	16	34	17	43	27	41	16	68	63
ENSG00000162461.8	88	57	43	48	51	53	22	42	50	51	39	33	64	25	54	34	34	115
ENSG00000224459.1	0	0	0	0	0	0	0	0	0	73	63	36	0	0	0	34	113	92
ENSG00000162460.7	0	0	2	0	0	0	0	0	0	12	10	11	0	0	0	6	6	0
ENSG00000162458.13	2007	1560	1407	1300	1205	1653	195	205	333	3080	2217	1736	347	273	191	1687	2715	2093
ENSG00000224321.1	19	10	11	2	15	2	283	181	166	867	490	512	245	212	176	495	1049	842
ENSG00000233954.6	392	450	434	352	223	248	244	427	252	484	321	331	303	138	553	470	316	326
ENSG00000178715.8	1	2	4	2	2	1	6	0	17	13	15	5	10	14	8	1	4	4
ENSG00000179743.4	219	210	165	135	91	132	50	46	75	168	151	94	127	64	51	119	172	153
ENSG00000065526.12	11352	8292	9754	11075	10097	10184	5473	5554	5291	1395	988	799	5577	5033	4050	1153	1472	1250
ENSG00000270620.1	0	0	0	4	0	0	0	0	0	0	0	4	0	2	4	0	0	0
ENSG00000116809.12	1290	1028	853	771	724	1059	748	799	906	1921	1270	979	1416	1143	995	962	1981	1850
ENSG00000234607.2	0	0	2	6	0	1	0	0	6	2	0	0	0	0	0	0	11	0
ENSG00000231353.1	0	0	0	0	0	0	0	0	0	0	0	0	0	0	0	0	0	0
ENSG00000275503.1	0	0	0	0	0	0	0	0	0	0	4	0	0	0	0	0	0	0
ENSG00000224966.4	0	0	0	0	0	0	0	0	1	0	0	0	0	0	0	0	0	0
ENSG00000183888.4	0	0	0	0	0	0	0	0	2	0	0	0	1	0	0	0	0	0
ENSG00000233078.1	0	0	0	0	0	0	0	0	0	0	0	0	0	0	0	0	0	0
ENSG00000173641.18	8	4	0	0	6	0	2	2	0	488	278	292	0	2	1	242	487	367
ENSG00000186510.12	2	2	6	4	4	4	0	4	0	52	41	34	2	0	6	22	43	38
ENSG00000232456.1	4	0	0	1	2	0	21	14	7	7	12	4	39	17	15	4	11	2
ENSG00000184908.18	0	0	0	0	0	0	3	2	7	119	87	44	14	13	6	38	123	179
ENSG00000185519.9	17	33	23	11	29	27	206	180	282	218	149	124	349	274	247	97	230	267
ENSG00000142627.13	21580	16617	16104	15810	15073	18763	5074	5390	6703	8900	5545	4415	8101	7300	6039	5618	7658	5652
ENSG00000227959.1	69	48	54	56	56	107	5	5	17	27	18	13	6	9	2	14	43	19
ENSG00000224621.1	27	14	14	10	9	13	3	2	2	15	13	2	4	2	6	11	9	12
ENSG00000234166.1	0	0	0	0	0	0	0	0	0	0	0	0	0	0	0	0	0	0
ENSG00000142632.17	860	552	610	492	481	678	314	306	469	756	464	337	615	444	525	391	673	505
ENSG00000237276.8	46	35	30	30	35	36	32	23	51	70	15	21	15	37	38	15	40	46
ENSG00000288398.1	188	174	132	108	123	164	128	157	157	327	205	158	180	189	122	141	297	275
ENSG00000132881.12	158	96	124	157	81	133	55	69	87	135	65	66	201	169	191	89	84	33
ENSG00000233929.1	8	5	6	7	2	4	6	1	7	4	6	1	0	1	0	0	27	9
ENSG00000037637.11	1467	1028	985	963	929	1112	1512	1394	1534	809	540	472	1544	1420	1277	560	820	676
ENSG00000055070.17	9954	7990	7250	6800	6322	8305	2675	2880	3221	7418	5110	3722	4012	3322	3344	4713	7242	6504
ENSG00000226457.1	0	0	0	0	7	0	1	4	0	0	0	4	0	0	2	0	0	0
ENSG00000187144.11	0	0	2	0	0	9	2	0	0	4	9	5	6	1	13	2	3	28
ENSG00000157191.20	5193	4229	3607	3307	3057	4172	1486	1377	1581	3987	2723	1940	2004	1597	1456	2748	3556	3610
ENSG00000226029.1	17	25	12	20	26	15	29	50	52	9	25	2	37	58	23	2	12	13
ENSG00000080947.15	18	32	22	35	22	35	175	213	256	30	63	47	221	169	123	32	27	20
ENSG00000206652.1	0	0	0	0	0	0	4	2	2	0	0	0	0	0	0	1	2	3
ENSG00000261135.1	2	0	0	0	0	1	1	2	0	4	0	1	0	10	1	0	8	0
ENSG00000285853.1	0	0	0	0	0	0	0	0	0	0	0	0	0	0	0	0	0	0
ENSG00000224174.2	0	0	0	0	0	0	0	0	0	0	0	0	0	0	0	0	0	0
ENSG00000233421.4	0	2	0	0	2	0	1	16	4	2	0	0	9	5	8	12	8	0
ENSG00000277344.1	0	0	0	0	0	0	0	0	0	0	0	0	0	0	0	0	0	0
ENSG00000225710.1	0	0	0	0	0	1	0	0	0	0	0	1	0	0	0	0	0	0
ENSG00000219481.10	688	631	658	457	523	616	813	650	810	844	623	435	863	645	571	660	864	694
ENSG00000271732.1	0	0	0	0	0	1	0	0	0	2	0	2	0	0	0	0	0	0
ENSG00000215908.10	1336	1009	1020	758	849	995	477	459	572	570	303	264	676	553	436	369	372	406
ENSG00000283773.1	0	0	0	0	0	0	0	0	0	0	0	0	0	0	0	0	0	0
ENSG00000186301.8	79	74	60	33	38	41	110	72	143	93	57	29	155	114	74	62	69	78
ENSG00000282143.1	0	0	0	0	0	0	0	0	0	1	0	1	0	0	0	0	0	0
ENSG00000207513.1	0	0	0	0	0	0	0	0	0	2	0	1	0	0	0	0	0	0
ENSG00000280114.1	2	1	1	0	0	0	0	0	0	0	4	0	0	0	0	0	0	0
ENSG00000236698.1	168	123	140	145	108	134	332	393	322	90	89	54	356	332	215	95	153	121
ENSG00000268869.6	0	9	2	0	1	6	0	0	0	0	12	20	0	0	0	5	9	2
ENSG00000279151.1	0	0	0	0	0	0	0	0	0	0	0	0	0	0	0	4	0	0
ENSG00000282740.1	4	0	0	0	0	1	2	0	0	2	1	1	0	0	4	0	4	0
ENSG00000058453.17	2741	2304	1995	1680	1570	2261	327	390	461	673	488	288	574	404	397	356	620	607
ENSG00000227684.2	0	0	0	0	0	0	0	0	0	0	1	0	0	0	0	1	2	0
ENSG00000207389.1	0	0	0	0	1	0	0	0	0	0	0	13	0	0	0	0	0	0
ENSG00000186715.11	21	5	9	6	15	10	4	14	4	94	42	62	2	0	6	29	83	76
ENSG00000223643.6	0	0	0	0	0	0	0	0	0	0	0	0	0	0	0	0	0	0
ENSG00000230239.1	0	0	0	0	0	0	0	0	2	0	0	0	0	0	0	0	0	0
ENSG00000263811.1	0	0	0	0	0	0	0	0	0	0	0	0	0	0	0	0	0	0
ENSG00000228549.4	0	0	0	0	0	3	39	12	21	14	4	12	20	26	20	4	9	0
ENSG00000277234.1	0	0	0	0	0	0	0	0	0	0	0	0	0	0	0	0	0	0
ENSG00000238142.2	45	18	15	15	15	13	0	0	2	62	41	50	0	0	0	40	35	54
ENSG00000235241.1	0	0	0	0	0	0	0	0	0	0	0	0	0	0	0	0	0	0
ENSG00000207005.1	0	0	0	0	0	0	0	2	5	1	0	4	0	0	0	0	0	0
ENSG00000272426.1	6	4	2	0	0	2	0	0	0	1	10	1	4	0	0	15	0	3
ENSG00000117122.14	26	45	26	7	17	26	4	11	14	93	64	33	16	11	10	90	74	58
ENSG00000286898.1	0	0	0	0	0	0	0	0	0	0	0	0	0	0	0	0	0	0
ENSG00000226526.1	0	0	0	0	0	0	0	0	0	0	0	0	1	0	0	0	0	0
ENSG00000159363.19	3271	2464	2140	2177	2127	2716	933	1001	1207	2006	1431	1027	1478	1292	1026	1193	1848	1957
ENSG00000288636.1	0	0	0	0	0	0	0	0	0	0	0	0	0	0	0	0	0	0
ENSG00000117118.10	7063	6132	5228	4479	4568	5074	2742	3042	2866	7466	5049	3829	3667	2914	3570	5202	7190	6035
ENSG00000117115.13	4	0	8	2	12	0	14	12	17	18	3	5	9	2	2	7	11	14
ENSG00000204362.6	4	1	0	0	0	0	0	0	0	0	0	0	0	0	0	2	0	0
ENSG00000282843.1	0	0	0	0	0	0	0	0	0	0	0	0	0	0	0	0	0	0
ENSG00000142623.11	44	26	34	38	69	20	0	0	0	0	4	0	0	0	0	0	0	2
ENSG00000142619.4	594	630	606	792	2815	684	0	0	0	6	0	0	0	0	0	0	0	0
ENSG00000266634.1	0	0	0	2	0	0	0	0	0	0	0	0	0	0	0	0	0	0
ENSG00000159339.13	0	0	0	0	0	0	0	0	0	0	0	0	0	0	0	0	0	0
ENSG00000276747.1	0	0	0	0	0	0	0	0	0	0	0	0	0	0	0	0	0	0
ENSG00000227751.1	0	0	0	0	0	0	0	0	0	0	0	0	0	0	0	0	0	0
ENSG00000179051.14	4	5	0	6	8	1	6	0	0	0	0	0	2	0	0	0	0	0
ENSG00000074964.17	1143	887	831	771	761	926	326	349	434	849	575	464	460	337	259	566	900	703
ENSG00000236648.2	0	0	0	0	2	0	0	0	0	0	0	0	0	0	0	0	2	0
ENSG00000117148.8	0	4	4	0	6	6	0	10	0	66	26	7	0	8	2	46	44	30
ENSG00000284653.1	0	0	0	0	0	0	0	0	0	0	0	0	0	0	0	0	0	0
ENSG00000261781.1	0	0	0	0	0	0	0	0	0	0	0	0	0	0	0	0	0	0
ENSG00000117154.12	0	0	0	0	0	0	0	0	0	8	0	0	2	0	0	0	0	0
ENSG00000280222.1	0	0	0	0	0	0	0	0	0	0	0	0	0	0	0	0	0	0
ENSG00000230035.2	0	0	0	0	0	0	0	0	0	0	0	0	0	0	0	0	0	0
ENSG00000225387.1	0	0	0	0	0	0	0	0	0	0	0	0	0	0	0	0	0	0
ENSG00000179023.8	28	19	12	20	28	38	2	17	8	102	60	50	10	1	0	32	90	58
ENSG00000235282.3	0	0	0	0	0	0	0	0	0	0	0	0	0	0	0	0	0	0
ENSG00000225478.2	0	0	0	0	0	0	1	0	0	0	0	0	0	0	0	0	0	0
ENSG00000009709.12	4671	3514	3821	3209	3151	3584	1050	1186	1092	0	0	4	1106	1129	983	0	6	0
ENSG00000179002.5	0	0	0	1	0	0	0	0	0	0	8	0	0	0	0	0	0	0
ENSG00000159423.17	3263	2413	2316	2141	1879	2347	499	586	739	532	298	232	729	557	588	321	546	346
ENSG00000265606.1	0	0	0	0	0	0	0	0	0	0	0	0	0	0	0	0	0	0
ENSG00000221662.1	0	0	0	0	0	0	0	0	0	0	3	0	0	0	0	0	0	0
ENSG00000169991.11	5110	4389	4222	4259	4016	4441	2000	2072	2035	417	230	237	1929	1668	1507	264	404	319
ENSG00000272084.1	11	4	5	14	13	7	36	24	31	35	11	19	18	31	17	16	32	54
ENSG00000127481.15	11388	7661	9321	9916	9611	9889	16792	17433	16066	4355	2911	2301	17292	15783	13578	3093	5531	3091
ENSG00000230424.1	15	10	2	8	5	5	18	23	17	19	13	3	32	18	26	14	31	2
ENSG00000127463.15	6416	5025	4917	4763	4758	5669	5579	5212	4837	3395	2445	2050	6209	4629	4617	2504	3214	3507
ENSG00000053372.5	4759	3580	3320	2864	3102	3455	1838	1768	1816	5619	3949	2970	2123	1700	1545	3630	6103	6757
ENSG00000286064.1	21	12	15	5	10	14	43	55	57	12	0	4	45	40	51	2	3	0
ENSG00000211454.15	12	5	6	17	12	5	29	26	46	68	25	13	57	23	60	15	15	34
ENSG00000162482.5	37	42	47	17	23	42	6	22	16	14	24	10	4	4	18	13	28	3
ENSG00000270728.1	32	23	16	17	14	9	26	23	19	14	0	2	26	9	24	10	3	14
ENSG00000053371.12	2964	2390	1734	1770	1832	2234	619	626	750	2598	1631	1582	837	645	690	1665	2795	2065
ENSG00000200403.1	1	3	0	0	4	0	9	0	0	2	0	0	0	0	0	0	0	4
ENSG00000040487.13	1086	816	756	662	609	623	952	1026	1139	1459	1078	800	1608	1386	1131	943	1649	1603
ENSG00000077549.19	14794	12497	11060	9350	9073	10660	3825	3863	3836	8385	5606	4497	4180	3268	3617	5441	8459	7475
ENSG00000240490.3	0	0	0	2	0	0	0	0	0	0	0	0	14	0	0	0	0	0
ENSG00000173436.15	162	118	128	92	88	127	108	134	122	88	66	45	138	124	84	49	115	135
ENSG00000201609.1	0	0	0	0	0	0	0	0	0	0	0	0	0	0	0	0	0	0
ENSG00000235185.1	0	0	0	0	0	0	1	0	0	0	1	0	0	0	4	0	0	0
ENSG00000158747.15	5003	4031	3345	3271	3087	3823	343	355	401	9152	6573	4275	510	378	453	4751	9966	10173
ENSG00000270136.6	0	0	0	0	0	0	0	0	0	0	0	0	0	0	0	0	0	0
ENSG00000226396.1	30	38	30	38	7	20	53	45	36	116	66	87	43	26	26	54	62	103
ENSG00000158748.4	12	16	4	6	8	17	16	8	18	66	33	19	20	34	10	16	38	58
ENSG00000162542.13	2233	1833	1655	1404	1474	1836	240	274	369	1006	639	550	481	371	280	675	977	792
ENSG00000178828.7	2	0	0	0	0	0	0	0	0	2	0	0	0	0	0	4	0	4
ENSG00000235434.1	0	0	0	0	0	0	0	0	0	0	0	0	0	0	0	0	0	0
ENSG00000169914.6	667	506	653	622	553	653	1233	1113	920	415	221	225	1164	1073	981	291	336	320
ENSG00000188784.4	0	0	0	1	0	0	2	0	0	0	0	0	0	0	0	0	0	0
ENSG00000242688.3	0	0	0	0	0	0	0	0	0	0	0	0	0	0	0	0	0	0
ENSG00000188257.12	5	0	0	0	0	0	5	1	6	0	4	0	2	0	0	2	3	13
ENSG00000127472.11	0	0	0	0	0	0	0	0	0	10	0	0	0	0	0	2	0	0
ENSG00000117215.15	2	0	0	0	0	0	0	0	2	6	9	0	0	0	0	2	3	11
ENSG00000158786.5	0	0	4	6	4	2	0	0	0	4	0	0	2	0	0	0	0	0
ENSG00000227066.2	0	0	0	0	0	0	0	0	0	10	6	0	0	0	0	0	0	8
ENSG00000187980.7	0	0	0	0	0	4	0	0	0	0	0	0	0	0	0	0	0	0
ENSG00000162543.6	42	16	45	40	31	22	0	0	0	10	0	0	4	0	0	0	0	0
ENSG00000228105.2	0	0	0	0	0	0	0	0	0	0	0	0	0	0	0	0	0	0
ENSG00000284710.1	0	0	0	0	0	0	1	0	0	0	0	0	0	0	0	0	0	0
ENSG00000158816.15	1	0	0	0	0	0	0	0	0	0	0	6	0	0	0	0	3	0
ENSG00000226664.1	0	0	0	0	0	0	0	0	0	0	0	0	0	0	0	0	0	0
ENSG00000236963.7	2	0	0	0	0	0	0	0	0	2	0	2	3	0	0	0	0	0
ENSG00000226487.1	0	0	0	0	0	0	0	0	0	0	0	0	0	0	0	0	0	0
ENSG00000284641.1	0	0	0	0	0	0	0	0	0	0	0	0	0	0	0	0	0	0
ENSG00000284743.1	0	0	0	0	0	0	3	0	0	0	0	0	0	0	0	0	0	0
ENSG00000162545.6	995	861	750	608	640	719	339	428	378	732	515	457	449	374	524	446	520	794
ENSG00000090432.7	2920	2314	2066	1890	1871	2280	1111	1174	1265	2196	1153	984	1371	1268	1019	1416	2122	1502
ENSG00000215520.3	0	0	0	0	0	0	0	0	0	8	0	0	0	0	0	0	0	0
ENSG00000183114.8	0	0	0	0	0	0	0	0	0	0	0	0	0	0	0	0	0	2
ENSG00000158825.6	691	515	421	320	279	334	14	10	1	10128	6761	5445	8	2	0	5912	8543	8856
ENSG00000158828.8	754	623	423	387	446	539	193	156	210	1199	700	575	300	235	149	834	1253	476
ENSG00000284005.1	0	0	0	0	0	0	0	0	0	0	0	0	0	0	0	0	0	0
ENSG00000117242.7	221	144	136	109	94	146	116	109	101	32	13	9	102	82	66	34	24	49
ENSG00000244038.11	23869	19646	17242	15778	15726	19731	6696	6924	6769	9002	5449	4558	8266	6701	6842	6219	8753	5893
ENSG00000117245.13	11	0	4	0	0	8	86	110	89	39	26	19	141	149	93	16	18	37
ENSG00000235432.1	0	0	0	0	0	0	4	0	0	4	0	0	4	0	0	0	0	0
ENSG00000189410.12	316	217	216	215	231	183	1049	1081	1015	412	269	219	1269	1172	1013	240	453	315
ENSG00000233069.1	0	0	0	1	0	0	4	3	6	0	2	0	8	1	2	7	0	0
ENSG00000127483.19	19087	14596	15541	12926	13017	14844	7918	7644	6745	2776	1742	1341	7600	6668	5564	1976	2605	2136
ENSG00000075151.21	9562	7039	7362	7352	7404	7707	6343	6361	5377	2034	1352	1008	5916	5087	4991	1456	1815	1552
ENSG00000251914.1	0	0	0	0	0	0	0	0	0	0	0	0	0	0	0	0	0	0
ENSG00000221808.1	0	0	0	0	0	0	0	0	1	0	0	0	0	0	0	0	0	0
ENSG00000233072.1	0	0	3	2	0	0	1	0	0	5	1	6	0	2	0	7	6	0
ENSG00000236073.2	0	0	0	4	0	0	0	4	0	0	0	0	0	0	0	0	0	0
ENSG00000235112.1	0	0	0	0	0	0	4	4	0	3	0	6	0	6	0	1	4	0
ENSG00000287192.1	0	0	2	2	2	15	10	4	6	0	6	1	12	20	3	0	4	7
ENSG00000117298.16	11127	8398	8138	8427	8163	10316	5577	5554	6053	7331	5060	3529	9976	8121	6892	4915	8895	7494
ENSG00000236936.1	0	0	0	0	0	0	0	8	6	0	4	2	0	1	0	12	2	0
ENSG00000231105.2	2	0	14	2	2	4	1	16	5	14	31	16	4	1	2	26	45	6
ENSG00000236216.5	0	0	0	0	0	0	0	0	0	0	0	0	0	0	0	0	0	0
ENSG00000228823.1	0	0	0	0	0	0	0	0	0	0	0	0	0	0	0	0	0	0
ENSG00000236009.1	0	0	0	0	0	0	0	0	0	0	0	0	0	0	0	0	0	0
ENSG00000227001.3	3	2	0	0	0	2	75	41	61	29	10	0	74	34	41	6	9	2
ENSG00000187952.9	4	16	24	38	25	1	2	7	26	1	0	0	10	6	19	13	0	8
ENSG00000186543.7	0	0	0	0	0	2	0	0	0	1	0	0	0	0	0	0	0	0
ENSG00000142794.19	1624	1246	1209	1176	1170	1214	326	362	203	141	84	76	275	186	201	95	153	112
ENSG00000176378.8	0	0	0	0	0	0	0	0	0	0	0	0	0	0	0	0	0	0
ENSG00000162551.14	6	18	0	10	4	10	4	3	4	28	12	4	14	7	8	5	27	25
ENSG00000233431.1	0	0	0	0	0	0	0	0	0	0	0	2	0	0	0	0	0	0
ENSG00000076864.19	357	312	323	239	241	293	112	106	113	1626	1014	715	101	116	81	830	1339	1313
ENSG00000090686.16	4545	3231	3333	3358	3167	3582	2261	2176	2007	1812	1204	1041	2348	1905	1664	1303	1929	1159
ENSG00000231978.2	0	0	0	0	0	0	0	4	0	0	0	0	0	0	0	0	0	0
ENSG00000187942.12	66	33	38	21	30	53	19	19	16	10	18	1	20	4	13	9	6	31
ENSG00000142798.20	21801	14799	17916	19786	18010	18554	8025	8820	10578	1428	950	803	10650	10147	7648	905	2234	1340
ENSG00000232037.3	0	0	0	4	4	0	4	0	0	0	0	0	0	0	0	0	0	0
ENSG00000283234.1	0	0	0	2	0	1	0	0	0	0	2	2	0	0	0	4	14	6
ENSG00000219073.8	0	0	0	0	0	0	0	2	0	0	0	0	0	0	0	0	0	0
ENSG00000285959.1	0	0	0	0	0	0	0	0	0	0	0	0	0	0	0	0	0	0
ENSG00000273610.1	0	0	0	0	0	0	0	0	0	0	0	0	0	0	0	0	0	0
ENSG00000201919.1	0	0	0	0	0	0	0	0	0	0	0	0	0	0	0	0	0	0
ENSG00000142789.20	0	0	0	0	0	0	0	0	0	2	0	0	0	0	0	0	2	0
ENSG00000278124.1	0	0	0	0	0	0	0	0	0	0	0	0	0	0	0	0	0	0
ENSG00000201273.1	0	0	0	0	0	0	0	0	0	0	0	0	0	0	0	0	0	0
ENSG00000228397.3	0	0	0	0	0	2	0	0	4	0	9	14	0	2	0	5	30	7
ENSG00000218510.8	37	13	10	12	12	21	95	72	80	4	4	19	141	86	48	9	23	6
ENSG00000070831.17	26397	22928	20326	18038	16595	19326	7884	8693	6839	6072	4272	3266	7685	6262	7053	4919	5854	5090
ENSG00000285752.1	4	10	5	3	9	7	30	40	21	7	1	0	20	17	9	0	11	6
ENSG00000285794.1	0	0	0	0	0	0	0	0	0	0	0	0	0	0	0	0	0	0
ENSG00000230068.2	4	4	8	2	2	0	1	8	9	0	2	0	2	4	9	0	4	3
ENSG00000271428.1	2	2	14	0	1	1	4	8	8	0	2	0	4	6	0	0	0	0
ENSG00000162552.15	894	670	672	423	481	528	81	140	146	31	22	14	100	100	59	4	30	10
ENSG00000285873.1	58	40	26	26	6	36	11	19	23	16	8	18	17	27	2	7	5	12
ENSG00000266564.1	0	0	0	0	0	0	0	0	0	0	0	0	0	0	0	0	0	0
ENSG00000234397.3	0	0	0	0	0	0	0	0	0	0	6	0	0	0	0	2	0	0
ENSG00000279625.1	0	0	0	0	0	0	0	0	0	0	0	0	0	0	0	0	0	0
ENSG00000184677.18	2038	1477	1707	1634	1531	1788	3465	3484	2963	1697	1124	914	3078	2837	2652	1167	1784	1294
ENSG00000237200.1	5	2	6	2	8	0	12	18	12	0	0	0	5	10	4	0	0	0
ENSG00000070886.12	4	0	0	0	4	0	22	42	18	0	0	0	19	18	43	2	3	0
ENSG00000276835.2	0	0	0	0	0	0	0	0	0	0	0	0	0	0	0	0	0	0
ENSG00000173372.17	2	0	0	0	0	0	0	0	2	6	0	0	0	0	0	0	4	2
ENSG00000159189.12	0	0	0	0	0	0	2	2	0	0	0	0	0	0	0	2	6	0
ENSG00000173369.17	2	0	0	0	0	0	0	0	0	5	0	0	4	0	0	0	2	4
ENSG00000133216.17	4932	3783	3504	2911	2852	3555	93	83	93	256	204	201	226	166	181	261	284	224
ENSG00000265422.1	0	0	0	0	0	0	0	0	0	0	0	0	0	0	0	0	0	0
ENSG00000225952.1	0	0	1	0	0	0	0	0	2	0	0	0	0	0	0	0	0	0
ENSG00000264014.1	0	0	0	0	0	0	0	0	0	0	0	0	0	0	0	0	0	0
ENSG00000215906.8	0	0	0	0	0	0	0	0	0	2	0	0	0	0	0	0	2	0
ENSG00000227868.6	2	0	2	0	0	1	2	3	4	35	8	25	0	2	2	15	20	36
ENSG00000004487.17	10294	8028	7592	6778	6800	8023	3713	3762	3518	7366	4786	3638	3707	2909	2813	4725	6396	5515
ENSG00000240553.1	0	0	0	0	0	0	0	2	0	0	10	0	0	0	0	0	0	2
ENSG00000263793.1	0	0	0	0	0	1	0	0	2	0	0	0	0	0	0	0	0	0
ENSG00000266802.1	0	0	0	0	0	0	2	0	0	0	0	0	0	0	0	0	0	3
ENSG00000169641.13	7962	6200	7036	7627	7446	7851	3065	3053	2573	1546	1095	923	3264	2899	2746	1126	1833	1282
ENSG00000229010.1	0	0	0	0	0	0	0	4	0	2	0	0	0	2	0	0	0	0
ENSG00000206935.1	0	0	2	0	3	0	0	0	0	4	0	0	0	1	0	0	0	0
ENSG00000252578.1	0	0	0	0	0	0	0	2	0	0	0	1	0	0	0	0	0	0
ENSG00000179546.4	148	116	86	41	101	106	283	299	349	876	575	551	407	387	244	567	809	908
ENSG00000215381.3	0	0	0	0	0	0	0	0	0	0	0	0	0	0	0	0	0	0
ENSG00000261326.4	0	0	0	0	0	0	0	0	0	0	0	0	0	0	0	0	0	0
ENSG00000284726.1	0	0	0	0	0	0	0	0	0	0	0	0	0	0	0	0	0	0
ENSG00000125944.21	4	0	4	8	3	2	4	6	2	2	3	0	4	0	6	2	0	1
ENSG00000125945.15	0	0	0	0	0	0	0	0	0	0	0	0	0	0	0	0	0	0
ENSG00000249087.7	0	2	0	0	0	0	0	0	0	0	0	0	0	0	0	0	0	0
ENSG00000201405.1	0	0	0	0	0	0	0	0	0	0	0	0	0	0	0	0	0	0
ENSG00000271420.1	0	0	0	0	0	0	0	0	0	0	0	0	0	0	0	0	0	0
ENSG00000204219.11	0	0	0	0	0	0	4	0	0	0	0	0	0	0	0	0	0	0
ENSG00000232482.2	0	0	0	0	0	0	0	0	0	0	0	0	0	0	0	0	0	0
ENSG00000088280.19	0	0	0	0	0	0	0	0	0	0	0	0	0	0	0	0	0	0
ENSG00000007968.7	2	2	0	0	0	0	0	0	0	4	0	2	0	0	0	2	0	0
ENSG00000235052.1	0	0	0	0	0	0	0	0	0	0	0	0	0	0	0	0	0	0
ENSG00000117318.9	0	0	0	0	0	0	0	2	0	4	0	8	0	0	8	0	0	0
ENSG00000285802.1	0	0	0	0	0	0	1	0	0	0	2	4	4	0	2	0	0	0
ENSG00000197880.9	0	0	0	0	0	0	2	2	4	4	0	4	2	0	6	2	9	0
ENSG00000229239.2	0	0	0	0	0	0	0	0	0	1	3	0	0	0	0	0	0	0
ENSG00000142676.14	49271	49723	40438	36817	30516	36036	34811	42114	34216	52910	39554	30789	42871	28087	34679	40259	46521	54786
ENSG00000236810.6	27	24	50	15	13	31	83	108	52	101	45	60	40	71	62	89	38	67
ENSG00000011007.12	5838	4420	4316	4550	4345	5436	2649	2623	2467	2433	1736	1362	3099	2419	2245	2058	2778	2750
ENSG00000057757.10	4258	3314	2765	2668	2878	3434	1378	1278	1143	1793	1106	1016	1609	1554	1146	1582	1834	1513
ENSG00000011009.11	9309	7825	6955	5647	5241	6557	1656	1672	2133	7025	4478	3485	2432	2123	2112	3561	6473	6118
ENSG00000117308.15	6499	5184	4494	3662	4041	4961	1455	1182	1620	3678	2334	1932	2023	1446	1519	1949	3182	2825
ENSG00000117305.15	3242	2523	2185	1891	1899	2285	1123	1034	1171	1443	995	885	1284	1135	1104	954	1431	1421
ENSG00000179163.12	9268	6764	6219	5296	5570	6472	740	849	668	1066	738	574	813	543	553	675	1018	912
ENSG00000188822.8	0	2	0	0	0	0	2	0	0	4	2	0	0	0	0	0	0	0
ENSG00000229106.1	0	0	0	0	0	0	0	0	0	4	0	0	0	0	0	0	0	0
ENSG00000232557.3	0	0	0	0	0	0	0	0	0	0	0	0	0	0	0	0	0	0
ENSG00000264926.1	0	0	0	0	0	0	0	0	0	0	0	0	0	0	0	0	0	0
ENSG00000230228.2	0	0	0	1	0	0	0	0	0	0	0	1	0	0	0	0	0	0
ENSG00000189266.13	8258	5931	5669	5559	5471	6590	5244	4920	4828	2483	1575	1137	5260	4829	3656	1798	2334	1723
ENSG00000188529.15	7857	5956	6298	5713	5720	5816	4690	4629	4211	2720	1930	1467	4297	3649	3415	1937	2650	2130
ENSG00000215905.4	0	0	0	0	0	0	0	0	0	0	0	0	0	0	0	0	0	0
ENSG00000225315.2	0	0	0	0	0	0	0	0	0	2	0	0	0	1	0	2	2	0
ENSG00000142661.19	4	0	2	2	0	2	180	147	116	27	6	5	168	184	200	7	27	28
ENSG00000230703.1	0	0	0	0	0	0	0	0	0	0	0	0	0	0	2	0	0	0
ENSG00000142677.4	138	154	140	60	108	82	199	228	265	463	258	216	233	193	155	231	256	244
ENSG00000185436.12	34	57	56	39	30	34	231	171	210	163	65	113	324	285	274	121	209	105
ENSG00000230023.2	0	0	0	0	0	0	6	0	0	6	0	8	8	18	6	2	1	6
ENSG00000232298.2	2	0	0	5	3	1	0	0	0	3	6	0	0	0	0	2	2	6
ENSG00000158055.16	40	66	40	24	26	17	131	142	160	19	16	5	199	171	150	21	22	0
ENSG00000001460.18	324	331	271	241	258	255	1151	1270	1095	357	319	245	1103	1001	910	266	339	322
ENSG00000001461.17	5202	3981	3847	3584	3493	4045	1918	1818	1611	1378	901	644	1432	1272	1157	923	1483	1550
ENSG00000286061.1	0	0	0	0	1	0	3	10	14	0	3	6	7	0	9	6	8	0
ENSG00000117602.13	303	230	187	176	205	236	1838	1907	1736	342	180	194	1905	1545	1392	258	208	144
ENSG00000264443.1	0	0	0	2	2	0	1	0	0	0	0	0	0	0	0	0	0	0
ENSG00000184454.7	8	6	4	8	4	6	76	65	55	0	2	0	56	35	27	2	0	0
ENSG00000227312.2	0	0	0	0	0	0	0	0	0	0	5	0	0	0	0	0	0	1
ENSG00000239106.1	0	0	0	0	0	0	0	0	0	0	0	0	0	0	0	0	0	0
ENSG00000133226.17	7880	5962	5778	5528	5393	6708	4830	4674	4153	2317	1654	1167	4609	3828	3470	1549	2389	2300
ENSG00000284699.1	0	0	0	5	1	0	0	0	0	0	0	0	0	0	0	0	0	4
ENSG00000169504.15	11656	8737	9150	8999	8720	9770	13345	13283	12258	3535	2174	1843	13403	11777	10503	3135	3633	3068
ENSG00000238482.1	0	0	0	0	0	0	0	8	0	1	1	0	0	2	0	0	0	0
ENSG00000020633.19	0	0	2	0	0	0	0	10	2	207	157	109	3	0	8	160	198	227
ENSG00000278034.1	0	0	0	0	0	0	0	0	0	0	0	0	0	0	0	0	0	0
ENSG00000229162.1	0	0	0	0	0	0	0	1	0	0	0	0	0	4	0	0	0	0
ENSG00000261025.1	0	0	0	0	0	0	0	0	0	2	9	0	0	0	0	0	0	0
ENSG00000264371.1	0	0	0	0	0	0	0	0	1	0	0	0	0	0	0	0	0	0
ENSG00000285823.1	0	0	0	0	0	0	1	0	1	2	0	0	0	0	0	2	0	0
ENSG00000233755.1	0	0	0	0	0	0	0	0	0	0	0	0	0	1	5	0	0	0
ENSG00000233419.3	0	0	0	0	0	0	0	0	0	0	0	0	0	0	0	0	0	0
ENSG00000231953.2	0	0	0	2	0	0	2	0	0	0	0	0	0	0	0	4	1	1
ENSG00000117614.10	5507	4580	3830	3074	3228	4308	2705	2909	2750	2262	1737	1394	3578	2820	2653	1757	2221	1645
ENSG00000284602.1	16	0	8	0	13	4	23	39	25	39	18	18	14	52	8	19	55	30
ENSG00000284657.1	1	0	0	4	0	2	0	0	19	15	0	2	4	0	6	5	3	14
ENSG00000117616.18	2440	2150	1955	1527	1345	1478	2065	2008	2040	1345	677	695	2094	1807	1736	894	1026	708
ENSG00000272432.1	4	12	4	0	3	9	0	0	3	6	7	8	4	16	0	6	18	25
ENSG00000261349.1	12	23	17	35	10	12	10	13	10	10	0	0	3	3	0	2	0	0
ENSG00000187010.21	31	36	35	42	39	7	17	10	9	70	24	12	13	11	25	30	32	34
ENSG00000224183.1	95	89	109	75	103	113	101	73	46	16	6	7	44	44	24	11	0	0
ENSG00000259984.1	1	8	11	0	3	3	6	1	1	0	0	0	4	4	6	0	0	0
ENSG00000183726.11	9743	8205	7178	6350	5745	7082	2783	3052	3024	4480	3241	2725	3369	2590	2951	3602	4369	3303
ENSG00000188672.19	8	4	25	8	11	8	0	2	3	13	8	18	2	0	0	23	18	35
ENSG00000238084.4	5	8	15	20	11	9	6	4	5	2	0	0	0	2	6	0	0	0
ENSG00000204178.11	1694	1119	1164	1232	1048	1224	874	826	737	1036	887	494	748	683	594	849	1211	938
ENSG00000157978.12	7248	5493	5149	4254	4191	5206	609	724	757	2332	1440	1212	889	573	583	1401	2056	1969
ENSG00000225643.1	42	34	19	24	25	43	0	2	1	9	4	7	10	5	3	6	10	10
ENSG00000117643.14	46	59	33	40	18	57	8	18	22	16	9	10	7	4	0	14	36	26
ENSG00000233478.1	0	0	0	0	0	0	0	0	0	0	0	0	0	0	0	0	0	1
ENSG00000162430.17	3222	2560	2624	2474	2321	2951	2076	2224	2557	921	565	431	2943	2329	2254	589	894	1087
ENSG00000255054.3	0	0	0	0	0	0	0	0	0	0	0	0	0	0	0	0	0	0
ENSG00000228172.5	11	15	11	9	11	13	8	2	8	20	6	2	4	6	3	12	7	0
ENSG00000117640.18	841	716	679	480	491	520	884	930	834	1042	792	598	889	772	745	649	1040	1016
ENSG00000272478.1	0	0	0	0	0	0	0	0	0	0	0	0	0	0	0	0	0	0
ENSG00000127423.11	886	780	622	597	621	831	97	104	117	879	636	441	118	94	94	650	853	674
ENSG00000236528.1	1	2	0	0	0	0	2	0	0	4	0	0	0	2	0	0	0	0
ENSG00000182749.6	1385	1151	995	915	782	869	417	395	387	650	445	435	535	371	402	258	649	772
ENSG00000207302.1	0	0	0	0	0	0	0	0	0	0	0	0	0	0	0	0	0	0
ENSG00000117632.23	14992	12111	10620	9142	9315	10583	2712	2651	2343	13804	8912	7322	2528	1968	2049	9950	13241	10343
ENSG00000229786.1	0	0	0	0	3	1	0	0	0	0	0	0	2	0	2	0	0	0
ENSG00000223624.1	0	0	0	2	3	1	0	8	0	0	0	0	0	0	0	0	2	0
ENSG00000283938.1	0	0	0	0	0	0	0	0	0	0	0	0	0	0	0	0	0	0
ENSG00000158006.14	514	363	316	278	284	402	1068	1195	991	639	363	291	996	869	845	560	650	660
ENSG00000207237.1	0	0	0	0	0	0	0	0	0	0	0	0	0	0	0	0	0	0
ENSG00000252190.1	0	0	0	0	0	0	0	0	0	0	0	0	0	0	0	0	0	0
ENSG00000252691.1	0	0	0	0	0	0	0	0	0	0	0	0	0	0	0	0	0	0
ENSG00000158008.10	0	0	0	2	0	0	3	4	4	13	5	9	6	14	3	7	25	13
ENSG00000158014.15	0	0	0	0	0	0	0	0	0	0	6	4	0	0	0	0	0	0
ENSG00000284309.1	0	0	0	0	0	0	0	0	4	0	0	0	0	0	0	0	1	0
ENSG00000158022.7	0	4	0	0	0	0	0	4	0	6	7	0	0	0	0	2	0	0
ENSG00000175087.10	1073	825	834	608	666	769	481	426	477	200	139	112	503	486	333	198	210	210
ENSG00000197245.6	26	20	4	2	0	5	0	10	8	12	21	7	2	2	14	8	14	0
ENSG00000282872.2	0	2	0	0	0	0	0	0	0	2	0	0	0	2	0	0	0	0
ENSG00000236782.7	4	21	8	4	5	17	0	8	4	7	1	7	1	8	0	5	9	15
ENSG00000142684.9	0	0	0	0	0	0	0	0	0	0	0	0	0	0	0	0	0	0
ENSG00000142675.18	2606	1968	1926	1560	1648	2024	18	24	20	839	620	365	26	34	12	459	801	609
ENSG00000188782.9	2	0	2	0	0	0	0	0	0	8	0	0	0	0	0	4	3	0
ENSG00000236155.6	0	2	0	2	0	1	0	0	0	14	2	1	0	4	0	2	2	0
ENSG00000278572.1	0	0	1	0	0	0	0	0	0	0	0	0	0	0	0	0	0	0
ENSG00000130695.16	2531	2021	2087	1905	2012	2330	2042	1966	1867	836	523	474	2044	1695	1538	711	861	606
ENSG00000270733.1	2	2	4	0	0	2	0	5	8	15	4	0	0	0	2	2	6	0
ENSG00000142669.15	10467	8674	7433	6381	6010	8296	1578	1543	1782	6060	4528	3249	2535	2065	1955	2823	5679	5736
ENSG00000158062.20	1599	1225	1111	815	808	1128	590	667	703	4524	3199	2228	819	599	532	2369	4490	4543
ENSG00000169442.9	10	4	3	4	1	4	0	2	0	19	6	0	0	0	0	16	16	9
ENSG00000176092.16	2774	2036	2080	1989	2013	2280	26	22	29	464	264	290	31	19	18	220	406	447
ENSG00000225854.2	0	6	0	4	0	8	0	0	0	0	0	0	0	0	0	0	0	0
ENSG00000176083.18	2	0	0	0	0	0	2	0	0	0	0	2	0	0	0	0	0	0
ENSG00000131914.11	0	0	0	0	0	0	0	0	2	1	0	0	0	0	0	6	2	1
ENSG00000117682.17	2208	1648	1607	1506	1492	1722	1678	1894	1432	2265	1272	1148	1587	1405	1197	1402	1873	1740
ENSG00000223583.1	0	4	0	0	0	0	10	7	6	0	0	4	7	3	6	2	0	0
ENSG00000225891.2	4	2	9	0	0	0	13	14	8	6	3	2	12	14	11	1	8	2
ENSG00000198830.11	49726	38053	33445	28908	30324	38479	5166	5601	5531	11563	6806	5957	7644	6011	5511	9275	14766	10707
ENSG00000224129.1	0	0	0	0	0	0	0	0	0	0	0	0	0	0	0	0	0	0
ENSG00000117676.14	1	0	0	6	0	2	0	0	0	6	0	0	0	0	0	1	0	0
ENSG00000238705.1	0	0	0	0	0	0	0	0	0	0	0	0	0	0	0	0	0	0
ENSG00000243905.3	0	0	0	0	0	0	0	0	0	0	0	0	0	0	0	0	0	0
ENSG00000252802.1	0	0	0	0	0	0	0	0	0	0	0	0	0	0	0	0	0	0
ENSG00000252429.2	0	0	0	0	0	0	0	0	0	0	0	0	0	0	0	0	0	0
ENSG00000229247.2	0	0	0	0	0	0	0	0	0	0	0	0	0	0	0	0	0	0
ENSG00000238316.1	0	0	0	0	0	0	0	0	0	0	0	0	0	0	0	0	0	0
ENSG00000235069.2	0	0	0	0	0	0	0	0	0	0	0	0	0	0	0	0	0	0
ENSG00000260063.1	103	58	34	72	55	69	7	16	13	35	18	6	27	14	22	35	39	24
ENSG00000117713.20	8185	6169	6629	6876	6645	7171	4999	5003	4908	1443	1031	816	5031	4434	4032	1264	2050	2117
ENSG00000060642.11	751	509	485	512	451	537	822	643	654	479	394	226	618	506	430	376	319	307
ENSG00000241188.3	0	0	0	0	0	0	0	2	0	3	0	0	0	0	0	0	0	0
ENSG00000287810.1	0	0	0	0	0	0	0	0	0	0	0	0	0	0	0	2	0	0
ENSG00000204160.12	1564	1352	1268	1154	1157	1535	807	763	979	903	524	418	1729	1689	1344	668	1207	1092
ENSG00000175793.12	46395	38809	31488	26453	27036	38462	1219	1468	1890	22973	17149	11050	2780	2246	1786	11640	23543	24963
ENSG00000142751.15	2048	1527	1575	1270	1230	1463	1281	1349	1286	1793	1215	923	1442	1291	1216	1028	1692	1519
ENSG00000226698.1	0	0	0	0	0	0	0	0	0	0	0	0	0	0	0	0	0	0
ENSG00000198746.13	742	679	535	638	459	638	533	475	558	1411	1009	728	719	588	600	1137	1601	1681
ENSG00000090273.14	10051	8378	7287	6766	6611	9117	3794	4115	4683	22031	17425	12274	6049	4721	4228	15719	27011	26158
ENSG00000131910.5	0	0	0	0	0	0	0	0	0	2	2	0	0	0	0	0	5	2
ENSG00000175707.9	1594	1351	1134	912	896	1100	0	0	2	0	2	0	0	1	0	8	7	6
ENSG00000172746.6	2	0	0	1	1	1	0	0	0	0	0	0	0	0	0	0	0	0
ENSG00000224064.1	0	0	0	0	0	0	0	0	4	0	0	0	0	0	0	0	0	4
ENSG00000225294.1	0	0	0	0	0	0	0	0	1	0	0	0	1	0	0	0	0	0
ENSG00000253368.4	225	190	192	120	140	99	125	199	117	638	418	260	121	101	105	293	399	343
ENSG00000158246.8	92	60	74	61	40	71	16	6	11	1290	939	625	8	14	6	698	1145	980
ENSG00000090020.11	8030	6166	6006	5354	5380	6618	5242	4820	6014	1510	989	811	6437	5889	5073	933	1356	1284
ENSG00000229985.2	0	0	0	0	0	0	0	0	0	0	0	0	0	0	0	0	0	0
ENSG00000214973.3	14	16	11	3	18	14	51	78	63	28	11	18	78	51	53	27	24	5
ENSG00000225159.1	9	7	3	8	9	5	20	17	12	16	4	3	19	9	24	7	1	6
ENSG00000225990.2	0	0	0	0	0	0	0	0	0	0	0	0	0	0	0	0	0	0
ENSG00000224311.1	0	0	0	0	0	0	0	0	0	0	0	0	0	2	0	0	0	0
ENSG00000142784.16	3211	2528	2523	2550	2154	3007	1076	1016	1224	1457	851	602	1406	1144	1036	992	1475	1015
ENSG00000252098.1	0	1	0	0	0	0	0	0	2	0	0	0	0	2	0	0	0	0
ENSG00000243659.1	1	0	1	2	0	0	4	4	0	0	0	0	0	2	0	2	0	0
ENSG00000186501.14	2691	1963	1925	1720	1380	1900	1122	1242	1394	1645	1172	728	1678	1401	1391	878	1478	1572
ENSG00000206888.1	1	2	0	0	3	1	6	2	2	0	0	0	0	0	0	0	0	0
ENSG00000241547.1	16	8	15	23	20	12	33	16	18	6	0	1	12	13	12	1	0	2
ENSG00000142765.18	551	413	445	309	272	379	5	7	8	14	15	22	14	18	16	6	37	60
ENSG00000142733.17	5616	4085	4011	3614	3299	4235	332	335	395	856	511	407	523	520	422	543	1090	894
ENSG00000142748.13	2	6	1	2	1	2	0	0	0	0	0	0	0	0	0	6	0	0
ENSG00000174950.11	11	8	8	12	14	8	0	0	0	0	0	0	0	0	0	0	0	0
ENSG00000231207.1	0	0	2	0	0	0	0	0	0	0	0	0	0	0	0	0	4	0
ENSG00000181773.7	60	81	74	49	59	62	95	170	133	221	180	164	249	188	128	155	279	223
ENSG00000158195.11	20939	15407	16660	15572	14775	16655	6391	6518	6010	4464	3107	2462	6820	5733	5054	2681	4620	5218
ENSG00000241169.1	0	0	0	0	0	0	0	0	6	3	1	0	0	2	0	0	1	4
ENSG00000237429.1	10	15	2	0	6	6	0	2	0	12	8	6	0	0	0	0	2	0
ENSG00000126705.15	3222	2299	2321	2029	2175	2473	322	364	450	1259	843	651	471	371	322	903	1298	1151
ENSG00000000938.13	5	6	8	28	5	8	2	0	0	6	12	10	0	0	0	6	4	6
ENSG00000235912.1	92	130	111	125	67	77	90	171	69	301	344	211	153	77	271	279	252	244
ENSG00000233975.1	0	0	0	0	0	0	0	0	0	18	9	28	0	0	0	6	7	4
ENSG00000126709.15	840	576	538	401	363	453	356	405	670	98351	62375	49756	572	330	303	58608	93114	94915
ENSG00000225886.3	0	4	2	0	0	1	4	2	0	32	16	29	1	8	2	26	33	29
ENSG00000206767.1	0	0	0	0	0	0	0	0	0	0	0	0	0	0	0	0	0	0
ENSG00000226662.2	0	0	0	0	0	0	0	0	0	0	0	0	0	0	0	0	0	0
ENSG00000207095.1	0	0	0	0	0	0	0	0	0	0	0	0	0	0	0	0	0	0
ENSG00000287244.1	0	0	1	0	0	0	2	0	2	0	2	0	0	0	0	2	0	0
ENSG00000009780.16	446	273	289	258	226	332	218	254	203	229	160	134	294	190	232	159	278	235
ENSG00000231344.1	9	2	2	0	6	2	4	0	12	1	5	1	9	0	4	0	13	0
ENSG00000230833.1	0	0	0	0	0	0	2	0	0	0	0	0	0	2	0	0	0	0
ENSG00000117758.14	2279	1906	1779	1584	1482	1776	732	696	698	439	338	221	752	610	544	279	318	253
ENSG00000269971.1	0	0	1	0	0	0	0	0	1	13	0	3	0	0	0	3	4	0
ENSG00000270031.1	0	0	0	2	4	0	0	0	0	0	0	0	4	2	0	6	0	6
ENSG00000223062.1	0	0	0	0	0	0	0	0	0	0	0	0	0	0	0	0	0	0
ENSG00000286433.1	0	0	0	0	2	0	0	0	0	0	4	0	0	2	0	0	4	7
ENSG00000117751.18	4054	3203	2805	2794	2811	3341	2362	2609	2139	1641	964	1000	2919	2160	2158	1384	1625	1457
ENSG00000252947.1	4	0	0	0	0	0	0	8	0	0	0	0	0	3	2	0	0	0
ENSG00000130775.16	18	25	26	15	24	8	26	21	20	4	0	0	23	33	40	2	4	19
ENSG00000117748.10	3772	2977	2810	2638	2423	2764	1564	1718	1607	3677	2673	2136	1825	1370	1353	2953	3820	3820
ENSG00000130768.15	100	98	89	58	59	64	11	5	11	451	266	253	26	6	34	316	313	218
ENSG00000227050.1	0	0	0	3	0	0	0	0	0	1	0	0	0	0	0	0	0	0
ENSG00000158156.9	236	155	183	88	127	143	134	137	175	20	29	10	225	168	159	31	33	25
ENSG00000158161.16	2020	1514	1583	1621	1487	1624	701	698	514	567	500	318	697	677	579	484	693	571
ENSG00000238231.2	0	0	0	0	0	0	3	1	0	10	0	0	2	2	0	0	9	2
ENSG00000240750.3	2	0	8	2	0	2	10	1	2	0	0	0	2	0	3	2	0	0
ENSG00000228589.3	292	711	675	198	373	229	129	55	220	143	462	182	285	335	293	149	136	37
ENSG00000228943.1	0	0	0	0	0	0	0	0	0	0	0	0	0	0	0	0	0	0
ENSG00000214812.3	0	0	0	0	0	0	0	0	1	1	0	0	1	0	1	0	0	0
ENSG00000253005.1	4	5	3	0	1	0	0	0	0	0	0	0	0	0	0	0	0	0
ENSG00000169403.12	3911	3108	2790	2283	2075	2647	12	4	7	36	38	24	6	4	23	11	21	21
ENSG00000126698.11	5588	4603	3798	3168	3301	4158	3054	3030	2475	6914	4816	4103	2546	2465	2234	4372	6977	6377
ENSG00000130770.18	0	1	0	2	0	2	0	4	0	10	8	2	0	0	0	2	4	0
ENSG00000270605.1	0	0	0	0	0	0	0	0	0	0	0	0	0	0	0	0	0	0
ENSG00000271398.1	0	0	0	0	0	0	0	0	0	0	0	0	0	0	0	0	0	0
ENSG00000130766.5	0	0	0	0	0	2	0	2	2	0	0	0	0	0	0	0	0	0
ENSG00000130772.14	0	0	0	0	0	0	0	0	0	4	4	2	2	0	0	2	0	6
ENSG00000204138.13	4070	3031	3451	2662	2642	3030	2100	2129	1864	1765	1131	916	1777	1298	1497	1183	1804	1746
ENSG00000206779.1	0	0	0	0	0	0	0	2	0	0	0	0	0	0	0	0	0	0
ENSG00000229820.2	4	0	2	1	1	0	1	0	6	2	3	6	0	0	0	0	0	0
ENSG00000221216.1	0	1	0	0	0	0	0	0	2	8	6	0	0	2	0	1	2	4
ENSG00000180198.16	6999	5962	4866	4849	4645	5965	1591	1653	1657	4454	3218	2317	1935	1562	1527	3248	4192	3231
ENSG00000242125.3	1382	1135	1081	868	870	794	2693	2566	2160	3216	2487	1770	2786	2198	2297	1815	2516	2539
ENSG00000274266.1	0	0	0	0	0	0	0	0	0	0	0	0	0	0	0	0	0	0
ENSG00000200087.1	36	17	20	14	7	14	67	73	58	44	24	100	64	61	79	64	40	11
ENSG00000231468.2	1	8	0	4	4	6	1	9	3	2	0	4	6	5	2	0	8	13
ENSG00000279443.1	42	39	40	23	24	27	40	52	58	36	40	28	42	32	8	15	27	68
ENSG00000180098.9	1009	864	736	643	658	820	631	591	537	1506	1205	828	524	441	444	946	1495	1623
ENSG00000197989.14	1169	872	858	691	813	774	979	863	899	1036	763	657	1157	938	977	737	942	956
ENSG00000221539.1	40	39	36	30	40	42	5	5	5	30	33	19	1	4	3	19	19	39
ENSG00000278274.1	0	0	0	0	0	0	0	0	0	0	0	0	0	0	0	0	0	0
ENSG00000273544.1	0	0	0	0	0	0	0	0	0	0	0	0	0	0	0	0	0	0
ENSG00000280498.1	0	0	0	0	0	0	0	0	0	0	0	0	0	0	0	0	0	0
ENSG00000274582.1	0	0	0	0	0	0	0	0	0	0	0	0	0	0	0	0	0	0
ENSG00000120656.12	1804	1694	1388	1158	1268	1360	1349	1351	1083	1058	683	669	1507	1154	1182	944	1152	683
ENSG00000188060.7	19	18	37	12	17	40	21	8	8	1315	810	744	14	12	13	925	1325	1145
ENSG00000229388.1	6	2	4	2	3	0	10	8	4	24	12	8	8	2	2	3	8	26
ENSG00000270103.3	0	0	0	0	0	0	0	0	0	0	0	0	0	0	0	0	0	0
ENSG00000274978.1	0	0	0	0	0	0	0	0	0	0	0	0	0	0	0	0	0	0
ENSG00000162419.13	1140	790	965	975	785	839	1121	1029	920	233	198	159	1285	975	937	260	356	384
ENSG00000252777.1	0	0	0	0	0	0	1	0	0	0	0	0	0	0	0	0	0	0
ENSG00000198492.16	6860	5080	4943	5439	4813	5680	3902	3846	3536	2920	1848	1501	4098	3507	3529	2410	3034	3040
ENSG00000116329.11	4	3	6	0	7	2	0	6	6	12	36	12	0	0	2	15	25	48
ENSG00000233427.1	0	0	0	0	0	0	0	0	0	0	0	0	0	0	0	0	0	0
ENSG00000199756.1	0	0	0	0	0	0	0	0	0	0	0	0	0	0	0	0	0	0
ENSG00000159023.22	2534	1957	2033	2058	2216	2124	1458	1644	1371	501	255	311	1680	1365	1342	471	552	323
ENSG00000225616.2	0	0	0	0	1	0	1	1	0	0	0	0	0	0	0	0	0	0
ENSG00000206704.1	0	0	0	0	0	0	0	0	0	0	0	1	0	0	0	0	0	0
ENSG00000277958.1	0	0	0	0	0	0	0	0	0	0	0	0	0	0	0	0	0	0
ENSG00000253304.2	33	18	29	22	7	18	2	13	11	136	77	81	14	19	2	124	143	60
ENSG00000225750.1	0	0	0	3	0	0	0	0	0	0	1	0	0	0	0	0	0	0
ENSG00000116350.17	10153	7863	7612	6946	6136	7776	2473	2414	2701	2657	1852	1388	3821	2949	2836	2261	2817	2081
ENSG00000277916.1	0	0	0	0	0	0	0	0	0	0	0	0	0	0	0	0	0	0
ENSG00000116353.16	2291	1941	1621	1337	1404	1714	630	538	735	1048	717	597	987	685	666	698	1020	925
ENSG00000237934.1	4	0	8	2	2	2	7	6	18	2	3	8	4	2	10	2	2	1
ENSG00000060656.20	11532	8363	8566	8281	7942	9755	1089	1152	1269	1496	844	582	1375	1083	887	672	897	1033
ENSG00000230523.1	0	0	4	1	0	0	2	0	0	0	0	0	0	0	0	0	0	0
ENSG00000225011.4	0	0	0	0	0	0	0	0	0	0	0	0	0	0	0	0	0	0
ENSG00000228176.1	2	0	0	0	0	4	0	0	0	0	0	0	0	0	0	0	0	0
ENSG00000284676.1	0	0	0	0	0	0	0	0	0	0	0	0	0	0	0	0	0	0
ENSG00000270927.1	0	0	0	0	0	0	0	0	0	0	0	0	0	0	0	0	0	0
ENSG00000233399.2	0	0	0	0	0	0	0	0	0	0	0	0	0	0	0	0	0	0
ENSG00000233372.1	0	0	0	0	0	0	0	0	0	0	0	0	0	0	0	0	0	0
ENSG00000231251.1	0	0	0	0	0	0	0	0	0	0	0	0	0	0	0	0	0	0
ENSG00000236335.1	0	0	0	0	0	0	0	0	0	0	0	0	0	0	0	0	0	0
ENSG00000231949.1	0	0	0	0	0	0	0	0	0	0	0	0	0	0	0	0	0	0
ENSG00000162510.6	9	5	11	11	2	11	13	3	7	0	6	6	2	5	12	6	3	6
ENSG00000186056.10	105	83	73	60	54	49	51	51	68	33	38	38	86	76	117	17	35	5
ENSG00000287510.1	0	0	0	4	2	0	0	0	2	0	0	0	0	0	0	2	2	0
ENSG00000162511.8	8396	5922	5941	5249	5132	6234	2	10	2	182	105	75	2	9	4	60	83	122
ENSG00000264773.1	0	2	2	0	1	1	0	0	0	0	0	0	0	0	0	0	0	0
ENSG00000229607.1	0	0	0	0	0	0	0	0	0	0	0	0	0	0	0	0	0	0
ENSG00000223382.5	0	0	0	0	0	0	4	2	8	2	2	2	0	2	12	0	0	4
ENSG00000222784.1	0	0	0	0	0	0	0	0	0	0	0	0	0	0	0	0	0	0
ENSG00000235143.1	0	0	0	0	0	0	0	0	0	0	0	0	0	0	0	0	0	0
ENSG00000162512.16	996	639	830	605	656	856	1778	1698	1893	1441	1121	786	2183	1577	1569	841	1485	1340
ENSG00000266210.2	0	0	0	0	0	0	0	0	0	0	0	0	0	0	0	0	0	0
ENSG00000134644.16	7477	5281	6055	5739	5904	6409	6191	5741	5100	1850	1232	1088	6091	5333	4802	1185	1890	1584
ENSG00000237329.2	0	0	0	0	2	0	2	0	0	0	0	0	0	2	2	0	0	0
ENSG00000232768.1	0	0	0	0	0	0	0	0	2	2	0	0	0	0	2	2	0	1
ENSG00000215900.4	0	0	0	0	0	0	0	0	0	0	0	0	0	0	0	0	0	0
ENSG00000225142.2	0	0	0	0	0	0	0	0	0	0	0	0	0	0	0	0	0	0
ENSG00000084628.10	4	0	6	4	2	0	83	85	34	55	65	33	101	103	49	82	80	87
ENSG00000060688.13	3708	2892	2756	2392	2503	2838	1764	1904	1753	2897	1968	1488	2083	1705	1568	2042	3168	2654
ENSG00000229447.2	7	4	9	5	4	9	9	4	12	1	4	4	26	9	23	0	6	3
ENSG00000121766.16	1558	1411	1304	1168	1120	1317	686	767	626	2495	1660	1228	546	512	460	1613	2213	2537
ENSG00000229044.1	1	1	2	0	0	0	0	0	1	0	0	0	10	0	0	0	0	0
ENSG00000121769.8	88	100	44	64	71	89	19	43	35	2195	1456	1097	33	43	35	1045	1517	1558
ENSG00000168528.12	29174	22515	19779	19442	18232	23900	397	426	564	13127	8376	6049	602	540	466	6298	10620	11188
ENSG00000215899.3	0	0	0	0	0	0	0	0	0	0	0	0	8	0	0	0	2	0
ENSG00000206981.1	0	0	0	0	0	0	0	0	0	0	0	0	0	0	0	0	0	0
ENSG00000260386.6	0	4	0	5	0	8	0	0	0	0	6	0	0	0	0	2	0	0
ENSG00000265961.1	0	0	0	0	0	0	0	0	0	0	0	0	0	0	0	0	0	0
ENSG00000284543.1	15	14	17	9	7	8	0	2	0	91	66	36	0	0	0	57	64	127
ENSG00000229167.2	54	32	47	23	33	35	0	0	0	14	7	10	0	0	0	14	21	13
ENSG00000142910.16	44752	32701	27574	23455	27036	35993	2	2	4	11068	7704	4857	2	5	7	6039	11314	7437
ENSG00000121764.11	2	2	5	1	4	0	4	1	3	1	0	0	2	3	4	1	0	0
ENSG00000162517.13	3408	2733	2408	1911	1818	2309	847	902	969	3731	2425	2111	1014	909	852	2319	3716	3667
ENSG00000235790.7	15	18	9	15	6	14	5	8	8	30	31	9	4	7	0	12	22	38
ENSG00000264078.1	0	0	0	0	0	0	0	0	0	0	0	0	0	0	0	0	0	0
ENSG00000084636.18	3564	2711	2405	2042	2217	2515	394	446	524	2165	1792	1214	555	433	382	1297	2352	1997
ENSG00000121753.12	170	143	129	110	125	121	258	216	232	1506	885	667	211	157	174	660	1005	896
ENSG00000266580.1	0	0	0	0	0	0	0	0	0	0	0	2	0	0	0	0	0	0
ENSG00000254545.1	7	3	5	0	0	2	0	0	0	0	9	0	1	0	1	0	0	0
ENSG00000134668.12	385	292	321	269	230	284	137	133	154	444	433	212	140	105	125	215	336	354
ENSG00000203620.2	4	0	0	2	0	0	0	2	0	2	0	0	2	0	0	0	0	0
ENSG00000269967.1	8	4	2	12	0	0	4	2	8	2	0	0	1	3	2	9	0	6
ENSG00000184007.22	16515	14297	12274	11913	11075	12932	15262	16494	13553	10798	6971	5510	15538	12462	12652	7843	9986	8662
ENSG00000228634.1	5	9	2	3	6	0	10	9	1	3	0	2	6	0	2	0	4	1
ENSG00000284702.1	0	0	0	0	0	0	0	0	0	0	0	0	0	0	0	0	0	0
ENSG00000121774.18	15198	12070	10646	10201	10403	12330	6260	5769	5959	5404	3997	3257	6764	5708	5015	4246	6081	5909
ENSG00000203325.3	2	2	4	6	3	2	5	8	0	2	6	0	6	5	3	1	0	18
ENSG00000121775.18	1814	1504	1238	1245	950	1229	397	309	434	1009	580	558	607	472	489	725	889	994
ENSG00000266203.1	0	0	0	0	0	0	0	0	0	0	0	0	0	0	0	0	0	6
ENSG00000276493.1	0	0	0	0	0	0	0	0	0	0	0	0	0	0	0	0	2	0
ENSG00000025800.14	5680	4437	4448	4069	4038	4775	3616	3422	2749	3248	2134	1749	3241	2844	2594	2308	4797	4845
ENSG00000250135.1	0	0	0	0	0	0	0	0	0	0	0	0	0	0	0	0	0	0
ENSG00000084652.16	8194	6068	6012	5331	5068	6052	5739	5697	5641	4514	3394	2580	6232	5267	4854	3038	4654	4799
ENSG00000160050.15	489	416	386	334	223	303	77	92	130	277	270	176	134	115	118	206	351	366
ENSG00000224066.1	8	2	3	0	1	7	7	16	6	11	1	2	8	3	3	0	4	0
ENSG00000160051.12	323	260	226	195	174	218	153	180	90	409	286	237	147	100	108	243	481	382
ENSG00000222046.2	14	0	4	10	9	0	49	35	31	12	10	6	23	43	25	4	22	19
ENSG00000160055.20	503	334	400	262	279	309	170	175	181	664	361	268	194	138	168	375	538	668
ENSG00000084623.12	13546	11390	9919	8704	8070	9703	10067	10770	8776	14355	10285	7952	9830	7877	8681	9348	14558	13551
ENSG00000220785.7	213	161	149	85	115	110	24	10	9	240	121	116	31	15	19	150	160	100
ENSG00000183615.6	20	3	9	3	4	4	14	16	10	818	559	383	10	2	6	288	542	929
ENSG00000182866.17	221	228	210	157	184	235	0	6	2	18	2	6	4	0	1	10	12	12
ENSG00000277617.1	0	0	0	0	0	0	0	0	0	0	0	0	0	0	0	0	0	0
ENSG00000252450.1	0	0	0	0	0	0	0	0	0	0	0	0	0	0	0	0	0	0
ENSG00000116478.12	23626	19339	17778	15624	15182	19149	1585	1530	1177	3050	2009	1693	1774	1361	1274	2874	3818	3100
ENSG00000175130.7	2523	1996	1656	1462	1294	2002	697	597	764	6687	4356	3208	941	678	633	3452	5583	4559
ENSG00000233775.1	0	0	0	0	0	0	0	0	0	0	0	0	2	8	2	0	0	0
ENSG00000162526.7	5	2	4	0	8	3	30	12	27	2	17	0	38	35	18	0	0	10
ENSG00000225828.1	94	52	36	51	30	57	142	168	149	508	341	280	246	146	122	213	362	574
ENSG00000160058.19	4052	3306	3113	2708	2750	3535	2691	2305	2158	2586	1877	1213	2719	2217	2014	1803	3012	2466
ENSG00000224333.1	0	0	0	0	0	0	0	0	0	0	0	0	0	0	0	0	0	0
ENSG00000270850.1	0	0	0	0	0	0	0	0	0	0	0	0	0	0	0	0	0	0
ENSG00000229259.1	0	0	0	0	0	0	0	0	0	0	0	0	0	2	0	0	0	0
ENSG00000263529.2	0	0	0	0	0	0	0	0	0	0	0	0	0	0	0	0	0	0
ENSG00000254553.1	0	0	0	0	0	0	0	0	0	0	0	0	0	0	0	1	1	4
ENSG00000273274.2	0	2	6	2	2	2	0	0	0	6	0	1	1	0	0	0	3	0
ENSG00000160062.15	252	198	213	167	172	217	233	232	215	255	164	135	247	243	206	203	358	468
ENSG00000176261.15	1348	1148	1021	1070	844	901	1465	1816	1544	2139	1687	1132	1733	1386	1552	1700	2047	1830
ENSG00000200591.1	0	2	0	2	3	1	5	5	1	0	0	2	0	2	0	0	0	0
ENSG00000162521.19	6158	4830	4800	4887	4295	5134	3312	3533	3063	1221	795	684	3405	2716	2696	1123	1363	599
ENSG00000162520.15	43	55	32	31	24	30	18	8	22	170	95	55	12	14	12	185	179	11
ENSG00000224409.1	24	2	7	16	10	10	19	8	12	18	34	20	48	13	14	33	63	40
ENSG00000162522.11	31905	23677	24424	24162	23038	27425	564	539	731	4719	3032	2369	852	714	630	3288	5591	5308
ENSG00000134684.11	12350	10209	9751	8731	8037	10374	11880	12499	11156	10066	7161	5522	12865	10378	11009	7375	10822	9590
ENSG00000116497.18	1227	932	885	764	770	768	1677	1542	1390	879	733	560	970	896	926	568	747	654
ENSG00000160097.20	13	0	10	12	9	20	4	18	4	4	11	6	11	6	12	0	0	0
ENSG00000121905.10	10	9	2	5	2	4	0	2	2	4	0	0	0	0	6	6	19	0
ENSG00000121900.19	2207	1662	1521	1352	1212	1514	73	79	105	1651	1221	857	146	119	94	684	1311	1911
ENSG00000287691.1	19	5	20	12	20	8	10	0	4	4	3	0	0	1	2	10	7	3
ENSG00000116514.17	5523	4401	4282	3234	2931	3632	1448	1666	1569	1860	1147	954	1813	1321	1576	1102	1537	981
ENSG00000278966.2	0	0	4	0	4	0	4	7	18	24	5	2	9	6	12	17	14	28
ENSG00000217644.5	0	4	4	0	2	0	4	4	10	10	4	2	14	1	5	6	14	10
ENSG00000239670.1	0	11	0	2	0	0	14	5	13	11	4	0	10	11	0	5	3	17
ENSG00000236065.2	0	0	0	0	4	0	2	5	0	0	0	0	4	0	2	8	0	0
ENSG00000004455.17	11553	9441	8913	8043	7484	9246	6738	6614	6495	15364	10243	8323	7849	6167	5766	10345	14864	12593
ENSG00000276645.1	1	0	0	0	0	0	0	0	0	9	3	0	0	0	0	1	21	7
ENSG00000142920.17	73	30	35	25	22	33	153	143	193	56	26	19	185	143	134	17	21	24
ENSG00000278997.1	45	37	37	33	24	58	4	16	15	0	0	0	10	23	8	2	0	0
ENSG00000116525.14	905	672	653	586	553	683	215	195	222	276	142	174	222	185	168	140	220	177
ENSG00000279179.1	6	18	3	8	6	8	10	10	8	22	10	4	6	12	4	7	20	32
ENSG00000284721.1	0	0	0	0	0	0	0	0	0	0	0	0	0	0	0	0	0	0
ENSG00000160094.15	2628	1906	1767	1479	1358	1938	187	262	218	600	435	334	223	256	191	369	651	528
ENSG00000270115.1	6	3	12	0	3	4	0	0	1	0	2	2	0	0	0	2	0	0
ENSG00000184389.9	3	14	17	7	3	9	0	4	2	0	0	0	5	0	0	0	5	0
ENSG00000225313.5	76	37	64	65	40	35	75	88	57	10	7	6	81	62	45	8	6	2
ENSG00000134686.18	8188	6979	5941	5689	5364	6977	1965	2060	2077	3073	2045	1500	2923	2431	2201	1743	3222	2859
ENSG00000284154.1	1	8	0	2	2	0	2	0	1	0	0	0	0	0	0	0	0	0
ENSG00000222112.1	12	6	2	11	4	6	3	8	2	0	0	0	4	12	7	0	6	0
ENSG00000233246.1	0	0	3	0	2	5	1	0	0	26	7	14	15	3	1	4	19	41
ENSG00000234512.1	0	0	0	0	0	0	0	0	0	2	0	0	0	0	0	0	0	0
ENSG00000121903.14	199	135	140	206	192	178	509	373	353	142	109	71	426	403	357	123	142	121
ENSG00000235907.2	0	0	0	0	0	2	0	0	0	0	0	0	0	0	0	0	0	0
ENSG00000121904.17	9	0	0	2	0	2	4	0	0	2	11	0	2	2	0	2	3	5
ENSG00000227000.2	0	0	0	0	0	0	0	0	0	0	0	0	0	0	0	0	0	0
ENSG00000176256.10	0	0	0	0	0	0	0	0	0	0	0	0	0	0	0	0	0	0
ENSG00000231163.6	0	0	0	0	0	0	0	0	0	0	0	0	2	0	0	0	0	0
ENSG00000201148.1	0	0	0	0	0	0	0	0	0	0	0	0	0	0	0	0	0	0
ENSG00000142698.15	0	0	0	0	0	0	0	0	0	0	6	0	0	0	0	0	0	0
ENSG00000270241.1	0	0	0	0	0	0	0	0	0	0	0	0	0	0	0	0	0	0
ENSG00000287703.1	0	0	0	0	0	0	0	0	0	0	0	0	0	0	0	0	0	0
ENSG00000207941.1	0	0	0	0	0	0	0	0	0	0	0	0	0	0	0	0	0	0
ENSG00000163866.9	2344	1905	1796	1497	1525	1885	1204	1108	1091	3184	2377	1753	1456	1129	1027	2182	3349	2650
ENSG00000189280.3	3024	2628	2339	1907	1666	2124	34	25	23	515	357	306	31	20	41	333	380	290
ENSG00000189433.7	998	701	865	723	638	950	6	0	4	2	2	0	0	1	4	0	0	0
ENSG00000255811.1	0	0	0	0	0	0	3	0	0	0	0	1	0	0	0	0	0	0
ENSG00000188910.8	8769	6810	5959	4974	5124	6238	1	2	2	1940	1380	1106	2	2	5	1033	1638	1622
ENSG00000187513.9	6	2	0	0	2	0	2	0	0	0	0	0	16	4	2	0	0	0
ENSG00000230163.1	0	0	0	0	0	0	0	0	0	0	0	0	0	0	0	0	0	0
ENSG00000116544.12	1	15	3	1	6	8	2	14	21	14	4	8	17	14	7	6	0	12
ENSG00000284773.1	38	55	33	49	32	11	10	8	14	8	0	4	10	8	1	4	0	0
ENSG00000241014.2	3	7	18	2	5	7	8	18	5	1	0	0	10	5	8	0	0	0
ENSG00000271741.1	0	0	0	0	0	0	0	0	0	0	0	0	0	0	0	0	0	0
ENSG00000243749.1	0	0	1	0	3	0	0	0	0	0	0	0	0	0	0	0	0	0
ENSG00000163867.17	569	455	364	357	382	435	621	525	641	184	168	114	637	555	448	201	258	95
ENSG00000197056.11	1037	828	796	1061	741	897	749	778	766	197	119	116	836	642	653	163	232	225
ENSG00000233940.1	0	0	0	0	0	0	0	0	0	0	0	0	0	0	0	0	0	0
ENSG00000228348.1	0	0	4	2	0	0	8	0	2	0	0	0	0	0	0	0	0	0
ENSG00000284640.1	0	10	2	8	2	0	3	8	0	0	0	2	0	2	0	0	5	8
ENSG00000116560.11	21735	16538	16627	15364	14762	17656	13532	12874	12553	9793	6376	5740	11276	9106	8120	8277	10453	8112
ENSG00000201868.1	0	0	0	0	0	0	0	0	0	0	0	0	0	0	0	0	0	0
ENSG00000146463.12	3379	2614	2690	2453	2555	2590	3782	3991	3390	1295	992	767	3484	3086	2930	1251	1263	1116
ENSG00000240374.3	0	0	0	0	0	0	0	0	0	0	0	0	0	0	0	0	4	0
ENSG00000201542.1	0	0	0	0	0	0	0	0	0	0	0	0	0	0	0	0	0	0
ENSG00000229994.1	120	170	133	128	69	103	68	123	82	296	265	116	108	67	46	268	142	327
ENSG00000227409.1	0	0	0	0	0	0	0	0	0	0	0	0	0	0	0	6	0	0
ENSG00000278702.1	0	0	0	0	0	0	0	0	0	0	0	0	0	0	0	0	0	0
ENSG00000142687.18	4350	3590	3467	3116	3120	3397	2244	2400	2032	1913	1444	997	2588	2300	1714	1453	2389	3467
ENSG00000236274.1	2	0	0	0	0	0	0	0	0	0	0	0	0	2	2	0	0	6
ENSG00000020129.16	2539	1974	1872	1804	1692	2007	1075	1046	1213	1524	837	696	1666	1383	1236	891	1238	870
ENSG00000239636.1	7	2	4	5	6	3	0	4	3	6	4	0	3	0	0	3	7	25
ENSG00000116819.8	68	84	56	44	77	50	39	35	48	18	17	39	82	78	42	45	32	12
ENSG00000126067.12	10490	8823	7668	6527	6571	8436	4088	3917	3983	11021	7837	6252	4285	3533	3334	7534	11047	11392
ENSG00000142686.8	255	189	205	226	140	216	908	1005	913	978	732	574	1059	756	781	669	954	978
ENSG00000092853.14	1307	844	937	1066	883	1076	278	245	213	1732	1429	988	174	115	148	1569	2225	2450
ENSG00000232335.1	0	0	0	0	0	0	0	0	0	0	0	0	0	0	0	0	0	0
ENSG00000134698.11	914	516	642	662	591	696	1236	1213	1051	276	104	109	1140	859	913	201	197	164
ENSG00000092847.13	2181	1724	1530	1627	1569	1959	1545	1467	1276	1005	701	608	1566	1184	1218	754	1245	972
ENSG00000271164.1	0	0	0	0	0	0	0	0	0	0	0	0	0	0	0	0	0	0
ENSG00000286899.1	0	8	0	2	0	0	6	1	0	4	2	1	0	0	0	0	0	0
ENSG00000271914.1	0	0	0	0	0	0	0	0	0	0	0	0	0	0	0	0	0	0
ENSG00000126070.20	1765	1344	1499	1490	1587	1509	1371	1322	1222	695	506	305	1472	1239	1129	530	670	621
ENSG00000271554.1	0	0	0	0	0	1	0	6	2	12	5	0	2	0	0	2	6	0
ENSG00000232862.5	0	0	2	0	7	0	0	2	0	9	6	14	0	0	0	4	4	2
ENSG00000092850.12	4	2	4	2	0	4	0	0	2	20	14	2	4	4	0	16	6	4
ENSG00000116863.11	2331	1973	1897	1540	1470	1836	767	670	753	3133	2055	1705	968	858	776	2024	2880	2189
ENSG00000171812.13	394	280	272	263	253	265	8	4	6	21	3	22	8	4	4	4	33	30
ENSG00000054116.12	3730	3353	3018	2525	2379	3072	2252	2774	2579	4893	3110	2624	2869	2104	2424	3577	4548	3916
ENSG00000116871.15	18720	14432	12915	11693	11871	16384	2479	2669	3278	9740	6185	4787	4496	3205	2850	5884	10182	6468
ENSG00000264592.2	0	0	0	0	0	0	0	0	0	0	0	0	0	0	0	0	0	0
ENSG00000054118.15	14278	11155	10861	10027	9800	12611	8785	8960	7373	3991	3038	2202	9022	7579	6483	3142	4701	4018
ENSG00000231849.1	0	0	0	0	0	0	0	2	1	3	0	0	0	0	0	0	0	0
ENSG00000214193.11	1132	743	845	749	632	843	291	285	226	526	425	225	408	287	296	336	504	589
ENSG00000142694.6	0	0	0	0	0	0	0	0	0	0	0	0	0	0	0	0	0	0
ENSG00000286379.1	28	12	38	24	23	13	172	148	127	43	36	21	124	112	128	22	63	67
ENSG00000196182.11	8885	7107	6364	5906	6137	7509	1647	1782	2082	1074	812	487	2939	2560	2352	807	1504	1277
ENSG00000181817.6	1354	1097	1044	804	781	890	1043	972	1307	3049	1939	1482	1409	1063	1266	1964	2889	2666
ENSG00000222821.1	0	0	0	0	0	0	0	0	0	0	0	0	0	0	0	0	0	0
ENSG00000116885.18	160	159	112	66	90	91	244	289	231	380	219	149	192	211	192	159	197	208
ENSG00000201448.1	2	0	0	0	0	2	4	0	0	0	0	0	2	1	0	0	0	0
ENSG00000116898.12	5459	4938	4217	3459	3369	3854	1828	2229	2322	7411	5783	4395	2849	2038	2259	4835	7527	8687
ENSG00000119535.18	6	8	4	0	4	10	0	0	2	2	0	2	2	2	0	0	18	5
ENSG00000230214.1	0	0	0	0	0	0	0	0	0	0	0	0	0	0	0	0	0	0
ENSG00000284705.1	0	0	0	0	0	0	0	0	0	0	0	0	0	0	0	0	0	0
ENSG00000284720.1	0	0	0	0	0	0	4	0	0	0	0	0	0	0	0	0	0	0
ENSG00000234481.2	0	0	0	0	0	0	0	0	0	0	0	0	0	0	0	0	0	0
ENSG00000163873.10	4	0	0	0	0	0	2	0	0	0	8	0	0	0	0	0	4	1
ENSG00000284650.1	0	0	0	0	0	0	0	0	0	0	0	0	0	0	0	0	0	0
ENSG00000223944.2	0	0	0	0	0	0	0	0	0	1	4	0	0	0	8	0	4	0
ENSG00000264698.1	0	0	0	0	0	0	0	0	0	0	0	0	0	0	0	0	0	0
ENSG00000207328.1	0	0	0	0	0	0	0	0	0	0	0	0	0	0	0	0	0	0
ENSG00000252368.1	0	0	0	0	0	0	0	0	0	0	0	0	0	0	0	0	0	0
ENSG00000230451.2	0	0	0	0	0	0	0	0	0	0	0	0	0	0	0	0	0	0
ENSG00000233621.2	287	197	197	160	172	229	73	56	60	790	615	579	117	72	68	419	874	883
ENSG00000163874.11	6826	5083	4959	4082	4378	5533	521	577	809	1664	917	703	920	808	646	749	1287	886
ENSG00000283724.1	0	0	0	0	0	0	0	0	0	0	0	0	0	0	0	0	0	0
ENSG00000163875.16	2578	1994	1930	1793	1638	1911	2650	2980	2678	1602	1008	869	2529	2072	2008	1307	1485	1212
ENSG00000263675.1	2	3	2	0	0	2	5	5	3	2	0	0	8	0	4	0	0	0
ENSG00000163877.11	1714	1206	1235	1013	1120	1331	1096	1026	1003	654	423	351	1101	977	791	573	565	447
ENSG00000232273.1	2	2	4	0	8	4	10	4	4	8	0	0	2	10	10	0	9	10
ENSG00000237749.4	0	0	1	0	0	0	0	6	3	3	0	0	0	1	3	0	5	1
ENSG00000163879.11	4	0	14	12	14	8	8	4	5	2	8	12	4	0	6	2	4	0
ENSG00000134697.13	5604	4740	4034	3894	3898	4529	2323	2561	2489	4310	3006	2368	2896	2102	2343	2998	4226	3383
ENSG00000284748.1	0	0	0	0	0	0	0	0	0	6	0	0	0	0	0	0	0	7
ENSG00000169218.14	0	0	0	0	0	0	0	0	0	0	0	0	0	0	0	0	0	0
ENSG00000116922.14	1403	1128	1149	1010	912	1111	2103	2018	1977	421	249	169	2256	1983	1807	424	436	291
ENSG00000134690.11	3633	3081	2576	2425	2139	2876	530	596	486	1698	864	842	436	396	404	1177	1322	1038
ENSG00000183317.17	7	6	4	0	2	4	79	90	119	87	90	71	103	64	80	78	105	98
ENSG00000200421.1	0	0	0	0	0	0	0	0	0	0	0	0	0	0	0	0	0	0
ENSG00000214141.4	0	0	0	0	0	0	1	2	0	0	0	0	0	0	0	0	0	0
ENSG00000227416.2	0	0	0	0	0	0	0	0	0	0	0	0	0	0	0	0	0	0
ENSG00000185090.14	172	210	171	159	126	147	170	156	216	476	298	298	292	182	201	346	410	396
ENSG00000233728.1	0	0	0	0	0	0	0	0	0	0	0	0	0	0	0	0	0	0
ENSG00000196449.4	1284	1039	915	647	811	803	1242	1209	1324	890	544	602	1331	1047	921	747	840	728
ENSG00000197982.14	1525	1347	1127	1010	1003	1243	640	706	940	4690	3225	2307	1204	971	842	2645	4544	5139
ENSG00000188786.10	1679	1464	1460	1550	1498	1528	2016	2066	1657	534	419	242	2134	1808	1763	406	613	548
ENSG00000235673.1	0	0	0	1	0	0	0	0	0	0	0	0	0	0	2	0	0	0
ENSG00000230955.1	0	0	0	0	0	0	0	0	0	0	0	0	0	0	0	0	0	0
ENSG00000204084.13	739	568	620	594	551	690	333	358	285	441	353	299	346	252	264	321	448	384
ENSG00000252448.1	0	0	0	0	0	0	0	0	0	6	1	1	6	0	0	2	7	4
ENSG00000222282.1	0	1	0	0	0	0	0	0	0	0	0	0	4	0	0	0	0	0
ENSG00000277168.1	0	0	0	0	0	0	0	0	0	0	0	0	0	0	0	0	0	0
ENSG00000183431.12	8009	6292	5787	5456	5286	6619	3453	3533	2673	7492	5177	4120	3383	2543	2466	5882	7949	8019
ENSG00000212541.1	10	1	6	3	8	6	1	2	2	0	3	0	1	2	0	0	0	0
ENSG00000183386.10	1416	1105	902	830	793	1109	46	29	66	2318	1495	1083	49	56	32	1361	2291	2019
ENSG00000183520.12	3493	3055	2600	2475	2509	2823	1346	1223	1251	3027	2111	1626	1392	1117	968	2245	3250	2641
ENSG00000185668.8	97	71	92	80	85	80	0	2	6	2	0	0	4	22	6	2	2	0
ENSG00000224592.5	22	22	10	16	10	20	20	15	10	9	6	16	20	20	7	0	35	6
ENSG00000223589.2	0	0	0	0	0	0	0	0	4	0	0	0	0	0	0	0	0	0
ENSG00000265596.1	0	0	0	0	0	0	0	0	0	0	0	0	0	0	0	0	0	0
ENSG00000284623.1	0	0	0	0	0	0	0	0	0	0	0	0	0	0	0	0	0	0
ENSG00000286552.1	0	0	0	0	2	0	0	0	0	0	0	0	0	0	0	0	0	0
ENSG00000287987.1	0	0	0	0	0	0	0	0	0	0	0	0	0	0	0	0	0	0
ENSG00000237290.2	2	1	0	0	0	0	0	0	0	0	0	0	0	0	0	0	0	0
ENSG00000275350.1	0	0	0	0	0	0	0	0	0	0	0	0	0	0	0	0	0	0
ENSG00000200796.1	0	0	0	0	0	0	0	0	0	0	0	0	0	0	0	0	0	0
ENSG00000238063.3	0	0	0	0	0	0	0	0	0	0	0	0	0	0	0	0	0	0
ENSG00000215895.4	4	11	4	2	2	6	8	4	10	4	4	1	10	8	5	4	4	1
ENSG00000284632.1	0	0	0	0	0	0	0	0	0	0	0	0	0	0	0	0	0	0
ENSG00000116954.8	860	782	576	577	628	614	1599	1753	1514	831	521	471	1582	1479	1336	588	788	604
ENSG00000273637.1	0	0	0	0	0	0	0	0	0	0	0	0	0	0	0	0	0	0
ENSG00000228436.3	23	28	18	21	15	18	63	106	72	33	8	4	128	113	113	9	51	13
ENSG00000214114.9	1609	1223	1041	1013	1003	1179	260	234	212	1025	775	544	191	165	204	784	953	857
ENSG00000274944.4	1	10	8	8	3	9	5	0	0	0	0	0	0	0	0	0	0	0
ENSG00000131233.10	0	1	0	0	0	0	1	10	1	0	0	0	2	2	0	0	0	0
ENSG00000158315.11	782	651	567	487	540	545	14	11	15	193	215	127	19	18	19	225	249	249
ENSG00000199963.1	0	0	0	0	0	0	0	0	0	0	0	0	0	0	0	0	0	0
ENSG00000207466.1	0	0	0	0	0	0	0	0	0	0	0	0	0	0	0	0	0	0
ENSG00000235549.1	0	0	0	0	0	0	0	0	0	0	0	0	0	0	0	0	0	0
ENSG00000174574.16	7142	5046	5121	4711	5240	5828	4035	3657	4037	2324	1254	1089	4805	3977	3219	2068	2272	1492
ENSG00000168653.11	9232	8753	7375	6219	5443	6876	6247	6725	4883	24030	19468	14744	5274	3790	4468	16521	23445	26208
ENSG00000127603.30	12596	9065	10800	11626	11031	11302	10037	9329	8172	3111	2100	1623	9670	8435	7245	2231	3166	2618
ENSG00000206654.1	0	0	0	0	0	0	0	1	0	0	0	0	0	0	0	0	0	0
ENSG00000222378.1	0	0	0	0	0	0	0	0	0	0	0	0	0	0	0	0	0	0
ENSG00000287422.1	0	0	0	2	2	0	0	0	2	0	4	0	0	2	0	4	1	5
ENSG00000226438.1	0	0	0	0	0	0	4	0	0	0	0	0	0	0	0	0	0	0
ENSG00000217897.2	0	2	0	0	0	0	0	0	0	0	0	0	0	0	0	0	4	0
ENSG00000183682.8	1	14	7	14	7	16	33	32	26	63	37	4	39	56	11	14	15	32
ENSG00000237624.1	0	0	0	0	0	0	2	1	7	10	18	16	1	10	0	2	16	2
ENSG00000243970.3	23	21	27	20	33	12	47	34	28	85	62	35	64	52	40	31	64	83
ENSG00000090621.15	11331	9372	8333	8387	8153	9255	4659	4667	4925	4064	2445	2120	6066	4858	4637	2902	4439	3455
ENSG00000228060.3	25	3	32	31	37	20	20	16	17	2	0	0	22	1	8	0	1	0
ENSG00000201457.1	0	0	0	0	0	0	0	0	0	0	0	0	0	0	0	0	0	0
ENSG00000163909.8	8	4	8	4	4	2	179	203	165	2	0	0	205	185	165	0	6	2
ENSG00000225903.1	0	0	0	0	0	0	0	4	1	0	0	0	0	0	0	0	0	0
ENSG00000116981.3	2	0	0	0	0	0	1	0	2	9	0	4	0	0	0	13	12	28
ENSG00000116983.13	0	0	0	0	0	8	19	18	8	13	1	4	10	4	22	19	26	26
ENSG00000084072.17	3770	3181	2632	2399	2319	2850	1318	1318	1223	4795	3187	2509	1538	1089	1056	2926	4410	3916
ENSG00000225333.6	0	0	0	0	0	0	0	0	0	0	0	0	0	0	0	0	0	0
ENSG00000252413.1	0	0	0	0	0	0	0	0	0	0	0	0	0	0	0	0	0	0
ENSG00000116985.12	91	118	99	99	104	98	338	306	251	256	125	99	303	221	235	188	197	118
ENSG00000198754.5	0	4	2	5	4	11	17	19	22	39	6	18	40	8	6	26	30	43
ENSG00000285905.1	0	0	6	0	0	0	0	4	2	2	0	0	0	3	0	0	7	0
ENSG00000261798.1	10	13	9	0	5	2	4	3	6	32	8	6	2	8	8	4	22	18
ENSG00000229213.1	0	0	0	0	0	0	0	6	0	0	0	0	0	0	0	0	0	0
ENSG00000284719.1	6	2	4	3	0	0	37	25	32	58	32	17	60	35	34	19	54	81
ENSG00000284678.1	0	3	0	0	1	2	6	2	1	0	0	0	4	6	0	0	10	0
ENSG00000043514.17	1486	1217	1167	1106	869	1136	877	946	893	1196	731	627	1075	785	818	928	1107	989
ENSG00000202222.1	0	0	0	0	0	0	4	0	0	0	0	0	0	0	0	0	1	0
ENSG00000116990.11	320	273	197	188	170	209	58	83	54	92	103	65	63	44	44	86	108	116
ENSG00000236546.1	0	0	0	0	0	0	0	0	0	0	1	0	0	0	0	10	20	0
ENSG00000207356.1	0	0	0	0	0	0	0	0	0	0	0	0	0	0	0	0	0	0
ENSG00000168389.18	2298	1854	1654	1459	1373	1651	167	214	213	153	160	65	299	166	188	92	130	104
ENSG00000228477.1	44	30	46	53	53	41	0	2	0	4	0	0	4	3	0	8	0	0
ENSG00000131236.18	29931	23713	22407	19682	19236	22868	10212	10481	8207	8245	5176	4611	10242	8342	7818	6113	8265	6880
ENSG00000131238.18	12221	9617	8726	8849	8935	10539	9390	9634	7995	7786	5257	4734	11325	8971	9218	7196	9557	7371
ENSG00000226745.2	0	0	0	0	0	0	0	0	0	0	2	0	0	0	0	0	0	6
ENSG00000117000.9	2340	1912	1894	2014	1924	2121	1425	1423	1226	525	268	255	1570	1451	1381	396	456	250
ENSG00000207508.1	0	0	0	0	0	0	0	0	0	0	0	0	0	0	0	0	0	0
ENSG00000188800.6	0	6	0	4	2	5	0	0	0	0	0	2	0	0	0	1	0	0
ENSG00000259943.1	221	204	199	160	138	167	168	134	162	138	123	116	172	142	144	111	141	137
ENSG00000084073.10	4774	3160	3146	3255	3197	3573	4258	4156	3802	2172	1481	1131	4206	3383	3091	1721	2442	1787
ENSG00000231296.1	3	0	0	0	0	0	4	0	6	0	1	0	0	0	0	0	0	0
ENSG00000049089.15	499	413	338	288	253	333	9	13	4	275	166	151	18	8	6	215	289	280
ENSG00000227311.3	0	1	0	0	1	0	0	0	0	0	0	0	0	0	0	0	0	1
ENSG00000084070.12	997	764	737	655	703	707	1087	1254	970	935	679	516	1086	745	675	604	1114	907
ENSG00000213172.3	0	0	0	0	0	0	0	0	0	0	0	0	0	0	0	0	0	0
ENSG00000284677.1	0	0	0	0	0	2	2	8	1	2	3	2	0	0	0	0	4	0
ENSG00000187801.15	51	34	34	36	35	50	575	519	479	32	33	24	610	506	413	63	97	48
ENSG00000260920.2	20	38	4	25	42	20	335	336	348	80	44	30	338	284	239	27	89	30
ENSG00000279667.1	0	0	2	0	2	0	7	12	6	0	6	8	8	10	16	0	0	0
ENSG00000187815.10	262	207	202	119	147	159	278	201	245	176	90	59	210	241	166	123	85	97
ENSG00000238287.1	8	6	4	0	2	1	28	21	21	30	55	25	65	30	27	22	56	40
ENSG00000164002.11	166	202	117	102	102	148	69	107	124	238	136	125	111	86	55	172	278	211
ENSG00000227278.1	0	0	0	0	0	0	1	0	0	0	0	0	0	0	0	0	0	0
ENSG00000238186.1	4	6	0	8	1	3	7	5	10	8	1	0	6	17	6	1	16	3
ENSG00000117010.17	126	110	134	85	84	99	138	99	88	227	183	102	121	97	113	139	203	220
ENSG00000286838.1	0	0	0	0	0	0	0	2	0	0	0	0	0	1	8	0	0	0
ENSG00000236505.1	0	0	0	0	0	0	0	0	0	0	0	0	0	0	0	0	4	0
ENSG00000233910.1	0	0	0	0	0	0	0	0	0	0	0	0	0	0	0	0	0	0
ENSG00000117016.10	47	8	14	20	20	6	325	318	309	57	53	51	249	221	203	24	20	50
ENSG00000287743.1	0	0	0	0	0	0	10	2	0	2	0	0	0	2	1	1	0	1
ENSG00000237899.1	3	0	3	2	1	3	2	1	1	1	3	1	4	13	4	2	6	0
ENSG00000272145.1	40	26	19	4	5	7	26	44	19	9	14	4	30	15	12	4	14	10
ENSG00000066136.20	2962	2348	1966	1770	1597	1894	1077	1102	1088	2023	1206	1131	1172	909	956	1168	1713	1403
ENSG00000198974.3	0	0	0	0	0	0	0	0	0	0	0	0	0	0	0	0	0	0
ENSG00000207962.1	1	0	0	0	0	1	0	1	0	0	0	0	2	0	0	0	0	0
ENSG00000117013.17	83	63	62	44	54	56	59	31	57	77	75	36	105	114	68	75	57	88
ENSG00000264582.2	0	0	0	0	0	0	0	0	0	0	0	0	0	0	0	0	0	4
ENSG00000179862.7	3892	3261	2529	2277	2157	2866	1422	1636	2033	15007	11399	7064	2567	1969	1924	6926	14139	17070
ENSG00000229528.1	0	6	0	0	0	0	0	0	0	28	6	6	0	0	0	10	3	4
ENSG00000228940.1	0	0	0	0	0	0	0	0	0	0	0	0	0	0	0	0	0	0
ENSG00000286668.1	0	0	0	0	0	0	0	0	0	17	3	7	0	0	0	8	23	33
ENSG00000233118.2	0	0	0	0	0	0	0	0	0	0	0	0	0	0	0	0	0	0
ENSG00000171793.16	5736	4322	3952	4038	3648	4588	10902	11078	9847	3774	2414	1895	10775	9014	8394	2956	3606	2681
ENSG00000281207.1	22	26	21	21	26	20	741	790	735	39	22	24	851	781	713	30	53	26
ENSG00000171790.15	21	18	19	36	9	13	438	413	506	18	15	20	543	500	380	29	20	26
ENSG00000010803.16	1068	876	846	868	845	868	971	862	900	449	310	249	1058	1039	851	307	439	398
ENSG00000215893.3	0	0	2	0	2	0	1	0	2	0	0	4	0	6	0	0	6	0
ENSG00000287400.1	0	0	0	0	0	0	0	0	0	8	0	0	2	0	0	1	4	0
ENSG00000235358.2	0	0	0	4	0	0	2	0	0	0	0	4	2	0	0	0	0	0
ENSG00000213987.4	0	0	0	0	0	0	0	0	0	0	0	0	0	0	0	0	0	0
ENSG00000286640.1	0	0	0	0	0	0	0	0	0	0	0	0	0	0	0	0	0	0
ENSG00000204060.7	6	8	0	8	0	0	0	2	0	18	30	4	0	0	0	26	4	18
ENSG00000229901.1	0	0	0	0	0	0	0	0	0	5	1	0	0	0	0	0	0	0
ENSG00000252563.1	0	0	0	0	0	0	0	0	0	0	0	0	0	0	0	0	0	0
ENSG00000127129.10	2	2	2	2	0	4	0	0	0	99	61	55	0	0	0	62	84	77
ENSG00000127124.16	727	512	591	556	521	623	76	98	89	112	83	63	110	85	85	62	170	102
ENSG00000230881.1	0	0	0	1	0	0	0	0	0	0	0	0	0	0	0	0	0	0
ENSG00000230638.4	74	30	22	40	15	25	0	0	2	0	0	0	0	0	0	0	2	0
ENSG00000284895.1	0	0	0	0	0	0	0	0	0	0	0	0	0	0	0	0	0	0
ENSG00000287587.1	0	0	0	0	0	0	4	2	2	0	0	0	0	0	0	0	0	0
ENSG00000227538.1	0	0	0	0	0	0	0	0	0	0	0	0	0	0	0	0	0	0
ENSG00000228776.2	0	0	0	0	0	0	0	0	0	0	0	4	0	0	0	0	0	0
ENSG00000044012.4	0	0	0	0	0	0	0	0	0	0	0	0	0	0	0	0	0	6
ENSG00000197273.4	1	4	0	0	0	0	0	1	0	2	2	0	0	0	0	0	0	8
ENSG00000198815.9	4654	3221	3501	3562	3313	3731	2073	2121	1964	971	733	612	2379	1949	1946	980	1023	773
ENSG00000227527.2	3	7	0	2	0	2	2	2	0	7	9	14	3	0	6	4	8	25
ENSG00000177181.15	12	9	14	23	34	14	584	687	593	70	18	20	648	485	481	23	40	14
ENSG00000235002.1	0	0	0	0	0	0	2	0	0	0	0	0	0	0	0	0	0	0
ENSG00000066185.13	29	2	16	16	12	4	24	31	10	8	4	4	34	42	40	15	2	2
ENSG00000127125.9	5189	4144	3645	3218	3195	3479	1966	2211	2226	984	643	553	2334	2096	1624	684	951	689
ENSG00000186409.18	31	38	27	7	17	18	93	78	56	43	45	27	79	31	54	32	55	34
ENSG00000230116.1	0	0	0	0	0	0	0	0	0	0	0	0	0	0	0	0	0	0
ENSG00000236876.3	1	2	1	0	1	1	0	0	0	1	0	0	0	0	0	2	1	0
ENSG00000200254.1	0	0	0	0	0	0	0	0	0	0	0	0	0	0	0	0	0	0
ENSG00000236180.2	0	0	0	0	0	1	0	0	0	0	0	0	0	0	0	0	0	0
ENSG00000171960.12	1184	967	931	674	587	864	285	292	247	1859	1334	1037	299	279	198	1139	1671	2071
ENSG00000285728.2	122	130	99	89	100	98	85	79	38	24	5	8	61	40	44	29	16	0
ENSG00000234917.2	7	6	5	14	0	3	0	4	0	1	6	2	0	1	0	0	12	5
ENSG00000065978.19	64403	51693	45704	39754	39792	49110	16564	15823	15867	33350	22352	18218	21895	17541	17938	24734	34815	24996
ENSG00000164007.11	0	0	0	8	0	3	4	0	4	0	0	0	4	4	2	6	0	11
ENSG00000117385.16	1912	1525	1457	1168	1194	1653	1684	1659	1591	5476	3280	2875	1759	1435	1351	3215	5096	4026
ENSG00000164008.16	103	51	82	85	97	57	109	100	51	47	13	21	61	50	48	23	43	28
ENSG00000283580.3	0	0	0	0	0	0	0	0	0	0	0	0	0	0	0	0	0	0
ENSG00000228452.1	0	0	0	0	0	0	0	0	0	0	0	0	0	0	0	0	0	0
ENSG00000274386.5	20	10	23	19	14	15	37	64	23	53	17	7	67	23	52	12	14	3
ENSG00000177868.12	285	247	259	180	170	148	131	108	128	96	84	64	160	107	106	94	120	129
ENSG00000164010.15	381	286	331	232	192	245	325	275	211	108	69	47	256	187	167	59	66	51
ENSG00000228192.8	27	22	34	25	60	37	61	52	54	150	103	101	55	44	39	125	273	231
ENSG00000164011.18	316	228	280	250	221	318	398	368	286	706	505	309	356	325	243	453	572	562
ENSG00000233708.1	1	0	4	4	0	0	0	0	0	2	0	6	0	2	0	0	0	0
ENSG00000237090.1	5	2	8	0	0	0	0	8	0	0	16	0	0	2	0	0	0	0
ENSG00000225099.1	18	17	26	27	20	18	53	41	40	41	19	16	49	42	34	51	24	42
ENSG00000117394.24	31609	23788	22430	18531	18765	22712	9953	9739	12033	4680	2900	2408	10926	7956	7951	3148	3977	2740
ENSG00000284138.1	0	0	5	2	8	1	4	0	10	0	2	0	2	0	0	0	0	4
ENSG00000227533.6	20	7	14	8	9	4	71	104	89	64	66	44	62	68	65	50	62	65
ENSG00000283973.2	2	0	0	0	0	4	37	14	16	0	0	1	10	16	8	2	0	4
ENSG00000207256.1	0	0	0	0	0	0	1	0	2	0	0	0	0	0	2	0	0	0
ENSG00000283136.1	0	0	0	0	0	0	0	0	0	0	0	0	0	0	0	0	0	0
ENSG00000277513.1	0	0	0	0	0	0	0	0	0	0	0	0	0	0	0	0	0	0
ENSG00000186973.11	23	24	22	11	13	8	0	2	2	16	16	4	1	2	2	0	12	30
ENSG00000117395.13	7876	6345	5287	4352	4635	5291	5898	5964	5525	11737	8245	6221	5362	4176	4013	7398	11246	10287
ENSG00000284410.1	0	0	0	0	0	0	0	0	0	0	0	0	0	0	0	0	0	0
ENSG00000243710.8	46	53	35	34	40	43	25	9	36	137	128	58	17	2	0	53	125	150
ENSG00000199240.1	0	0	0	0	0	0	0	0	0	0	0	0	0	0	0	0	0	0
ENSG00000179178.11	546	379	384	329	286	315	0	0	0	2	10	14	2	0	0	12	4	1
ENSG00000253313.6	295	226	251	175	182	206	0	6	0	0	8	4	2	0	0	0	2	0
ENSG00000066056.14	0	0	0	0	0	0	4	2	0	0	9	0	0	0	4	0	4	3
ENSG00000117400.18	59	30	32	33	26	18	10	23	10	15	19	8	16	13	10	8	22	26
ENSG00000287113.1	2	0	2	0	2	0	1	0	0	0	0	0	0	0	0	0	0	0
ENSG00000234694.1	58	52	42	48	23	37	62	33	43	92	48	63	64	25	20	32	128	96
ENSG00000117399.14	15430	12416	11236	9220	9371	11304	445	531	523	8360	5314	4428	500	481	317	4901	6821	7731
ENSG00000066322.15	6622	5366	4875	4551	4293	5093	2541	2794	2514	3498	2260	1616	3068	2549	2456	2270	3361	2681
ENSG00000283836.1	0	0	0	0	0	0	0	0	0	0	0	0	0	0	0	0	0	0
ENSG00000159479.17	1570	1230	1017	821	984	929	1180	1263	1256	3272	2278	1765	1167	1059	999	2116	2984	2730
ENSG00000229431.1	40	17	34	9	22	32	43	73	50	40	11	20	54	36	61	11	28	4
ENSG00000198198.17	1707	1196	1369	1417	1408	1443	2000	1847	2060	531	412	259	2341	1980	1722	290	529	597
ENSG00000229372.1	0	0	0	1	0	0	0	0	0	0	0	0	0	0	0	0	0	0
ENSG00000274975.1	0	0	0	0	0	0	0	0	0	0	0	0	0	0	0	0	0	0
ENSG00000178922.17	0	0	0	0	0	0	0	0	0	0	0	0	0	0	0	0	0	0
ENSG00000229348.1	4	2	0	2	4	10	7	1	0	2	4	6	0	0	0	0	22	0
ENSG00000142949.17	32670	23531	25470	25326	23652	26717	4941	5306	6161	4578	2706	2450	6964	5773	5268	3068	4848	4186
ENSG00000066135.13	1929	1565	1500	1380	1262	1486	973	1085	911	783	588	513	916	652	815	666	818	826
ENSG00000284989.1	0	0	0	0	0	0	0	0	0	0	0	0	0	0	0	0	0	0
ENSG00000236200.6	41	52	58	45	33	32	133	146	134	96	94	56	126	80	139	89	111	105
ENSG00000126091.21	117	67	81	49	47	60	173	183	158	80	27	26	156	140	153	43	33	71
ENSG00000229444.1	0	0	4	0	0	1	0	0	1	2	0	2	0	0	0	0	0	0
ENSG00000283414.1	0	0	0	0	0	2	2	1	0	0	0	0	0	1	0	0	0	0
ENSG00000233674.2	0	0	0	0	0	0	5	0	0	0	0	0	0	0	5	0	0	0
ENSG00000283477.1	0	0	0	0	0	0	0	0	0	0	0	0	0	0	0	0	0	0
ENSG00000224751.2	0	0	2	0	0	0	0	0	0	4	0	0	0	6	0	0	0	0
ENSG00000117407.17	2352	2087	1764	1634	1401	1930	527	561	574	90	71	30	463	278	298	31	54	60
ENSG00000237950.3	39	34	44	28	39	22	66	100	50	22	28	18	82	64	56	47	38	39
ENSG00000288573.1	8	2	8	6	2	3	39	27	36	21	31	22	35	21	37	13	34	27
ENSG00000117408.11	1586	1325	1121	988	1096	1211	1492	1381	1616	2024	1239	1100	1725	1332	1394	1243	1832	1642
ENSG00000285649.1	28	20	17	13	14	14	5	15	10	5	7	10	8	15	6	15	12	8
ENSG00000132768.14	2124	1675	1601	1284	1349	1521	933	878	1118	1648	1141	956	1213	1046	878	1011	1211	1125
ENSG00000117410.14	6692	6058	5089	4216	3800	4749	3557	4481	5467	14049	9793	7716	6225	5038	4745	7974	11416	12062
ENSG00000117411.17	5240	4276	3567	3214	3129	4200	1050	1108	1311	3431	2307	1887	1606	1235	1279	2033	3119	3101
ENSG00000159214.13	771	631	601	406	449	552	132	132	93	673	558	369	166	95	99	338	833	580
ENSG00000196517.13	2169	1578	1545	1204	1129	1499	1166	1256	1398	1863	1323	1053	1381	1237	1255	1044	1972	1862
ENSG00000230615.7	37	14	19	5	2	13	83	118	93	566	397	322	197	92	142	289	366	746
ENSG00000227163.2	0	0	0	0	0	0	0	0	0	1	0	0	0	0	0	4	1	0
ENSG00000271647.1	0	0	0	0	0	0	0	0	0	0	0	0	0	0	0	0	0	0
ENSG00000239560.3	0	0	0	0	0	0	0	0	0	0	0	0	0	0	0	0	0	0
ENSG00000171872.5	0	0	0	0	0	0	2	0	2	55	25	44	2	2	0	38	47	46
ENSG00000233514.1	3	1	13	3	1	2	0	7	1	12	13	5	0	1	3	6	1	13
ENSG00000283039.1	0	0	0	0	0	0	0	0	0	2	0	0	1	2	0	0	2	0
ENSG00000226804.4	0	0	0	0	0	0	0	0	0	0	0	0	0	0	0	0	0	0
ENSG00000200171.1	0	0	0	0	0	0	0	0	0	0	0	0	0	0	0	0	0	0
ENSG00000238037.1	0	0	0	0	0	0	0	0	0	0	0	0	0	0	0	0	0	0
ENSG00000227994.1	0	0	0	0	0	0	0	0	0	0	0	0	0	0	0	0	0	0
ENSG00000271329.1	0	3	0	0	0	0	0	2	0	12	3	12	1	0	4	3	2	11
ENSG00000178028.14	2350	1856	1601	1308	1340	1624	1196	1113	1169	5347	4007	2810	1517	1175	993	2820	4631	4995
ENSG00000117419.16	2563	1980	1948	1750	1516	1948	1116	1127	1241	3504	2124	1763	1370	1086	1282	2028	3429	3427
ENSG00000233602.1	3	0	0	4	2	6	15	4	19	4	2	8	9	3	1	1	0	0
ENSG00000199385.1	0	0	0	0	0	0	0	0	0	0	0	0	0	0	0	0	0	0
ENSG00000187147.18	2978	2718	1975	2086	2166	2286	1902	2106	2197	2581	1631	1230	2790	2129	2026	1544	1909	1917
ENSG00000263381.1	0	0	0	0	0	0	0	0	0	0	0	0	0	0	0	0	0	0
ENSG00000126106.14	795	591	521	414	429	408	167	151	180	282	225	161	240	208	147	129	233	247
ENSG00000198520.12	8	4	3	6	4	2	22	25	25	162	95	75	24	32	25	75	64	76
ENSG00000199377.1	0	0	0	0	0	0	0	1	0	0	6	0	0	0	0	12	0	0
ENSG00000200169.1	2	4	1	0	0	0	0	0	4	0	0	0	0	0	0	0	4	14
ENSG00000142945.13	8999	7348	6544	5688	5577	6607	1169	1350	966	7054	4884	3912	1014	828	724	4834	6922	6322
ENSG00000225721.5	4	9	4	5	2	1	7	15	6	4	0	5	8	7	2	1	16	33
ENSG00000142937.12	49562	41973	34641	26832	26691	30527	32888	29473	36133	47998	33772	25629	35177	26314	25677	26960	43191	48322
ENSG00000264294.1	0	0	0	0	0	0	0	0	0	0	0	0	0	0	0	0	0	0
ENSG00000200913.1	33	24	42	17	9	10	13	6	4	4	2	0	12	9	13	2	6	0
ENSG00000202031.1	0	0	0	0	0	0	0	0	0	0	0	0	0	0	0	0	0	0
ENSG00000207421.1	0	0	0	0	0	0	0	0	0	0	0	0	0	0	0	0	0	0
ENSG00000281859.1	0	0	0	0	0	0	0	0	0	0	0	0	0	0	0	0	0	0
ENSG00000234093.3	4	4	0	4	0	2	0	0	0	0	0	0	1	0	2	1	0	0
ENSG00000142959.5	38	24	36	21	14	21	5	4	0	28	21	31	4	0	10	47	89	21
ENSG00000173846.13	2173	1603	1508	1411	1264	1737	909	896	1164	794	515	401	1505	1329	1059	409	582	742
ENSG00000188396.4	22	36	40	33	22	47	83	51	52	12	29	13	34	40	35	7	16	43
ENSG00000222009.8	454	376	416	315	327	358	201	220	221	71	46	29	263	239	173	46	72	38
ENSG00000117425.14	30	22	4	10	11	2	100	110	108	56	97	49	121	67	48	48	89	61
ENSG00000202444.1	0	0	0	0	0	0	0	0	0	0	0	0	0	0	0	0	0	0
ENSG00000226499.1	0	4	0	0	0	0	4	4	6	15	3	4	2	7	5	8	24	30
ENSG00000070785.17	926	692	668	570	456	734	680	688	575	1976	1223	1139	642	552	612	1361	1887	1452
ENSG00000253039.1	0	0	0	0	0	0	0	0	0	0	0	0	0	0	0	0	0	0
ENSG00000229815.1	0	0	0	0	0	0	0	0	0	0	0	0	0	0	0	0	0	0
ENSG00000232369.1	0	0	0	0	0	0	5	0	0	0	0	0	0	0	0	0	0	0
ENSG00000268949.1	0	0	0	2	0	0	4	10	2	0	0	0	0	0	3	0	1	8
ENSG00000126107.15	2221	1670	1674	1327	1195	1671	1732	1773	1479	2788	1767	1500	1808	1707	1460	1543	2421	2086
ENSG00000126088.14	3463	2765	2432	1987	1852	2570	2788	2444	2694	7756	5744	4015	3013	2578	2135	4385	6317	6244
ENSG00000162415.7	101	63	46	65	51	95	411	426	356	109	73	76	355	329	284	52	122	76
ENSG00000234315.1	0	0	0	0	1	1	2	0	0	0	0	0	0	0	1	0	0	0
ENSG00000281912.1	7	12	2	22	0	10	2	0	0	18	2	6	19	3	5	3	18	8
ENSG00000186603.6	1173	958	893	657	752	969	12	31	49	548	380	276	74	40	53	321	497	349
ENSG00000132781.19	44	48	39	27	28	35	69	81	54	20	18	19	59	40	39	9	34	58
ENSG00000288208.1	0	0	0	0	0	0	0	0	0	0	0	0	0	0	0	0	0	0
ENSG00000132773.12	1064	794	769	639	613	805	455	418	341	1023	642	553	363	377	277	772	1017	783
ENSG00000070759.17	319	219	212	171	220	235	43	45	46	85	71	88	54	58	17	106	70	61
ENSG00000236872.1	0	2	0	0	0	0	6	0	0	2	0	0	0	0	0	0	0	0
ENSG00000280670.3	145	96	116	85	61	79	194	164	174	188	184	157	175	136	99	184	159	170
ENSG00000132763.15	479	317	418	338	270	373	132	155	151	840	557	390	162	104	155	626	882	655
ENSG00000117450.15	29212	26162	23269	19937	17713	21117	22578	27405	22390	21814	14553	12375	23440	16868	21047	17500	22601	14463
ENSG00000234379.1	0	0	0	0	0	0	0	0	0	0	0	0	0	0	0	0	0	0
ENSG00000117448.14	6984	6226	5636	4687	4296	5477	2311	2593	2693	3102	1865	1790	3089	2448	2526	1978	2530	2223
ENSG00000281133.1	0	1	10	0	7	2	0	0	0	0	1	0	0	0	0	0	4	0
ENSG00000280836.1	4	12	2	0	8	7	0	0	0	0	0	0	0	2	0	0	4	0
ENSG00000132780.17	13751	10694	9668	8941	9421	10630	3298	3148	2482	11545	8803	7011	3271	2439	2231	8965	12691	12315
ENSG00000281112.1	0	0	0	0	0	0	0	0	0	0	2	0	0	0	0	0	0	0
ENSG00000281825.1	0	1	1	0	2	0	0	0	0	0	2	0	0	0	0	0	0	0
ENSG00000159588.15	112	41	65	53	66	63	113	105	63	111	52	45	140	153	122	36	72	78
ENSG00000159592.11	7444	5947	5432	4924	5193	5920	3516	3424	2882	2389	1741	1323	3703	3047	3031	2164	2442	2332
ENSG00000225447.1	15	0	3	12	8	6	3	3	1	0	4	0	10	4	14	0	0	4
ENSG00000234329.1	16	21	16	2	23	12	14	13	12	10	4	0	12	14	16	6	0	0
ENSG00000159596.7	2587	2301	1990	1741	1869	2133	1573	1521	1322	1501	993	856	1470	1237	1197	1047	1360	1099
ENSG00000197429.11	451	323	332	336	301	410	500	432	343	179	162	75	540	392	322	124	273	345
ENSG00000230896.1	31	38	24	21	31	12	17	28	15	36	46	48	21	7	6	27	38	53
ENSG00000236111.5	0	0	0	0	0	0	0	0	0	0	0	0	0	0	0	0	0	0
ENSG00000086015.22	3336	2449	2460	2363	2390	2684	1604	1552	1734	1852	1308	1006	2239	1986	1686	1152	1782	1544
ENSG00000232467.2	0	0	0	0	0	0	0	0	0	0	0	0	0	0	0	0	4	0
ENSG00000117461.15	1988	1471	1688	1250	1179	1443	522	498	502	1056	579	515	375	251	218	658	718	500
ENSG00000278139.1	0	0	0	0	0	0	0	0	0	0	0	0	0	0	0	0	0	0
ENSG00000226957.1	0	0	1	2	0	1	1	4	2	0	0	0	0	0	2	2	0	0
ENSG00000233114.2	0	0	0	0	0	0	0	0	0	0	0	0	0	0	0	0	0	0
ENSG00000227857.2	1	0	1	5	2	0	4	6	1	13	8	7	3	0	0	25	17	15
ENSG00000117472.10	15281	12830	11682	10374	9712	11026	38	31	27	392	277	237	43	48	32	354	441	305
ENSG00000250719.2	0	0	0	0	0	0	0	5	1	0	0	0	3	0	0	0	0	0
ENSG00000085998.14	6022	4782	4471	3500	3532	4229	2497	2415	2529	3881	2722	2056	3522	2662	2674	2584	4017	3586
ENSG00000171357.6	0	0	0	0	0	3	0	0	2	2	2	0	0	1	0	0	14	16
ENSG00000085999.13	797	578	650	540	502	569	109	89	80	683	361	286	94	73	67	563	701	530
ENSG00000132128.16	4874	3764	3547	3129	3249	3839	2719	2794	3327	2407	1518	1225	4048	3261	2783	1606	2159	1396
ENSG00000173660.12	16141	14865	12590	10195	8770	11403	8501	10531	7712	17390	12556	10328	8328	6193	9274	13734	16027	15521
ENSG00000117481.10	1669	1358	1385	1292	1186	1282	1192	1422	1145	1447	1015	754	1545	1254	1322	1144	1824	2139
ENSG00000225779.1	2	0	0	0	0	2	1	0	0	0	0	0	0	0	0	0	0	0
ENSG00000117480.16	60	51	37	37	26	40	26	30	20	58	73	56	39	45	41	46	37	64
ENSG00000232022.7	1	6	2	0	10	0	14	14	22	452	312	299	15	14	18	269	414	433
ENSG00000224863.3	0	0	0	0	0	0	6	2	0	5	13	2	0	6	0	4	24	8
ENSG00000197587.11	339	255	275	272	258	295	13	34	28	314	224	166	33	13	8	170	264	240
ENSG00000282881.2	1	0	0	0	0	0	0	0	0	0	1	0	0	0	0	0	6	0
ENSG00000269956.2	13	3	3	7	9	7	17	8	5	3	2	2	8	4	2	2	0	0
ENSG00000162456.10	0	0	0	0	0	0	0	0	2	0	0	0	1	0	0	0	0	2
ENSG00000079277.22	2213	1838	1602	1409	1322	1704	676	809	726	1026	701	581	923	655	628	653	946	770
ENSG00000142961.15	2209	1804	1733	1390	1312	1711	307	269	294	555	365	344	404	259	295	448	456	357
ENSG00000123472.12	3204	2501	2368	1980	2160	2743	1671	1631	1559	1437	971	783	1774	1501	1233	1091	1305	1032
ENSG00000233647.2	0	0	0	0	2	0	0	2	0	0	0	0	0	2	0	0	0	0
ENSG00000186118.9	6	6	4	1	2	0	5	0	2	4	4	2	0	6	4	2	0	14
ENSG00000228237.5	0	0	0	2	0	0	0	0	0	0	0	0	0	0	0	0	0	0
ENSG00000159658.14	15252	10893	11107	11143	10993	12389	3587	3594	3326	1886	1171	1008	3582	3037	2548	1459	1721	1372
ENSG00000236476.2	0	0	0	0	0	0	0	0	0	0	0	0	0	0	0	0	0	0
ENSG00000142973.14	1033	831	793	603	496	642	0	0	2	6	2	1	2	0	0	4	0	1
ENSG00000154198.14	0	0	2	2	1	0	0	0	0	0	0	0	0	0	0	0	0	0
ENSG00000238145.2	1	0	0	0	0	0	0	0	0	0	0	0	0	0	0	0	0	0
ENSG00000187048.13	2	0	2	0	0	0	0	0	0	0	0	0	0	0	0	0	0	4
ENSG00000259832.1	0	0	2	0	0	0	0	0	0	2	0	0	0	0	0	0	0	0
ENSG00000261196.1	0	0	0	0	0	0	0	0	0	0	0	0	0	0	0	0	0	0
ENSG00000261593.1	0	0	0	0	0	0	0	0	0	0	0	0	0	0	0	0	0	0
ENSG00000261290.1	0	0	0	0	0	0	0	0	0	0	0	0	0	0	0	0	0	0
ENSG00000186377.8	894	755	684	614	572	698	10	0	4	0	0	2	11	7	0	1	6	2
ENSG00000186160.5	33	4	8	24	8	12	2	0	0	1	0	0	1	0	0	0	0	0
ENSG00000225154.2	0	0	0	0	2	0	0	0	0	0	0	0	0	0	0	0	0	0
ENSG00000225506.2	5	8	5	8	9	5	30	14	10	30	7	4	26	10	25	13	16	31
ENSG00000162365.12	0	0	0	0	0	4	0	0	0	0	7	0	8	3	0	0	0	0
ENSG00000225514.1	0	0	0	0	0	0	0	0	0	2	0	0	4	0	0	0	10	0
ENSG00000224805.2	5	17	3	2	4	4	14	5	2	81	90	21	11	9	8	47	68	138
ENSG00000162366.8	116	101	64	108	113	131	0	0	0	1642	1141	856	4	4	0	964	1490	1718
ENSG00000162367.11	0	0	0	0	0	0	0	0	2	0	0	0	12	2	4	0	0	0
ENSG00000226252.1	0	0	0	0	2	0	0	0	0	0	0	0	0	0	0	0	0	0
ENSG00000123473.16	2126	1616	1571	1566	1592	1753	542	552	509	846	680	561	451	402	391	767	889	657
ENSG00000162368.13	8011	6410	5861	5471	5490	6204	4808	4960	4593	3857	2546	1973	5107	4137	4122	3155	3865	3256
ENSG00000225762.1	22	0	16	12	13	8	3	17	7	32	17	23	5	24	7	19	20	24
ENSG00000186790.6	0	0	0	0	0	0	1	0	0	12	4	2	0	0	0	0	2	22
ENSG00000237424.1	123	88	92	72	71	118	47	100	114	188	176	75	155	120	119	140	219	184
ENSG00000186564.6	149	92	122	75	64	98	41	63	68	64	48	36	52	49	46	44	68	60
ENSG00000271355.1	0	0	0	0	0	0	0	0	0	0	0	0	0	0	0	0	0	0
ENSG00000229554.2	0	0	0	0	0	0	0	0	0	0	0	0	0	0	0	0	0	0
ENSG00000227883.1	0	0	0	0	0	0	0	0	0	0	0	0	0	0	0	0	0	0
ENSG00000227947.2	0	0	0	0	0	0	0	0	0	0	0	0	0	0	0	0	0	0
ENSG00000269113.4	8	3	17	1	8	16	506	410	486	348	224	199	611	459	423	191	285	221
ENSG00000223814.1	0	0	0	0	0	0	0	0	0	0	0	0	0	0	0	0	0	0
ENSG00000225028.1	0	0	2	0	0	0	51	52	37	2	3	14	9	6	6	2	19	0
ENSG00000226133.6	2	0	0	0	0	0	2	1	0	0	0	0	3	0	0	0	0	0
ENSG00000231413.1	0	0	0	0	0	0	0	0	0	0	0	0	0	0	0	0	0	0
ENSG00000237180.1	0	0	0	0	0	0	0	0	0	0	0	0	0	0	0	0	0	0
ENSG00000242267.6	0	1	0	2	2	3	0	0	2	8	0	0	2	0	0	4	0	0
ENSG00000279096.2	0	0	1	295	154	46	45	0	0	0	0	1876	0	10	132	0	1341	521
ENSG00000223720.2	0	0	0	0	2	0	0	0	0	0	0	0	0	0	0	0	0	0
ENSG00000117834.13	2	0	0	0	0	0	68	77	59	0	0	0	47	56	53	0	0	0
ENSG00000272491.1	0	2	0	0	0	0	30	21	12	0	0	0	21	1	6	0	0	0
ENSG00000279214.1	0	0	0	0	0	0	0	0	0	0	0	0	0	0	0	0	0	0
ENSG00000132122.12	33	27	35	25	26	18	320	388	342	16	8	2	317	245	253	14	14	6
ENSG00000224986.2	0	0	6	0	0	0	6	4	0	0	0	0	0	2	0	0	0	0
ENSG00000206700.1	0	0	0	0	0	0	0	0	0	0	0	0	0	0	0	0	0	0
ENSG00000235105.1	10	7	13	10	9	7	49	40	43	6	4	0	44	38	50	11	5	0
ENSG00000223175.1	0	0	0	0	0	0	0	0	0	0	0	0	0	0	0	0	0	0
ENSG00000232514.1	0	0	0	0	0	0	0	0	0	0	0	0	0	0	0	0	0	0
ENSG00000186094.17	10	9	11	0	9	13	0	2	9	0	0	2	2	6	4	0	1	12
ENSG00000287661.1	0	0	0	0	0	0	0	0	0	0	0	0	0	0	0	0	0	0
ENSG00000162373.13	9	2	10	14	4	4	4	0	0	0	0	0	10	0	0	0	2	2
ENSG00000286597.1	0	0	0	0	0	0	0	0	0	0	0	0	0	0	0	0	0	0
ENSG00000229846.2	0	0	0	0	0	0	2	0	0	0	0	0	0	0	0	2	0	0
ENSG00000230114.1	0	0	0	0	0	0	0	0	0	0	0	0	0	0	0	0	0	0
ENSG00000225623.1	0	0	0	0	0	0	0	0	0	0	0	0	0	0	0	0	0	0
ENSG00000237478.2	0	0	0	0	0	0	0	0	0	0	0	0	0	0	0	0	0	0
ENSG00000215887.5	0	0	0	0	0	0	0	0	0	0	0	0	0	0	0	2	0	0
ENSG00000279324.1	0	0	0	0	0	0	0	2	0	0	0	0	0	0	2	0	0	0
ENSG00000233595.2	0	0	0	0	0	0	0	0	0	0	0	0	0	0	0	0	0	0
ENSG00000162374.18	0	0	0	0	2	0	11	12	8	1	2	0	16	8	12	0	0	0
ENSG00000230828.1	0	0	0	0	0	0	0	0	0	0	0	0	0	0	0	0	0	0
ENSG00000237337.1	0	0	0	0	0	0	0	0	0	0	0	0	0	0	0	0	0	0
ENSG00000233407.1	0	0	0	0	0	0	0	0	0	0	0	0	0	0	0	0	0	0
ENSG00000284696.2	0	0	0	0	0	0	0	0	0	0	0	0	0	0	0	0	0	0
ENSG00000284645.1	0	0	0	0	0	0	0	0	0	0	0	2	0	0	0	0	0	0
ENSG00000234080.3	0	0	0	0	0	0	0	6	2	0	0	0	2	5	2	0	0	0
ENSG00000229316.1	0	0	0	6	0	0	5	3	0	0	0	0	0	0	0	0	0	0
ENSG00000225671.2	12	1	0	2	5	4	5	2	8	0	0	0	0	1	1	0	0	0
ENSG00000142700.12	1937	1709	1578	1360	1246	1640	1019	1251	1416	24	25	10	1693	1268	1033	24	40	12
ENSG00000284700.1	102	73	91	38	54	70	27	23	25	37	11	13	40	13	9	16	24	17
ENSG00000185104.20	4119	3348	3041	2892	2791	3200	1504	1467	1276	3842	2699	2231	1612	1250	1258	2859	3717	3549
ENSG00000225767.1	0	0	0	10	1	0	3	5	6	0	0	0	12	6	4	6	1	0
ENSG00000207194.1	0	0	0	0	0	0	0	0	0	0	0	0	0	0	0	0	0	0
ENSG00000230585.2	0	0	0	0	8	3	10	4	0	2	0	2	5	0	4	6	0	0
ENSG00000237130.1	0	0	0	0	0	0	0	0	0	0	2	0	0	0	0	0	0	8
ENSG00000123080.12	1700	1474	1235	992	1181	1471	203	161	210	2892	1794	1409	200	182	108	1671	3050	1993
ENSG00000265538.1	0	0	0	0	0	0	0	0	0	0	0	0	0	0	0	0	0	0
ENSG00000275816.1	0	0	0	0	0	0	0	0	0	0	0	0	0	0	0	0	0	0
ENSG00000204006.10	0	0	0	0	0	0	0	0	0	0	0	0	0	0	0	0	0	0
ENSG00000200262.1	0	0	0	0	0	0	0	0	0	0	0	0	0	0	0	0	0	0
ENSG00000213478.2	0	0	0	1	0	0	0	0	0	0	0	0	0	0	0	1	0	0
ENSG00000203356.2	0	10	0	1	0	0	1	0	1	8	2	0	2	0	0	0	7	9
ENSG00000123091.5	4770	3480	3244	3311	3028	3487	4071	4143	4079	1332	943	683	4431	3649	3682	963	1438	1408
ENSG00000233406.5	2	0	2	0	9	2	3	0	11	0	0	0	0	5	4	0	0	2
ENSG00000236434.2	0	0	0	1	3	1	4	0	0	0	0	0	0	0	1	0	3	4
ENSG00000085831.15	103	88	72	121	81	109	158	131	120	229	137	136	120	135	140	133	195	102
ENSG00000261664.5	0	0	0	0	0	0	2	0	0	0	0	0	0	0	0	0	0	0
ENSG00000085832.17	4225	3006	3301	2824	3012	3377	1831	2032	1714	666	467	420	1726	1455	1467	515	690	808
ENSG00000232027.2	9	2	10	2	0	0	0	2	0	6	2	0	1	5	2	0	1	12
ENSG00000206595.1	0	0	0	1	0	0	0	0	0	0	0	0	0	0	0	0	0	0
ENSG00000238140.1	2	1	1	5	8	0	0	2	4	1	0	2	1	2	0	2	0	3
ENSG00000227070.1	15	36	26	28	12	25	0	0	0	16	12	8	0	0	2	8	16	16
ENSG00000252032.1	0	0	0	0	0	0	0	0	0	0	0	0	0	0	0	0	0	0
ENSG00000227742.2	8	0	4	9	9	4	0	0	0	49	29	13	0	0	0	14	30	18
ENSG00000117859.19	7595	5902	5792	5285	5003	5880	2489	2638	2075	2390	1446	1382	2276	1845	1823	2027	2097	1213
ENSG00000236973.2	0	0	0	2	0	0	0	0	0	0	0	0	0	0	0	4	0	1
ENSG00000232846.1	0	0	0	0	0	0	0	0	0	0	0	0	2	0	0	0	0	0
ENSG00000212624.1	0	0	0	0	0	0	0	0	0	0	0	0	0	0	0	0	0	0
ENSG00000078618.22	10527	8025	7757	7645	7574	8571	11310	11029	10544	4569	3155	2456	12507	10009	9588	3205	4230	4084
ENSG00000266993.3	33	20	30	23	12	27	62	41	40	3	2	0	37	36	33	0	2	0
ENSG00000272175.1	0	0	0	1	1	4	8	0	6	2	0	0	0	3	4	0	0	0
ENSG00000283899.1	0	0	0	0	0	0	0	0	0	0	0	0	0	0	0	0	0	0
ENSG00000230604.2	0	2	0	0	2	0	0	0	0	0	0	0	0	0	0	2	3	0
ENSG00000169213.7	8	12	16	8	6	8	20531	19265	18659	26	44	54	18144	13452	14001	42	32	55
ENSG00000200839.1	0	0	0	0	0	0	2	4	10	0	0	0	6	2	0	0	0	0
ENSG00000229032.1	0	0	0	0	0	0	12	0	6	0	0	0	4	6	0	0	0	0
ENSG00000264613.2	0	0	0	0	0	0	0	0	0	0	0	0	0	0	0	0	0	0
ENSG00000117862.13	689	593	669	644	477	469	231	272	326	162	102	57	499	331	478	127	116	99
ENSG00000285839.1	0	0	0	0	0	0	0	0	0	0	0	0	0	0	0	0	0	0
ENSG00000198841.4	229	200	187	114	121	133	151	178	92	350	262	201	196	114	134	192	424	398
ENSG00000223390.1	2	2	0	1	3	0	13	8	4	0	0	0	10	10	0	0	0	0
ENSG00000228369.2	2	2	4	0	1	0	4	10	1	0	0	5	6	7	0	0	0	4
ENSG00000134717.18	4317	3155	2810	2691	2579	2935	2709	2549	2472	2215	1252	1144	2578	2155	2169	1541	1952	1728
ENSG00000157077.15	1943	1306	1337	1393	1385	1531	1488	1583	1291	294	272	207	1525	1272	1247	336	332	228
ENSG00000241745.3	0	0	0	0	0	0	0	0	0	4	0	0	0	0	0	0	0	0
ENSG00000228407.2	2	5	19	1	4	8	0	7	2	7	0	11	0	5	4	16	21	38
ENSG00000223429.1	0	0	0	0	0	0	0	0	0	0	0	0	0	0	0	0	0	0
ENSG00000224255.2	2	0	0	0	0	0	0	1	0	1	0	0	2	0	2	4	0	4
ENSG00000236004.2	0	0	2	0	0	0	0	0	0	0	0	0	0	0	0	0	0	0
ENSG00000237663.2	0	0	0	0	0	0	1	0	0	0	1	0	0	0	0	0	0	0
ENSG00000213735.2	0	0	0	0	1	0	3	0	0	0	0	0	2	0	0	0	2	0
ENSG00000154222.15	2218	1632	1701	1478	1272	1663	1970	1861	2340	1713	1184	868	3109	2499	2323	1059	1619	1332
ENSG00000272100.1	4	0	4	2	0	1	2	0	2	2	0	0	6	0	2	0	0	0
ENSG00000287078.1	10	1	0	3	1	2	2	6	4	17	8	2	4	9	2	2	6	6
ENSG00000224680.4	14	7	18	3	6	6	2	3	7	10	3	7	10	9	0	2	5	22
ENSG00000085840.13	1380	1117	1047	1000	1051	1251	227	244	274	1200	717	728	223	139	150	1018	1220	938
ENSG00000134748.13	3931	2961	2805	2452	2487	2946	1901	1797	1816	2966	2047	1613	2035	1758	1595	2493	3267	2949
ENSG00000134744.14	1383	1029	1135	1234	1179	1165	2505	2284	2142	713	297	428	2354	1840	1736	540	614	330
ENSG00000272371.1	0	0	0	0	0	0	0	0	0	0	0	0	2	0	0	0	0	0
ENSG00000236290.1	0	0	0	0	0	0	0	0	0	2	0	0	0	0	0	0	0	12
ENSG00000116157.6	0	0	0	0	0	0	0	0	2	4	0	0	0	1	0	0	10	0
ENSG00000182183.15	0	0	0	2	0	0	0	12	1	0	0	8	0	0	1	0	0	7
ENSG00000162377.6	2770	2199	2229	2010	1835	2112	3586	3742	3116	1392	1006	768	3332	2967	3030	1325	1440	1175
ENSG00000233664.1	0	0	0	0	0	0	0	0	0	0	0	0	0	0	0	0	0	0
ENSG00000239640.3	0	0	0	0	0	0	0	0	0	0	0	0	0	0	0	0	0	0
ENSG00000162378.13	1162	788	863	961	1027	866	1444	1470	1310	364	230	281	1604	1460	1134	382	471	400
ENSG00000252018.1	0	0	0	0	0	0	0	0	0	0	0	0	0	0	0	0	0	0
ENSG00000228929.1	54	48	56	38	52	24	42	70	50	123	107	71	60	48	129	96	201	283
ENSG00000206627.1	0	0	0	4	0	0	0	4	0	0	0	0	0	0	0	0	0	0
ENSG00000203995.10	0	3	2	0	0	0	280	290	304	451	337	318	318	322	256	370	468	436
ENSG00000242391.2	0	0	0	0	0	0	3	4	0	0	0	0	0	4	0	0	0	6
ENSG00000121310.17	921	810	764	583	547	646	1401	1377	1377	72	81	62	1726	1331	1209	55	82	93
ENSG00000230953.2	8	0	14	4	2	3	18	18	43	1	0	0	22	27	21	10	3	0
ENSG00000231866.2	0	0	0	0	0	0	0	0	0	0	0	0	0	0	0	0	0	0
ENSG00000116171.19	6359	5329	4604	4290	4117	5059	1454	1551	1278	1225	610	570	1500	1168	1084	918	997	616
ENSG00000264834.1	0	0	0	0	0	0	0	0	0	4	0	0	0	4	0	0	0	0
ENSG00000266188.1	0	0	0	0	0	0	0	0	0	0	0	0	0	0	0	0	0	0
ENSG00000265815.1	0	0	0	0	0	0	0	0	0	0	0	0	0	0	0	0	0	0
ENSG00000237279.2	0	0	0	0	0	0	0	0	0	0	0	0	0	0	0	0	0	0
ENSG00000236360.2	0	0	0	0	0	0	2	4	0	0	0	0	2	0	0	0	0	0
ENSG00000226147.1	0	0	0	0	0	1	0	0	0	0	0	0	0	1	0	0	0	0
ENSG00000174348.14	0	0	0	0	0	0	2	0	2	1	0	2	0	0	0	2	0	0
ENSG00000232993.1	0	0	0	0	0	0	0	0	0	0	0	0	0	0	0	0	0	0
ENSG00000227644.2	0	0	0	0	0	0	0	0	0	0	0	0	0	0	0	0	0	0
ENSG00000162383.13	0	0	0	0	0	0	0	2	2	0	2	0	0	0	0	0	8	15
ENSG00000235563.1	0	0	0	0	0	0	0	0	0	0	0	0	0	0	0	2	0	0
ENSG00000277397.1	0	0	0	0	0	0	2	0	0	0	0	0	0	0	0	0	0	0
ENSG00000157184.7	1211	838	783	683	682	837	443	507	528	470	308	190	512	410	376	325	446	462
ENSG00000236723.2	1	2	0	1	1	1	2	1	0	4	0	5	6	2	0	2	7	2
ENSG00000162384.14	1560	1270	1047	1022	876	979	1141	1015	1012	1059	759	662	1191	875	1035	674	969	922
ENSG00000259818.1	0	0	0	2	2	0	6	2	0	4	0	2	4	3	2	2	0	0
ENSG00000162385.11	3159	3354	2757	2391	1919	2363	1980	2174	1698	2389	1656	1399	1902	1450	2052	2151	2182	1827
ENSG00000226754.2	20	0	11	7	7	8	14	6	6	15	5	18	35	3	16	21	14	8
ENSG00000157193.18	2947	2058	2410	2400	2294	2410	3588	3399	3073	649	377	334	3450	2871	2605	570	687	458
ENSG00000234578.1	0	0	0	0	0	0	0	0	0	0	0	0	0	0	0	0	0	0
ENSG00000228838.1	0	0	2	2	2	1	16	40	47	0	1	0	19	16	17	0	0	3
ENSG00000232762.1	2	0	8	5	5	0	5	11	7	0	6	0	0	15	6	0	0	6
ENSG00000225675.2	0	0	0	0	0	0	6	10	8	0	0	0	7	2	2	4	0	0
ENSG00000285954.1	0	0	0	0	0	0	0	0	0	0	0	0	0	0	0	0	0	14
ENSG00000226938.1	0	0	0	0	0	0	0	0	0	0	0	0	0	0	0	0	0	0
ENSG00000230138.2	0	0	0	0	0	0	0	0	0	0	0	0	0	0	0	0	0	0
ENSG00000236253.7	0	0	0	0	0	0	0	0	0	0	0	0	0	0	0	0	0	0
ENSG00000288527.1	0	0	0	0	0	0	0	0	0	0	0	0	0	0	0	0	0	0
ENSG00000143006.7	0	0	0	0	0	0	2	0	0	2	0	0	0	0	0	6	0	0
ENSG00000174332.5	0	0	0	0	0	0	15	24	9	94	48	35	23	65	10	10	58	51
ENSG00000239007.1	0	0	0	0	0	0	0	0	0	0	0	0	0	0	0	0	0	0
ENSG00000058804.12	3886	2938	3081	3184	3040	3031	1297	1278	1085	1980	1366	1197	1163	1013	919	1703	1943	1824
ENSG00000201003.1	0	0	0	1	4	0	1	0	0	0	0	0	6	0	2	2	0	0
ENSG00000229687.2	0	0	0	0	0	0	0	0	0	0	0	0	0	0	0	0	0	0
ENSG00000058799.15	1372	1114	903	831	759	906	829	874	734	1841	1165	1024	765	625	716	1192	1505	1360
ENSG00000211452.11	5	2	7	4	3	1	2	2	0	10	12	4	2	2	10	12	16	6
ENSG00000081870.12	4081	3793	3333	2699	2633	3119	845	894	840	3150	2454	1863	1063	762	844	2278	3168	2636
ENSG00000116212.15	4565	3533	3342	2861	2779	2935	1016	1177	1155	3762	2622	2090	1276	889	984	2899	3658	3203
ENSG00000219102.3	11	14	15	10	5	11	8	19	13	8	13	7	19	14	13	8	12	1
ENSG00000203985.11	13	26	28	8	34	23	0	0	0	0	2	10	0	0	0	2	1	14
ENSG00000116209.12	16640	14621	12944	11892	10340	12036	3229	3428	3505	9229	5990	4854	4343	2890	3463	7064	7831	6569
ENSG00000280378.1	13	13	4	5	4	5	4	0	5	9	10	0	5	2	2	2	9	16
ENSG00000116205.14	460	346	315	302	279	352	463	421	371	481	337	326	489	458	406	412	678	632
ENSG00000283749.1	0	0	0	0	0	0	0	0	0	0	0	0	0	0	0	0	0	0
ENSG00000225183.1	0	0	0	0	0	0	4	0	0	0	0	0	0	0	0	0	2	0
ENSG00000279049.1	0	0	0	0	0	0	0	0	0	0	0	0	0	0	0	0	0	0
ENSG00000256407.2	2	0	0	0	0	0	0	2	0	0	0	0	4	0	0	0	0	0
ENSG00000157211.11	0	0	0	0	0	0	0	0	0	0	0	0	0	0	10	0	0	0
ENSG00000280425.2	0	0	0	0	0	0	0	2	0	4	0	0	0	0	0	0	0	0
ENSG00000215883.10	72	110	75	105	80	137	466	595	467	218	128	103	511	587	444	198	231	218
ENSG00000116221.15	7431	5811	4877	4242	4484	5542	4013	3832	4289	7691	5429	4138	5010	4332	3938	4935	8319	7175
ENSG00000157216.15	3272	2820	2349	1998	2091	2777	251	276	287	2307	1625	1138	316	201	192	1547	2512	2650
ENSG00000198711.5	25	2	4	7	12	14	2	11	8	14	8	0	0	0	4	21	20	2
ENSG00000225632.1	0	0	0	0	0	0	0	0	0	0	0	0	0	0	0	0	0	0
ENSG00000232245.1	0	0	0	0	0	0	0	0	0	0	0	0	0	0	0	0	0	0
ENSG00000287582.1	0	0	0	0	0	0	0	0	0	0	0	0	0	0	0	0	0	0
ENSG00000235741.1	0	1	0	4	0	0	0	0	0	0	0	0	0	0	0	0	0	0
ENSG00000237173.1	0	0	0	0	0	0	0	0	0	0	0	0	0	0	0	0	0	0
ENSG00000227453.1	0	0	0	0	0	0	0	0	0	0	0	0	0	0	0	0	0	0
ENSG00000162390.18	1084	750	720	700	663	665	6	12	8	23	73	27	14	4	6	35	72	26
ENSG00000162391.12	79	72	70	53	58	47	0	2	6	4	4	1	0	2	0	7	9	0
ENSG00000230728.1	11	8	0	2	0	10	0	0	0	0	0	0	0	0	0	0	0	0
ENSG00000184313.20	7	8	10	7	7	10	0	2	0	3	2	0	2	0	0	0	0	0
ENSG00000271723.5	1	0	0	1	0	0	0	0	0	0	0	0	0	0	0	0	0	0
ENSG00000243725.7	38	27	22	23	24	27	62	49	42	44	14	36	88	79	70	44	40	71
ENSG00000162396.6	554	466	419	406	295	351	231	210	274	384	296	193	318	220	216	239	344	324
ENSG00000006555.11	2237	1914	1736	1438	1311	1791	1	0	0	18	6	0	0	0	0	6	2	1
ENSG00000237453.1	0	0	5	0	3	0	0	0	0	0	0	0	0	0	0	0	1	0
ENSG00000162398.11	16	3	8	21	7	3	4	0	4	6	19	1	0	0	0	4	0	0
ENSG00000116133.13	37415	28720	27607	27191	26551	31217	509	391	405	12825	8950	6803	555	356	340	9688	13565	12058
ENSG00000287724.1	3	1	2	0	1	2	0	0	0	4	7	0	0	0	0	0	1	3
ENSG00000242396.1	1	1	0	1	0	1	1	0	0	1	0	0	0	0	1	0	0	0
ENSG00000233203.6	12	12	10	10	1	12	0	6	0	3	16	0	0	0	3	9	16	22
ENSG00000284601.1	0	0	0	0	0	0	0	0	0	4	0	0	0	0	0	0	0	0
ENSG00000143001.5	12	19	11	8	10	22	0	0	0	21	31	18	0	2	2	12	30	0
ENSG00000233271.1	0	0	0	0	0	0	0	0	0	0	0	0	0	0	0	0	0	0
ENSG00000162399.9	0	0	0	0	0	0	0	0	0	2	0	10	0	0	0	4	4	0
ENSG00000169174.11	12424	9811	8838	8487	8406	10610	0	0	8	7936	4675	3882	0	2	1	5229	7746	5560
ENSG00000162402.14	5832	4328	4955	4893	4787	5227	4622	4451	4053	1707	1145	1000	4965	4101	3747	1244	1572	1574
ENSG00000231090.2	0	0	0	0	0	0	2	0	0	2	0	0	0	0	0	0	0	0
ENSG00000231095.1	1	0	0	0	0	0	2	0	0	0	0	0	0	1	0	0	4	0
ENSG00000265822.1	0	0	0	0	0	0	0	0	0	0	0	0	0	0	0	0	0	0
ENSG00000234810.4	0	0	2	0	0	0	0	0	0	5	0	2	0	0	0	0	2	0
ENSG00000231900.3	0	0	0	0	0	0	0	0	0	4	0	0	0	0	0	0	0	0
ENSG00000232198.2	0	0	0	0	0	0	0	0	0	0	0	0	0	0	0	0	0	0
ENSG00000199831.1	0	0	0	0	0	0	0	0	0	0	0	0	0	0	0	0	0	0
ENSG00000252162.1	0	0	0	0	0	0	0	0	0	0	0	0	0	0	0	0	0	0
ENSG00000272051.1	0	0	0	0	0	0	0	0	0	0	0	0	0	0	0	0	0	12
ENSG00000233079.3	0	0	0	0	0	0	0	0	0	0	0	4	0	0	0	0	0	0
ENSG00000230250.3	0	0	0	0	0	0	0	0	0	0	0	0	0	0	0	0	0	0
ENSG00000227104.3	0	0	0	0	0	0	0	0	0	0	0	0	0	0	0	0	0	0
ENSG00000235612.1	0	0	0	0	0	0	0	0	0	0	0	0	0	0	0	0	0	0
ENSG00000260971.4	10	0	5	2	2	0	0	0	0	0	0	0	2	2	0	2	0	6
ENSG00000284686.1	4	4	0	1	5	0	0	0	0	3	4	0	0	0	4	1	6	0
ENSG00000229871.1	0	0	0	0	0	0	0	0	0	0	0	0	0	0	0	0	0	0
ENSG00000223956.3	2	8	2	3	0	0	2	2	0	0	0	6	0	2	0	0	0	0
ENSG00000162407.9	1263	978	995	799	718	846	491	410	476	314	111	188	513	568	513	280	273	94
ENSG00000236776.1	0	0	0	0	1	0	0	0	0	0	0	0	0	0	0	0	0	0
ENSG00000224980.1	2	0	0	0	0	0	0	0	0	0	0	0	0	0	0	0	0	0
ENSG00000225475.1	0	0	0	0	0	0	0	0	0	0	0	0	0	0	0	0	0	0
ENSG00000162409.11	397	263	312	394	368	332	4789	4378	4303	528	338	293	6072	5164	4458	525	672	579
ENSG00000187889.13	3	0	10	2	12	8	38	5	20	0	6	0	28	20	24	0	2	6
ENSG00000229913.1	0	0	0	0	0	0	0	0	0	0	0	0	0	0	0	2	0	0
ENSG00000157131.11	0	0	0	0	0	0	0	0	0	2	0	0	0	0	0	0	2	0
ENSG00000021852.13	0	0	0	0	0	0	0	2	0	0	0	2	0	0	0	0	8	0
ENSG00000236341.1	0	0	0	0	0	0	0	0	0	0	0	0	0	0	0	0	0	0
ENSG00000173406.16	0	0	0	2	0	4	113	117	145	6	6	0	94	88	73	0	1	1
ENSG00000227935.1	0	0	0	0	0	0	4	0	3	0	0	0	0	0	0	0	0	0
ENSG00000236888.1	0	0	0	0	0	0	0	0	2	0	0	0	0	0	0	0	0	0
ENSG00000226759.8	0	0	0	0	0	0	0	0	0	0	4	0	1	0	2	0	0	0
ENSG00000229887.4	0	1	0	0	0	8	2	2	0	0	0	0	0	0	0	0	0	0
ENSG00000223416.3	4	8	7	4	3	1	0	4	3	4	2	12	4	3	0	4	0	2
ENSG00000235038.1	0	0	0	0	0	0	0	0	0	0	0	0	0	0	0	0	0	0
ENSG00000230546.1	0	0	0	0	0	0	0	0	0	0	0	0	0	0	0	0	0	0
ENSG00000233216.1	0	0	0	0	0	0	0	0	0	0	0	0	0	0	0	0	0	0
ENSG00000162600.12	1140	855	854	783	790	881	344	396	316	219	182	124	339	347	327	262	210	301
ENSG00000286918.1	13	14	17	8	4	22	9	17	14	0	2	0	40	30	30	2	6	1
ENSG00000270209.1	0	0	0	0	0	0	0	0	0	0	0	0	4	0	0	0	0	0
ENSG00000264128.2	6	0	0	0	0	0	0	0	0	0	0	0	0	0	0	0	0	0
ENSG00000184292.7	101317	77117	69934	66956	66454	82833	2	4	4	246	213	139	16	8	7	251	261	130
ENSG00000185839.3	187	110	113	91	116	114	105	121	79	256	182	112	80	115	73	176	380	232
ENSG00000162601.11	2917	2027	2518	2730	2441	2254	2047	1843	1857	194	108	85	2167	1806	1666	168	219	128
ENSG00000283445.1	67	43	38	42	34	48	0	0	0	122	51	28	2	0	0	70	55	73
ENSG00000177606.8	13427	10621	9499	9430	9723	12131	2442	2922	3531	3885	2445	2036	6953	6098	5216	3076	4024	2597
ENSG00000234807.7	61	36	31	35	22	45	23	14	16	43	87	33	26	8	8	42	58	77
ENSG00000272226.1	1	0	2	0	0	5	4	7	0	6	8	0	2	6	2	0	6	6
ENSG00000231740.1	0	0	0	0	0	0	0	0	0	0	0	0	0	0	0	0	0	0
ENSG00000232453.7	2	0	0	2	2	4	10	0	0	14	12	10	0	0	0	4	12	20
ENSG00000237352.4	9	12	2	2	10	9	0	0	1	29	14	19	0	0	0	9	21	28
ENSG00000228121.1	0	0	0	0	0	0	0	1	0	0	0	0	0	0	0	0	0	1
ENSG00000241042.1	0	0	0	0	0	0	0	0	0	0	0	0	0	0	0	0	0	0
ENSG00000235215.2	0	0	0	0	0	0	0	4	0	2	0	0	0	0	0	0	0	0
ENSG00000224609.8	10	4	20	5	3	16	2	12	10	27	28	24	17	2	16	15	19	30
ENSG00000270457.1	0	0	0	0	0	0	0	0	0	0	0	0	0	0	0	0	0	0
ENSG00000172456.18	256	234	199	173	167	224	140	108	121	148	82	111	156	125	129	90	157	79
ENSG00000266150.1	0	0	0	0	0	0	0	0	0	0	0	0	0	0	0	0	0	0
ENSG00000226883.1	0	0	0	0	0	0	0	0	0	0	0	0	0	2	0	0	0	0
ENSG00000134709.12	1686	1252	1448	1472	1449	1352	8	4	8	195	178	100	8	0	0	177	209	166
ENSG00000134716.11	858	604	464	335	447	552	8	6	6	4	2	0	10	12	3	0	2	24
ENSG00000265535.2	0	0	0	0	0	0	0	0	0	0	0	0	0	0	0	0	0	0
ENSG00000162598.13	0	0	0	0	0	0	0	0	0	0	0	0	0	0	0	0	0	0
ENSG00000229332.2	0	0	0	0	0	0	0	0	0	0	0	0	0	0	0	0	0	0
ENSG00000238242.2	0	0	0	0	0	0	0	0	0	0	0	0	0	0	0	0	0	0
ENSG00000226476.6	657	425	414	498	399	465	0	0	2	0	0	0	8	0	0	0	0	0
ENSG00000231252.3	0	0	0	0	0	0	0	0	0	0	0	0	0	0	0	0	0	0
ENSG00000162599.17	3118	2197	2407	2335	2236	2625	925	968	907	716	633	473	1111	963	908	724	1070	1412
ENSG00000237928.6	0	0	0	0	0	0	0	0	0	0	2	0	0	0	0	2	2	0
ENSG00000237853.6	0	0	0	0	0	0	4	0	0	0	2	0	2	2	0	2	0	0
ENSG00000284808.1	0	0	0	0	0	0	0	0	0	0	4	0	0	0	0	0	0	0
ENSG00000287224.1	0	0	0	0	0	0	0	0	0	0	0	0	0	0	2	0	0	0
ENSG00000223920.2	0	0	0	0	0	0	0	0	0	2	0	0	2	0	0	0	0	0
ENSG00000162604.12	1743	1484	1385	1236	1107	1195	1246	1353	1488	782	536	526	1613	1269	1389	708	716	472
ENSG00000271200.1	1	0	0	10	5	2	0	0	5	14	12	7	8	20	5	8	5	4
ENSG00000132849.21	3873	2763	3378	3352	3236	3142	1673	1534	1309	571	457	255	1603	1255	1290	433	585	641
ENSG00000200575.1	0	0	0	0	0	0	0	0	0	0	0	0	0	0	0	0	6	0
ENSG00000212360.1	1	0	0	4	1	0	0	0	0	0	0	1	0	0	0	0	0	0
ENSG00000236646.1	0	0	0	0	2	0	0	2	0	0	0	0	0	0	0	0	0	0
ENSG00000242860.3	0	0	0	0	2	0	0	0	0	0	0	0	0	0	0	0	0	14
ENSG00000263908.1	0	0	0	0	0	0	0	0	0	0	0	0	0	0	0	0	0	0
ENSG00000283690.1	0	0	0	0	0	0	0	0	0	0	0	0	0	0	0	0	0	0
ENSG00000234204.1	0	0	0	0	0	0	0	0	0	0	0	0	0	0	6	0	0	0
ENSG00000234088.1	0	0	0	0	0	0	0	0	0	0	0	0	0	0	0	0	0	0
ENSG00000240563.2	0	0	0	0	0	0	8	0	6	4	0	0	6	0	0	0	4	0
ENSG00000237227.1	0	0	0	0	0	0	0	0	0	0	0	0	0	0	0	0	0	0
ENSG00000200174.1	0	0	0	0	0	0	0	0	0	0	0	0	0	0	0	0	0	0
ENSG00000132854.19	0	0	0	2	2	0	12	4	3	4	14	1	8	8	0	6	42	8
ENSG00000201153.1	0	0	0	0	0	0	0	0	0	0	0	0	0	0	0	0	0	0
ENSG00000162607.13	5138	4052	4035	3987	3914	4026	3165	2987	3039	2190	1305	1160	2666	1989	2064	1440	1625	1314
ENSG00000116641.18	3270	2300	2442	2804	2662	2708	3135	2932	2894	598	442	298	2827	2355	2289	549	523	400
ENSG00000270549.1	0	0	0	0	0	0	6	0	0	0	0	0	0	0	0	0	0	0
ENSG00000132855.5	2	12	4	0	3	2	3	12	2	0	0	0	0	12	0	2	7	0
ENSG00000278967.1	0	3	6	0	0	0	10	4	0	0	0	0	12	0	6	0	2	0
ENSG00000213703.2	0	0	0	0	0	0	0	1	0	0	0	0	0	0	2	0	0	0
ENSG00000235545.1	1	2	10	6	3	6	13	6	4	1	2	0	8	23	9	25	7	21
ENSG00000125703.15	369	327	336	268	370	301	649	683	605	422	284	194	851	630	590	393	476	529
ENSG00000234318.1	0	6	4	0	0	0	0	2	0	0	0	0	0	1	10	0	2	0
ENSG00000237163.1	0	0	0	0	0	0	0	0	0	0	0	0	0	0	0	0	0	0
ENSG00000229537.7	0	0	0	0	0	0	0	0	0	0	0	0	0	0	0	0	0	0
ENSG00000286455.1	0	0	0	0	0	0	0	0	0	0	0	0	0	0	0	0	0	0
ENSG00000227485.1	0	0	0	0	0	0	0	0	0	0	0	0	0	0	0	0	0	0
ENSG00000229225.1	0	0	0	0	0	0	0	0	0	0	0	0	0	0	0	0	0	0
ENSG00000203605.3	0	0	0	0	0	0	0	0	0	0	0	0	0	0	0	0	0	0
ENSG00000224209.8	0	0	6	1	0	4	8	0	2	11	18	2	8	0	12	25	0	0
ENSG00000252259.1	0	0	0	0	0	0	0	0	0	0	0	0	0	0	0	0	0	0
ENSG00000228734.2	0	4	0	0	0	0	0	0	0	0	0	0	0	0	0	0	0	0
ENSG00000223683.1	0	0	0	0	0	0	0	0	0	0	0	0	0	0	0	0	0	0
ENSG00000230798.5	34	35	22	10	22	27	76	139	177	357	276	181	141	104	199	154	299	320
ENSG00000187140.6	0	0	0	2	5	16	43	63	77	29	26	14	79	79	67	9	49	20
ENSG00000275836.1	0	0	0	0	0	0	0	0	0	0	0	0	0	0	0	0	0	0
ENSG00000252784.1	0	0	0	0	0	0	0	0	0	0	0	0	0	0	0	0	0	0
ENSG00000236674.1	0	0	0	0	0	0	0	0	0	0	0	0	0	0	0	0	0	0
ENSG00000088035.18	1352	1031	1011	865	911	871	624	513	501	326	227	183	546	367	394	243	330	235
ENSG00000142856.17	1216	1045	983	876	805	828	383	387	416	1674	1123	920	375	346	222	1120	1557	1113
ENSG00000286429.1	0	0	0	0	0	3	1	3	0	0	0	0	0	0	0	0	0	0
ENSG00000203965.13	332	270	200	245	196	235	347	284	271	247	133	151	264	259	158	163	218	139
ENSG00000264271.2	0	0	0	0	0	0	0	0	0	0	0	0	0	1	0	0	0	0
ENSG00000251720.1	0	1	0	1	0	1	0	0	0	0	0	0	0	0	2	2	0	0
ENSG00000116652.6	9	5	5	4	10	4	22	16	21	0	4	6	25	11	1	0	2	8
ENSG00000276884.1	0	0	0	0	0	0	0	0	0	0	0	0	0	0	0	0	0	0
ENSG00000278287.1	0	0	0	0	0	0	0	0	0	0	0	0	0	0	0	0	0	0
ENSG00000277565.1	0	0	0	0	0	0	0	0	0	0	0	0	0	0	0	0	0	0
ENSG00000275823.1	0	0	0	0	0	0	0	0	0	0	0	0	0	0	0	0	0	0
ENSG00000277689.1	0	0	0	0	0	0	0	0	0	0	0	0	0	0	0	0	0	0
ENSG00000274199.1	0	0	0	0	0	0	0	0	0	0	0	0	0	0	0	0	0	0
ENSG00000079739.17	7049	5457	4818	4220	4262	5419	1075	1056	907	5447	3734	3406	1193	911	915	4094	5479	3880
ENSG00000244256.3	11	1	6	6	4	6	7	7	3	15	20	3	6	3	0	3	4	13
ENSG00000185483.12	116	61	81	80	79	123	371	332	299	108	49	41	473	361	285	61	134	96
ENSG00000177452.7	0	0	0	0	0	0	0	2	0	0	0	0	0	0	0	0	0	0
ENSG00000228056.3	0	0	0	0	0	0	0	0	0	0	0	0	0	0	0	1	2	0
ENSG00000207190.1	0	0	0	0	0	0	0	0	0	0	0	0	0	0	0	0	0	0
ENSG00000200508.1	0	0	0	0	0	0	0	0	0	0	0	0	0	0	0	0	0	0
ENSG00000223949.8	2	0	0	0	0	0	2	4	4	0	2	4	4	1	0	0	19	6
ENSG00000284928.1	4	0	0	4	0	2	0	0	0	0	0	0	0	0	0	8	0	0
ENSG00000177414.13	0	0	0	0	0	0	0	0	0	0	0	2	2	0	0	0	0	0
ENSG00000238653.1	0	0	0	0	0	0	0	0	0	0	0	0	0	0	0	0	0	0
ENSG00000158966.16	396	321	290	203	255	300	728	936	704	189	137	110	651	628	432	194	195	242
ENSG00000264470.1	0	0	0	0	0	0	0	0	0	0	0	0	0	0	0	0	0	0
ENSG00000162437.14	986	674	727	706	703	660	1201	1245	1048	675	487	347	1158	924	724	494	535	719
ENSG00000162434.13	11239	8267	8076	8168	7929	8892	9551	9025	8032	4384	3065	2942	9266	7544	6893	3396	4184	3544
ENSG00000234784.2	0	0	0	2	0	0	0	4	2	0	0	0	0	0	0	0	0	0
ENSG00000233877.2	0	0	0	0	2	0	0	4	1	0	0	0	0	0	0	0	0	0
ENSG00000226891.9	4	5	0	0	10	0	2	5	8	8	2	2	17	16	6	9	14	0
ENSG00000185031.6	0	0	0	0	0	10	0	0	2	0	0	0	0	0	4	0	0	0
ENSG00000272506.1	0	0	0	0	0	0	0	0	0	0	0	0	0	1	2	0	0	0
ENSG00000212257.1	0	0	0	0	0	0	0	0	0	0	0	0	0	0	0	0	0	0
ENSG00000265996.1	0	0	0	0	1	0	1	4	7	9	1	0	0	8	5	6	2	0
ENSG00000199135.1	0	0	0	0	0	3	0	0	0	0	0	0	0	0	0	0	0	0
ENSG00000235804.2	0	0	0	0	0	0	0	0	0	0	0	0	0	0	0	0	0	0
ENSG00000234496.2	0	0	0	0	0	0	0	0	0	0	0	0	0	0	0	0	0	0
ENSG00000162433.15	1021	813	828	951	927	895	1256	1178	1082	1228	616	727	1552	1204	1171	955	1153	992
ENSG00000231622.1	0	0	0	0	0	0	0	0	0	0	0	0	0	0	0	0	0	0
ENSG00000116675.16	35	38	64	46	66	70	2469	2372	2297	118	98	94	3030	2659	2323	97	138	65
ENSG00000229294.1	0	0	0	0	0	0	4	0	0	0	0	0	0	0	0	0	10	0
ENSG00000234144.1	0	2	0	0	0	0	0	0	0	0	0	0	0	0	0	0	0	0
ENSG00000222624.1	0	0	0	0	0	0	0	0	0	0	0	0	0	0	0	0	0	0
ENSG00000213625.9	4228	3371	3030	2753	2876	3231	3421	3205	2858	1059	640	530	3083	2801	2324	943	1013	966
ENSG00000116678.20	446	386	401	300	404	395	446	448	378	47	45	32	677	632	512	61	78	62
ENSG00000237852.1	0	2	3	0	0	0	2	0	5	4	2	3	0	2	0	0	0	4
ENSG00000224570.1	11	13	0	10	8	4	0	0	0	0	0	0	0	4	0	0	6	0
ENSG00000285079.1	0	0	0	0	0	0	0	0	0	0	0	0	0	0	0	0	0	0
ENSG00000239319.3	0	0	0	0	0	0	0	0	0	0	0	0	0	0	0	0	0	0
ENSG00000184588.18	11	6	7	14	12	15	3992	3573	3278	24	10	26	3720	2393	2541	28	20	14
ENSG00000227466.1	0	0	0	0	0	0	0	0	0	0	0	0	0	0	0	0	0	0
ENSG00000223152.1	0	0	0	0	0	0	0	0	0	0	0	0	0	0	0	0	0	0
ENSG00000118473.22	1	0	0	0	2	0	188	160	160	2	0	0	266	238	195	4	6	8
ENSG00000264720.3	0	0	0	0	0	0	1	0	0	0	0	0	2	0	0	0	0	0
ENSG00000248458.2	0	0	0	0	0	0	0	0	8	0	0	0	6	0	12	0	4	0
ENSG00000152760.10	0	0	0	0	0	0	0	0	0	3	0	0	0	0	0	0	0	0
ENSG00000172410.4	0	2	0	0	0	0	3	4	0	0	0	0	0	0	0	4	10	0
ENSG00000152763.17	102	77	47	73	89	81	388	389	320	36	22	19	441	335	312	29	54	65
ENSG00000231080.1	0	0	0	0	0	0	0	0	0	0	0	0	1	0	1	0	0	0
ENSG00000198160.15	3537	2695	2567	2415	2316	2602	1890	1821	1921	984	586	487	1994	1992	1568	518	863	797
ENSG00000116704.8	1354	916	1124	924	915	1058	1326	1516	1219	404	238	254	1342	1336	1147	307	469	243
ENSG00000203963.11	0	0	0	0	0	0	0	0	0	1	0	0	0	0	0	0	0	0
ENSG00000252433.1	0	0	0	0	0	0	0	0	0	0	0	0	0	0	0	0	0	0
ENSG00000275678.1	0	0	0	0	0	0	0	0	0	0	0	0	0	0	0	0	0	0
ENSG00000162594.16	0	0	0	0	1	0	2	2	4	0	1	2	2	0	0	2	0	0
ENSG00000253074.1	0	0	0	0	0	0	0	0	0	0	0	0	0	0	0	0	0	0
ENSG00000252116.1	0	0	0	0	0	0	0	0	0	0	0	0	0	0	0	0	0	0
ENSG00000228523.1	0	0	0	0	0	1	0	0	0	0	0	0	0	0	0	0	0	0
ENSG00000081985.13	57	62	71	59	61	54	68	67	43	20	7	3	70	64	87	4	5	16
ENSG00000142864.15	37380	28044	26479	25481	26984	31602	19782	19087	19482	15361	10401	8776	25595	21319	18258	12770	17583	13048
ENSG00000223263.1	6	2	2	0	4	0	0	2	4	0	0	0	7	7	0	0	3	0
ENSG00000235200.3	0	0	0	0	0	0	0	0	0	0	0	0	0	0	0	0	0	3
ENSG00000207504.1	0	0	0	0	0	0	0	0	0	0	0	0	0	0	0	0	0	0
ENSG00000238139.2	0	0	0	0	0	0	0	0	0	0	0	0	0	0	0	0	0	0
ENSG00000242482.3	0	0	0	0	0	0	0	0	0	0	0	0	0	0	0	0	0	0
ENSG00000232048.2	0	0	0	0	0	0	0	0	0	0	0	0	0	0	0	0	0	0
ENSG00000116717.13	6367	5122	4688	4087	3846	5179	15879	16857	18881	4003	2638	1984	25245	21234	18873	3123	3736	2090
ENSG00000172380.6	12800	9152	9943	9827	9445	10139	15195	16002	13928	3262	2044	1940	15986	14150	12976	2618	3203	2333
ENSG00000238778.1	0	0	0	0	0	0	2	1	0	0	0	0	0	4	0	0	2	0
ENSG00000232284.7	34	21	42	43	19	35	54	75	50	1	4	13	86	88	47	6	0	19
ENSG00000235055.3	1	0	0	0	0	0	0	0	0	0	0	0	0	0	2	0	0	0
ENSG00000162595.7	22	22	12	12	8	6	10	10	12	0	6	0	7	9	10	4	8	0
ENSG00000228431.1	0	0	0	0	0	4	4	0	7	0	0	0	0	2	0	0	0	0
ENSG00000116729.14	6364	4862	4864	4647	4045	4512	4764	5327	4595	1623	1035	883	5086	3688	4139	1318	1558	1154
ENSG00000234383.1	13	13	2	10	10	24	14	6	24	4	4	0	11	12	15	0	6	2
ENSG00000221203.1	0	0	0	0	0	0	0	0	0	0	0	0	0	0	0	0	0	0
ENSG00000229133.1	0	0	0	0	2	0	0	0	3	1	0	1	0	4	2	0	0	0
ENSG00000225242.2	0	0	0	0	0	0	0	0	0	0	0	0	0	0	0	0	0	0
ENSG00000237622.1	0	0	0	10	0	0	0	0	0	0	0	0	0	0	0	0	0	0
ENSG00000229440.1	0	0	0	0	0	0	0	0	0	0	0	0	0	0	0	0	0	0
ENSG00000116745.7	246	241	244	223	193	204	134	117	78	1	0	4	82	99	91	2	0	0
ENSG00000024526.17	4031	2790	3014	2938	2881	2855	3164	3019	2982	1118	701	522	3567	2652	2783	945	961	766
ENSG00000233589.1	242	171	161	141	152	146	26	30	45	0	0	0	28	50	40	0	0	0
ENSG00000234264.1	22	18	51	34	6	20	22	28	35	8	4	0	22	24	34	4	6	12
ENSG00000225167.1	0	0	0	0	0	0	2	0	0	0	0	0	0	0	0	0	0	0
ENSG00000285041.1	0	2	0	4	3	4	0	0	0	0	2	0	0	4	2	0	0	0
ENSG00000285407.1	116	118	89	67	99	77	118	133	84	10	10	4	138	101	74	4	12	6
ENSG00000285473.1	15	2	12	7	5	10	5	5	5	0	0	0	5	1	2	0	0	0
ENSG00000223883.2	1	6	2	3	0	6	16	7	6	0	0	0	7	2	2	0	0	0
ENSG00000235446.2	0	0	0	0	0	0	0	0	0	0	0	0	0	0	0	0	0	1
ENSG00000229639.1	0	0	0	0	0	0	0	0	0	0	0	0	0	0	0	0	0	0
ENSG00000287453.1	0	4	0	0	0	0	0	0	2	2	0	0	0	2	0	1	0	0
ENSG00000033122.21	49	22	22	35	15	17	60	43	44	17	11	5	61	73	53	10	6	1
ENSG00000270615.1	0	0	0	0	0	0	0	0	0	0	0	0	0	0	0	0	0	0
ENSG00000287283.1	0	0	0	0	0	0	8	0	0	0	0	0	2	0	0	0	0	0
ENSG00000240692.3	0	0	0	0	0	0	0	0	0	0	0	0	0	0	0	0	0	0
ENSG00000229359.2	0	0	0	0	0	0	0	0	0	0	0	0	0	0	0	0	0	0
ENSG00000237919.5	0	0	0	0	0	0	0	0	0	0	0	1	1	0	0	0	0	2
ENSG00000066557.6	1388	1048	1157	1214	1129	1124	805	786	804	316	169	114	905	762	782	218	340	223
ENSG00000244389.3	0	0	0	0	0	0	0	0	0	0	0	0	0	0	0	0	0	0
ENSG00000116754.13	12313	9512	10012	9775	9032	9621	8490	8900	7604	2761	1899	1641	8328	7036	7168	2237	2967	2908
ENSG00000228988.1	0	0	2	0	4	1	0	0	0	0	0	0	0	0	2	0	0	0
ENSG00000118454.13	2592	1856	1849	1810	1729	2195	1725	1689	1693	818	463	379	1724	1551	1397	477	661	522
ENSG00000197568.14	374	254	285	246	174	278	148	136	142	1263	937	662	155	147	176	690	1060	1215
ENSG00000226088.1	5	3	10	0	0	3	4	0	0	0	0	7	3	0	4	0	6	0
ENSG00000116761.12	207	183	147	138	152	163	2266	1927	1960	765	457	448	2374	1901	1903	727	797	531
ENSG00000278636.1	0	0	0	0	0	0	2	0	0	0	0	0	0	0	0	0	0	0
ENSG00000271992.1	2	1	2	9	5	2	26	27	50	26	23	6	34	24	8	25	38	15
ENSG00000233020.1	0	0	0	0	0	0	2	0	0	0	0	0	0	0	0	0	0	0
ENSG00000237033.2	0	0	0	0	0	0	0	0	0	0	0	2	0	0	0	0	0	0
ENSG00000229051.2	0	0	0	0	0	0	0	0	2	0	0	0	0	4	0	0	0	0
ENSG00000226208.1	0	0	0	0	0	0	0	0	0	0	0	0	0	0	0	0	0	0
ENSG00000050628.20	5	6	0	0	0	0	17	12	8	8	0	10	35	16	22	0	4	10
ENSG00000235782.1	0	0	0	0	0	0	0	12	4	2	6	0	0	4	0	6	2	0
ENSG00000269933.1	0	0	0	0	0	0	0	0	0	0	0	0	0	0	0	0	0	0
ENSG00000235079.1	4	4	0	2	5	1	8	20	8	0	0	0	10	7	18	0	6	0
ENSG00000132485.14	4601	3563	3481	3160	2924	3390	3967	4281	3709	2608	1878	1463	4213	3727	2935	2093	2587	1948
ENSG00000207721.1	21	6	16	4	15	2	20	15	32	0	0	0	17	13	23	0	0	0
ENSG00000229956.11	6	0	3	1	4	6	35	33	34	11	2	4	14	26	26	7	14	0
ENSG00000226324.1	0	0	0	0	0	0	0	0	0	0	0	0	0	0	0	0	0	0
ENSG00000172260.15	16	12	7	10	22	10	138	152	101	37	31	13	232	219	191	36	15	36
ENSG00000231985.1	0	0	0	0	0	0	0	0	0	0	0	0	0	0	0	0	0	0
[truncated: 65,061 more rows]
